# Supplementary material for: Proteomic Insights Into Susceptibility and Resistance to Chronic-Stress-Induced Depression or Anxiety in the Rat Striatum
Source: Front Mol Biosci. 2021 Oct 5;8:730473. doi: 10.3389/fmolb.2021.730473 (PMC8523913; doi:10.3389/fmolb.2021.730473)
Supplement: Supplementary file 1 [file Table2.XLSX]

## Sheet: Dep-Sus ( vs Ctrl )
UniProt accession	Protein description	Peptides	Unique peptides	115/113 ratio	116/113 ratio	115/114 ratio	116/114 ratio	Average ratio (Dep-Sus vs Ctrl)	P-value
A0A096MJH1	Semaphorin 4D (Fragment) OS=Rattus norvegicus GN=Sema4d PE=4 SV=1	4	1	2.08556	2.295	1.68436	1.85351	1.97961	0.00522622
A0A0G2JSL0	Proteasome subunit beta type OS=Rattus norvegicus GN=LOC100360846 PE=3 SV=1	6	6	1.17373	1.33006	1.18231	1.33978	1.25647	0.0109609
A0A0G2JSL4	Tuberin OS=Rattus norvegicus GN=Tsc2 PE=1 SV=1	5	5	1.20324	1.2358	1.24125	1.27483	1.23878	3.40383e-06
A0A0G2JSV6	Globin c2 OS=Rattus norvegicus GN=Hba-a2 PE=1 SV=1	6	6	1.37208	1.8678	1.35674	1.84691	1.61088	0.0232848
A0A0G2JT50	Growth arrest-specific protein 7 OS=Rattus norvegicus GN=Gas7 PE=4 SV=1	5	4	1.26521	1.25618	1.15306	1.14483	1.20482	0.00797072
A0A0G2JTD1	Regulation of nuclear pre-mRNA domain-containing 2 OS=Rattus norvegicus GN=Rprd2 PE=1 SV=1	1	1	0.859348	0.674099	0.799043	0.626794	0.739821	0.0169638
A0A0G2JTX7	Collagen type VI alpha 5 chain OS=Rattus norvegicus GN=Col6a5 PE=1 SV=1	1	1	0.87794	0.761602	0.890393	0.772405	0.825585	0.014333
A0A0G2JVD6	Lysine methyltransferase 2D OS=Rattus norvegicus GN=Kmt2d PE=1 SV=1	1	1	0.94226	0.791155	0.842857	0.707692	0.820991	0.0355677
A0A0G2JWK7	Transgelin OS=Rattus norvegicus GN=Tagln PE=1 SV=1	3	3	1.81831	1.49001	1.99129	1.63176	1.73284	0.00676501
A0A0G2JXH9	Sorting nexin 11 OS=Rattus norvegicus GN=Snx11 PE=4 SV=1	1	1	1.205	1.4298	1.25134	1.48479	1.34273	0.0149086
A0A0G2JYJ1	Growth factor receptor-bound protein 10 OS=Rattus norvegicus GN=Grb10 PE=4 SV=1	1	1	0.741176	0.654902	0.7875	0.695833	0.719853	0.00226493
A0A0G2JZJ9	Uncharacterized protein OS=Rattus norvegicus PE=4 SV=1	2	2	1.32377	1.10848	1.34074	1.1227	1.22392	0.0375279
A0A0G2JZU6	Transmembrane protein with EGF-like and two follistatin-like domains 2 OS=Rattus norvegicus GN=Tmeff2 PE=4 SV=1	1	1	1.22554	1.42786	1.07726	1.2551	1.24644	0.0140191
A0A0G2JZY3	RALBP1-associated Eps domain-containing 1 OS=Rattus norvegicus GN=Reps1 PE=1 SV=1	3	3	1.2158	1.50578	1.21434	1.50397	1.35997	0.0231012
A0A0G2K0D5	Oxysterol-binding protein OS=Rattus norvegicus GN=Osbpl7 PE=1 SV=1	1	1	3.33137	2.00392	3.2178	1.93561	2.62218	0.023204
A0A0G2K2M9	Serine/arginine repetitive matrix 2 OS=Rattus norvegicus GN=Srrm2 PE=1 SV=1	4	4	1.18519	1.45356	1.14682	1.40651	1.29802	0.0307449
A0A0G2K3H2	Dedicator of cytokinesis 7 OS=Rattus norvegicus GN=Dock7 PE=1 SV=1	7	7	1.18942	1.36072	1.1651	1.3329	1.26204	0.0131711
A0A0G2K3S6	RNA binding motif protein 10, isoform CRA_a OS=Rattus norvegicus GN=Rbm10 PE=1 SV=1	1	1	1.38241	1.83231	1.25651	1.66543	1.53416	0.0266848
A0A0G2K4R1	Protein phosphatase 1, regulatory subunit 12C OS=Rattus norvegicus GN=Ppp1r12c PE=1 SV=1	3	3	1.95845	1.48919	1.7156	1.30453	1.61694	0.0223027
A0A0G2K5R0	Phospholipase OS=Rattus norvegicus GN=Pld1 PE=1 SV=1	2	2	1.20979	1.62202	1.35665	1.81893	1.50185	0.0343982
A0A0G2K613	Uncharacterized protein OS=Rattus norvegicus PE=4 SV=1	2	2	1.2424	1.20813	1.22667	1.19283	1.21751	0.000267898
A0A0G2K658	Carbonyl reductase [NADPH] 1 OS=Rattus norvegicus GN=LOC102556347 PE=1 SV=1	11	9	1.09668	1.30043	1.15437	1.36884	1.23008	0.0355413
A0A0G2K6S9	Myosin-11 OS=Rattus norvegicus GN=Myh11 PE=1 SV=1	12	1	1.93427	1.25822	2.35429	1.53143	1.76955	0.048742
A0A0G2K6Y2	Sodium channel protein OS=Rattus norvegicus GN=Scn1a PE=1 SV=1	10	3	1.34461	1.17343	1.27233	1.11034	1.22518	0.0226213
A0A0G2K728	Cadherin-4 OS=Rattus norvegicus GN=Cdh4 PE=4 SV=1	4	1	1.19964	1.35072	1.26087	1.41966	1.30772	0.00793063
A0A0G2K7W2	Aldehyde dehydrogenase OS=Rattus norvegicus GN=Aldh3b1 PE=3 SV=1	1	1	0.764906	0.642249	0.968716	0.813376	0.797312	0.0239706
A0A0G2K8G0	Adenomatous polyposis coli protein OS=Rattus norvegicus GN=Apc PE=1 SV=1	6	6	1.07692	1.28632	1.14598	1.3688	1.21951	0.0450909
A0A0G2K8N6	Ankyrin repeat and MYND domain-containing 2 OS=Rattus norvegicus GN=Ankmy2 PE=1 SV=1	6	6	1.29061	1.24976	1.16016	1.12343	1.20599	0.0129774
A0A0G2K9D7	Uncharacterized protein OS=Rattus norvegicus GN=Pcdhgc3 PE=4 SV=1	3	1	2.06265	3.55897	1.87598	3.23687	2.68362	0.0277376
A0A0G2KAD4	Protein LBH OS=Rattus norvegicus GN=Lbh PE=1 SV=1	1	1	1.13912	1.31933	1.13068	1.30955	1.22467	0.0227257
A0A0G2KAM4	Fascin OS=Rattus norvegicus GN=Fscn1 PE=3 SV=1	16	2	0.89969	0.662689	0.895347	0.65949	0.779304	0.0480996
A0A0G2KB15	Kelch domain-containing protein 10 OS=Rattus norvegicus GN=Klhdc10 PE=1 SV=1	1	1	1.21248	1.39708	1.31178	1.51149	1.35821	0.0110269
A0A0G2KB56	Glutamine fructose-6-phosphate transaminase 1, isoform CRA_a OS=Rattus norvegicus GN=Gfpt1 PE=1 SV=1	2	2	1.34007	1.76813	1.33452	1.76081	1.55088	0.0209025
A0A0G2QC15	HIV-1 Tat interactive protein 2 OS=Rattus norvegicus GN=Htatip2 PE=1 SV=1	2	2	1.18285	1.43569	1.1446	1.38926	1.2881	0.0288547
A0A0G2QC17	Protein phosphatase 2C, magnesium dependent, catalytic subunit, isoform CRA_a OS=Rattus norvegicus GN=Pdp1 PE=1 SV=1	8	8	1.20471	1.23952	1.20419	1.23898	1.22185	0.000203377
A0A0G2QC33	Cysteine protease OS=Rattus norvegicus GN=Atg4b PE=1 SV=1	2	2	1.21775	1.35027	1.11529	1.23666	1.22999	0.00307299
A0A0H2UHA3	Volume-regulated anion channel subunit LRRC8D OS=Rattus norvegicus GN=Lrrc8d PE=1 SV=1	1	1	1.62906	1.20841	1.58364	1.17472	1.39896	0.0451702
A0A0H2UHB3	Carbonic anhydrase 4 OS=Rattus norvegicus GN=Car4 PE=1 SV=1	2	2	1.21048	1.75387	1.31991	1.91241	1.54917	0.0472319
A0A0H2UHP1	Retinal dehydrogenase 1 OS=Rattus norvegicus GN=Aldh1a1 PE=1 SV=1	16	15	0.822538	0.743078	0.915878	0.827401	0.827224	0.00272999
A0A0H2UHU1	60S ribosomal protein L37a OS=Rattus norvegicus GN=Rpl37a PE=3 SV=1	2	2	1.24228	1.21546	1.25336	1.2263	1.23435	0.000100942
A0JPM9	Eukaryotic translation initiation factor 3 subunit J OS=Rattus norvegicus GN=Eif3j PE=1 SV=1	6	6	1.32995	1.30563	1.33915	1.31466	1.32235	2.79582e-05
A1A5S1	Pre-mRNA-processing factor 6 OS=Rattus norvegicus GN=Prpf6 PE=1 SV=1	3	3	1.10884	1.39908	1.19133	1.50317	1.3006	0.0456587
B0BNK7	Leucine-rich repeat and fibronectin type-III domain-containing protein 3 OS=Rattus norvegicus GN=Lrfn3 PE=1 SV=1	1	1	1.47348	1.38431	1.44414	1.35675	1.41467	0.000584924
B1H223	Down syndrome critical region gene 3 OS=Rattus norvegicus GN=Dscr3 PE=2 SV=1	3	3	1.59284	1.36968	1.55687	1.33875	1.46454	0.00549928
B1H271	Mitochondrial coenzyme A transporter SLC25A42 OS=Rattus norvegicus GN=Slc25a42 PE=1 SV=1	1	1	1.53565	1.22814	1.38848	1.11044	1.31568	0.0424749
B2GV65	HIG1 domain family, member 2A OS=Rattus norvegicus GN=Higd2a PE=2 SV=1	1	1	1.23469	1.56633	1.21608	1.54271	1.38995	0.0263231
B2RYA5	Cars protein (Fragment) OS=Rattus norvegicus GN=Cars PE=2 SV=1	13	1	1.88571	1.4819	1.60976	1.26504	1.5606	0.0227931
B2RYF3	Ldb1 protein (Fragment) OS=Rattus norvegicus GN=Ldb1 PE=2 SV=1	1	1	0.660606	0.757576	0.736486	0.844595	0.749816	0.000575935
B2RYJ4	L-aminoadipate-semialdehyde dehydrogenase-phosphopantetheinyl transferase OS=Rattus norvegicus GN=Aasdhppt PE=2 SV=1	1	1	0.783294	0.607637	0.920359	0.713965	0.756314	0.0338432
B2RYJ6	Tetratricopeptide repeat domain 9 OS=Rattus norvegicus GN=Ttc9 PE=1 SV=1	1	1	1.21151	1.35364	1.12314	1.2549	1.2358	0.0160641
B2RYL4	Armadillo repeat-containing 6 OS=Rattus norvegicus GN=Armc6 PE=1 SV=1	7	7	1.23945	1.27254	1.21607	1.24854	1.24415	7.7845e-07
B2RYT7	Haloacid dehalogenase-like hydrolase domain-containing 3 OS=Rattus norvegicus GN=Hdhd3 PE=1 SV=1	1	1	1.21631	1.47892	1.11959	1.36132	1.29404	0.0339288
B2RZ33	Nck1 protein OS=Rattus norvegicus GN=Nck1 PE=2 SV=1	1	1	1.21929	1.2202	1.28722	1.28818	1.25372	0.000998166
B2RZ76	Dehydrogenase/reductase X-linked OS=Rattus norvegicus GN=Dhrsx PE=1 SV=1	1	1	1.21564	1.62123	1.15991	1.54691	1.38592	0.0447833
B3DM95	Parathymosin OS=Rattus norvegicus GN=Ptms PE=1 SV=1	1	1	0.836686	0.762297	0.903766	0.823413	0.831541	0.00114567
B4F7C5	Leucine-rich repeat transmembrane neuronal protein 4 OS=Rattus norvegicus GN=Lrrtm4 PE=1 SV=1	2	2	0.885847	0.684455	0.880941	0.680665	0.782977	0.0332887
B5DFM8	BCAS2, pre-mRNA-processing factor OS=Rattus norvegicus GN=Bcas2 PE=1 SV=1	1	1	1.31659	1.85371	1.17315	1.65175	1.4988	0.048718
C9WPN6	Eukaryotic translation initiation factor 2 subunit 3, Y-linked OS=Rattus norvegicus GN=Eif2s3y PE=2 SV=2	5	1	1.43439	1.27137	1.37822	1.22159	1.32639	0.00674446
D3ZAG3	Microtubule-associated protein 9 OS=Rattus norvegicus GN=Map9 PE=1 SV=1	7	7	1.15761	1.27767	1.13762	1.2556	1.20712	0.00955655
D3ZAN9	PRELI domain-containing 3A OS=Rattus norvegicus GN=Prelid3a PE=4 SV=1	1	1	1.15514	1.2935	1.16985	1.30998	1.23212	0.0105081
D3ZAS9	DDRGK domain-containing 1 OS=Rattus norvegicus GN=Ddrgk1 PE=1 SV=1	2	2	1.36544	1.77421	1.3975	1.81586	1.58825	0.0161991
D3ZAZ0	Eukaryotic translation initiation factor 3 subunit M OS=Rattus norvegicus GN=Eif3m PE=1 SV=1	4	4	1.16982	1.28407	1.14513	1.25698	1.214	0.00775519
D3ZCU8	RAB33A, member RAS oncogene family OS=Rattus norvegicus GN=Rab33a PE=4 SV=1	2	2	1.27599	1.36523	1.16784	1.24951	1.26464	0.000627398
D3ZE72	Methionine aminopeptidase OS=Rattus norvegicus GN=Metap1 PE=1 SV=1	1	1	1.18711	1.31604	1.11357	1.23451	1.21281	0.0152942
D3ZF03	Apoptosis-inducing factor, mitochondria-associated 3 OS=Rattus norvegicus GN=Aifm3 PE=1 SV=1	7	7	1.24213	1.52888	1.15426	1.42073	1.3365	0.0285701
D3ZFC5	Phospholipid-transporting ATPase OS=Rattus norvegicus GN=Atp11c PE=1 SV=3	1	1	1.30049	1.22759	1.30823	1.23489	1.2678	0.00107292
D3ZFH5	Inter-alpha-trypsin inhibitor heavy chain 2 OS=Rattus norvegicus GN=Itih2 PE=1 SV=3	1	1	1.43024	1.65691	1.10986	1.28575	1.37069	0.0492123
D3ZFM3	Solute carrier family 35, member F1 OS=Rattus norvegicus GN=Slc35f1 PE=4 SV=3	1	1	0.68431	0.725898	0.600332	0.636816	0.661839	0.00114762
D3ZG85	Cyclin-dependent kinase-like 5 OS=Rattus norvegicus GN=Cdkl5 PE=1 SV=2	4	3	1.20821	1.4292	1.18206	1.39827	1.30444	0.0173711
D3ZGY2	OTU domain-containing 6B OS=Rattus norvegicus GN=Otud6b PE=1 SV=3	2	2	1.24232	1.33156	1.13438	1.21587	1.23103	0.00127546
D3ZH30	mRNA-capping enzyme OS=Rattus norvegicus GN=Rngtt PE=1 SV=1	1	1	0.772824	0.802548	0.808889	0.84	0.806065	8.01406e-06
D3ZHK4	RB1-inducible coiled-coil 1 OS=Rattus norvegicus GN=Rb1cc1 PE=1 SV=1	3	3	1.26115	1.22838	1.26498	1.23211	1.24666	0.000126786
D3ZHW0	ATP-dependent RNA helicase DHX29 OS=Rattus norvegicus GN=Dhx29 PE=1 SV=2	1	1	2.38763	1.98454	1.93822	1.611	1.98035	0.00084087
D3ZIF0	Zinc finger protein 512 OS=Rattus norvegicus GN=Zfp512 PE=1 SV=1	2	2	1.17134	1.48598	1.18487	1.50315	1.33634	0.0348226
D3ZIH4	F-box only protein 4 (Predicted) OS=Rattus norvegicus GN=Fbxo4 PE=1 SV=2	1	1	1.66499	1.28068	1.86374	1.43356	1.56074	0.0221202
D3ZJG3	Prolyl 4-hydroxylase, transmembrane OS=Rattus norvegicus GN=P4htm PE=4 SV=1	1	1	1.22252	1.35389	1.23077	1.36302	1.29255	0.00460084
D3ZMJ4	Ankyrin repeat domain 13C OS=Rattus norvegicus GN=Ankrd13c PE=4 SV=2	1	1	1.30025	1.3598	1.35751	1.41969	1.35931	6.14399e-06
D3ZMW3	Misato 1, mitochondrial distribution and morphology regulator OS=Rattus norvegicus GN=Msto1 PE=1 SV=1	1	1	0.783242	0.803279	0.722689	0.741176	0.762597	0.00103067
D3ZN76	Protein transport protein sec16 OS=Rattus norvegicus GN=Sec16a PE=1 SV=1	1	1	1.37654	1.32716	1.44805	1.3961	1.38696	4.60006e-06
D3ZQL1	ER membrane protein complex subunit 7 OS=Rattus norvegicus GN=Emc7 PE=1 SV=3	2	2	1.49108	1.24443	1.48722	1.2412	1.36598	0.0142214
D3ZTF0	Similar to Gene model 996 OS=Rattus norvegicus GN=Ajm1 PE=1 SV=3	2	2	1.19341	1.4029	1.13635	1.33582	1.26712	0.0227311
D3ZUH5	Proline-rich 36 OS=Rattus norvegicus GN=Prr36 PE=4 SV=2	1	1	1.25387	1.51729	1.22489	1.48222	1.36957	0.016453
D3ZV63	Similar to cDNA sequence BC003331 OS=Rattus norvegicus GN=RGD1307830 PE=1 SV=1	3	3	1.27136	1.63358	1.28047	1.6453	1.45768	0.0223082
D3ZVD8	Histone deacetylase OS=Rattus norvegicus GN=Hdac6 PE=1 SV=2	10	1	1.37158	2.16393	1.36413	2.15217	1.76296	0.0442418
D3ZXB1	Mitogen-activated protein kinase kinase kinase kinase OS=Rattus norvegicus GN=Map4k2 PE=1 SV=1	1	1	0.764286	0.752381	0.851459	0.838196	0.80158	0.00428419
D3ZXK4	Abhydrolase domain-containing 11 OS=Rattus norvegicus GN=Abhd11 PE=1 SV=1	5	5	1.2662	1.44525	1.21923	1.39164	1.33058	0.00821173
D3ZXP3	Histone H2A OS=Rattus norvegicus GN=H2afx PE=1 SV=1	4	2	0.935536	0.717193	0.798633	0.612242	0.765901	0.0414762
D3ZYI0	Grancalcin OS=Rattus norvegicus GN=Gca PE=1 SV=2	1	1	0.910763	0.735014	0.894614	0.721981	0.815593	0.0353851
D4A022	GTPase-activating protein and VPS9 domains 1 OS=Rattus norvegicus GN=Gapvd1 PE=1 SV=3	9	9	1.17012	1.27601	1.13077	1.2331	1.2025	0.0082059
D4A198	G protein pathway suppressor 2 (Predicted) OS=Rattus norvegicus GN=Neurl4 PE=1 SV=2	1	1	1.97744	1.68421	2.22881	1.89831	1.94719	0.000152781
D4A1C0	Cyclin M1 (Predicted) OS=Rattus norvegicus GN=Cnnm1 PE=1 SV=2	7	7	1.22801	1.42593	1.24036	1.44026	1.33364	0.0102123
D4A280	Serine/threonine-protein kinase PAK 5 OS=Rattus norvegicus GN=Pak5 PE=1 SV=1	3	3	1.50007	1.37462	1.41539	1.29702	1.39678	0.00256443
D4A2D7	Importin 4 OS=Rattus norvegicus GN=Ipo4 PE=1 SV=2	7	7	1.22802	1.39603	1.16565	1.32513	1.27871	0.0120729
D4A4L5	Iron-sulfur cluster assembly 2 OS=Rattus norvegicus GN=Isca2 PE=1 SV=1	6	6	1.23184	1.29794	1.17203	1.23492	1.23418	9.84506e-05
D4A507	CAP-GLY domain-containing linker protein 3 OS=Rattus norvegicus GN=Clip3 PE=1 SV=1	3	3	1.2558	1.56441	1.16959	1.45701	1.3617	0.0280741
D4A631	Brefeldin A-inhibited guanine nucleotide-exchange protein 1 OS=Rattus norvegicus GN=Arfgef1 PE=1 SV=1	9	4	1.1681	1.40049	1.19748	1.43572	1.30045	0.0220099
D4A648	Serine/threonine kinase 4 OS=Rattus norvegicus GN=Stk4 PE=1 SV=1	1	1	0.871212	0.768939	0.891473	0.786822	0.829612	0.0111943
D4A6D9	HCLS1-binding protein 3 OS=Rattus norvegicus GN=Hs1bp3 PE=1 SV=1	7	7	1.23297	1.26442	1.2137	1.24465	1.23893	0.000192506
D4A7F5	Kelch repeat and BTB (POZ) domain containing 3 (Predicted), isoform CRA_a OS=Rattus norvegicus GN=Kbtbd3 PE=4 SV=1	1	1	0.845382	0.903614	0.764065	0.816697	0.83244	0.0104004
D4A7G9	Similar to chromosome 1 open reading frame 50 OS=Rattus norvegicus GN=RGD1564804 PE=1 SV=1	1	1	1.34396	1.5467	1.56915	1.80585	1.56642	0.000970901
D4A817	Histone H2B OS=Rattus norvegicus GN=Hist2h2be PE=3 SV=3	9	1	1.5072	1.35814	1.49117	1.3437	1.42505	0.00220571
D4A8A0	Carbamoyl-phosphate synthetase 2, aspartate transcarbamylase, and dihydroorotase OS=Rattus norvegicus GN=Cad PE=1 SV=2	5	5	1.21339	1.29533	1.16485	1.24351	1.22927	0.00355562
D4A8L9	BTB domain-containing 17 OS=Rattus norvegicus GN=Btbd17 PE=1 SV=1	4	4	1.34731	1.35971	1.20767	1.21878	1.28337	0.00605323
D4A9U6	Ubiquitin protein ligase E3 component n-recognin 2 OS=Rattus norvegicus GN=Ubr2 PE=1 SV=3	1	1	0.863339	0.756137	0.798637	0.69947	0.779396	0.00779489
D4ABJ2	Cerebellin 4 precursor OS=Rattus norvegicus GN=Cbln4 PE=1 SV=1	1	1	0.787106	0.568182	0.855774	0.617751	0.707203	0.023222
D4ABV0	RGD1566320 OS=Rattus norvegicus GN=Smim26 PE=1 SV=1	1	1	0.943094	0.754594	0.870826	0.696771	0.816321	0.0456849
D4ACB4	2-oxoglutarate and iron-dependent oxygenase domain-containing 1 OS=Rattus norvegicus GN=Ogfod1 PE=1 SV=1	1	1	1.39432	1.19183	1.42987	1.22222	1.30956	0.0140971
D4ACK1	Nucleoporin 214 (Fragment) OS=Rattus norvegicus GN=Nup214 PE=1 SV=2	1	1	1.19523	1.19278	1.25273	1.25016	1.22272	0.000894728
D4ACK7	Cyclin and CBS domain divalent metal cation transport mediator 3 OS=Rattus norvegicus GN=Cnnm3 PE=1 SV=1	3	2	1.18651	1.43603	1.10133	1.33294	1.2642	0.0383436
D4ACN9	Solute carrier family 25 member 36 OS=Rattus norvegicus GN=Slc25a36 PE=3 SV=1	2	2	1.26047	1.6548	1.13758	1.49346	1.38658	0.044565
D4ACR7	Family with sequence similarity 8, member A1 OS=Rattus norvegicus GN=Fam8a1 PE=4 SV=1	1	1	1.5797	2.36907	1.26232	1.8931	1.77605	0.0460927
D4ACS3	Mab-21 domain-containing 2 OS=Rattus norvegicus GN=Mb21d2 PE=1 SV=1	2	2	1.2733	1.3909	1.22309	1.33606	1.30584	0.00358693
D4ADT5	DEAD (Asp-Glu-Ala-Asp) box polypeptide 58 (Predicted) OS=Rattus norvegicus GN=Ddx58 PE=1 SV=3	1	1	0.848823	0.723668	0.807783	0.688679	0.767238	0.00807235
D4ADX8	Ras association (RalGDS/AF-6) and pleckstrin homology domains 1 OS=Rattus norvegicus GN=Raph1 PE=1 SV=2	1	1	0.846119	0.649619	0.89257	0.685282	0.768397	0.0300651
D4AE03	Endo-beta-N-acetylglucosaminidase OS=Rattus norvegicus GN=Engase PE=1 SV=1	1	1	0.776099	0.785714	0.828446	0.83871	0.807242	0.00111485
E2CWF0	Serine/threonine-protein phosphatase OS=Rattus norvegicus GN=Ppp3cc PE=2 SV=1	7	2	2.2841	1.55315	1.72117	1.17037	1.6822	0.0256657
E9PST5	Apoptotic chromatin condensation inducer 1 OS=Rattus norvegicus GN=Acin1 PE=1 SV=1	4	4	1.04667	1.2272	1.18151	1.3853	1.21017	0.0237076
E9PT90	Spastic paraplegia 20 (Troyer syndrome) OS=Rattus norvegicus GN=Spart PE=1 SV=3	1	1	0.842784	0.561856	0.888587	0.592391	0.721404	0.0452416
F1LMH8	Beta-transducin repeat-containing E3 ubiquitin protein ligase OS=Rattus norvegicus GN=Btrc PE=4 SV=2	1	1	1.26695	1.48424	1.24906	1.46328	1.36588	0.00995296
F1LNC5	Regulating synaptic membrane exocytosis protein 2 OS=Rattus norvegicus GN=Rims2 PE=1 SV=3	4	4	1.25696	1.56618	1.23249	1.53569	1.39783	0.0207078
F1LNF3	Nuclear transcription factor, X-box-binding-like 1 OS=Rattus norvegicus GN=Nfxl1 PE=1 SV=1	1	1	1.19043	1.52162	1.23004	1.57224	1.37858	0.0307319
F1LPC6	Carboxypeptidase D OS=Rattus norvegicus GN=Cpd PE=1 SV=2	1	1	0.789897	0.729047	0.941176	0.868673	0.832198	0.0359822
F1LPM3	Sorbin and SH3 domain-containing protein 2 OS=Rattus norvegicus GN=Sorbs2 PE=1 SV=2	2	2	1.25955	1.26839	1.19181	1.20018	1.22998	0.00136641
F1LQF5	Phosphoglycerate dehydrogenase like 1 OS=Rattus norvegicus GN=Ubac2 PE=1 SV=2	3	3	0.688347	0.727331	0.730605	0.771981	0.729566	4.03757e-06
F1LR18	Rho GTPase-activating protein 39 OS=Rattus norvegicus GN=Arhgap39 PE=1 SV=1	1	1	1.30263	1.36447	1.50915	1.58079	1.43926	0.00633741
F1LRL4	Similar to TBC1 domain family, member 8; BUB2-like protein 1; vascular Rab-GAP/TBC-containing (Predicted), isoform CRA_a OS=Rattus norvegicus GN=Tbc1d9b PE=1 SV=2	1	1	0.897924	0.887543	0.776946	0.767964	0.832594	0.0171519
F1LRV6	GMP reductase OS=Rattus norvegicus GN=Gmpr PE=3 SV=1	7	5	1.26316	1.44313	1.11194	1.27037	1.27215	0.00695556
F1LS01	Protocadherin 9 OS=Rattus norvegicus GN=Pcdh9 PE=4 SV=3	5	5	1.14309	1.41067	1.10782	1.36713	1.25718	0.0442538
F1LSM0	Ubiquitin-specific peptidase 24 OS=Rattus norvegicus GN=Usp24 PE=1 SV=2	4	4	1.21503	1.46312	1.04896	1.26314	1.24756	0.0271907
F1LUG5	Transmembrane protein 94 OS=Rattus norvegicus GN=Tmem94 PE=1 SV=2	1	1	1.25734	1.55105	1.20027	1.48064	1.37232	0.021958
F1LY04	Kinase suppressor of ras 2 OS=Rattus norvegicus GN=Ksr2 PE=4 SV=3	1	1	1.26116	1.27009	1.13682	1.14487	1.20324	0.0110889
F1LZ43	Disco-interacting protein 2 homolog A OS=Rattus norvegicus GN=Dip2a PE=1 SV=3	12	3	1.67979	1.54864	1.32164	1.21845	1.44213	0.0244846
F1LZ81	Dedicator of cytokinesis 4 OS=Rattus norvegicus GN=Dock4 PE=1 SV=3	9	8	0.736884	0.852575	0.720849	0.834022	0.786083	0.00771818
F1M269	Uncharacterized protein OS=Rattus norvegicus PE=1 SV=3	5	2	0.827693	0.709038	0.88504	0.758164	0.794984	0.0130762
F1M6T7	Glutamate-rich 5 OS=Rattus norvegicus GN=Erich5 PE=1 SV=3	1	1	1.81767	1.48164	1.74076	1.41895	1.61476	0.00796463
F1M7S0	Membrane-associated guanylate kinase, WW and PDZ domain-containing protein 3 OS=Rattus norvegicus GN=Magi3 PE=1 SV=1	1	1	1.30075	1.46939	1.22077	1.37903	1.34248	0.00761043
F1M7U7	Tyrosine-protein kinase receptor TYRO3 OS=Rattus norvegicus GN=Tyro3 PE=1 SV=1	7	7	1.33673	1.54782	1.21084	1.40206	1.37436	0.0128499
F1M9W9	Similar to TRS85 homolog (Predicted) OS=Rattus norvegicus GN=Trappc8 PE=1 SV=2	8	8	1.28668	1.2946	1.24726	1.25494	1.27087	0.000173528
F2Z3T9	U2 snRNP auxiliary factor large subunit OS=Rattus norvegicus GN=U2af2 PE=1 SV=2	5	5	1.35434	1.42832	1.2914	1.36194	1.359	1.3821e-05
F7F350	Synapse associated protein 1, isoform CRA_a OS=Rattus norvegicus GN=Syap1 PE=1 SV=1	3	3	0.890456	0.808416	0.850471	0.772115	0.830365	0.00703316
F8WFH6	Protein FAM131B OS=Rattus norvegicus GN=Fam131b PE=1 SV=1	4	4	1.14436	1.31235	1.09558	1.2564	1.20217	0.0269704
G3V614	KIF1-binding protein OS=Rattus norvegicus GN=Kif1bp PE=1 SV=1	3	3	1.13144	1.23169	1.16921	1.27281	1.20129	0.0077983
G3V6B0	Pyridoxal-dependent decarboxylase domain-containing 1 OS=Rattus norvegicus GN=Pdxdc1 PE=1 SV=1	5	5	1.23081	1.39742	1.10154	1.25066	1.24511	0.00675856
G3V6Y9	Peptidyl-prolyl cis-trans isomerase G OS=Rattus norvegicus GN=Ppig PE=1 SV=1	1	1	1.42136	1.49206	1.34379	1.41064	1.41696	9.24599e-06
G3V790	Transcription activator BRG1 OS=Rattus norvegicus GN=Smarca4 PE=1 SV=2	2	1	1.29493	1.4496	1.27655	1.42902	1.36253	0.00391525
G3V7Q4	Tyrosine-protein phosphatase OS=Rattus norvegicus GN=Ptpn12 PE=1 SV=1	1	1	1.54933	1.96781	1.38533	1.75952	1.6655	0.0134006
G3V7Q7	IQ motif containing GTPase activating protein 1 (Predicted), isoform CRA_b OS=Rattus norvegicus GN=Iqgap1 PE=1 SV=1	4	4	1.20497	1.49938	1.19385	1.48554	1.34593	0.026497
G3V824	Insulin-like growth factor 2 receptor OS=Rattus norvegicus GN=Igf2r PE=1 SV=1	2	2	1.23207	1.19826	1.21871	1.18527	1.20858	0.000272895
G3V8D0	ST8 alpha-N-acetyl-neuraminide alpha-2,8-sialyltransferase 3 OS=Rattus norvegicus GN=St8sia3 PE=1 SV=1	1	1	1.29865	1.32436	1.18151	1.2049	1.25236	0.00544529
G3V8M8	Poly (ADP-ribose) glycohydrolase, isoform CRA_b OS=Rattus norvegicus GN=Parg PE=1 SV=1	1	1	0.877193	0.723347	0.889193	0.733242	0.805744	0.0226684
G3V983	Glutathione S-transferase OS=Rattus norvegicus GN=Gstm1 PE=1 SV=2	14	1	1.49066	1.84855	1.21677	1.50889	1.51622	0.00719721
G4XKZ2	Ubiquitin specific peptidase 9 Y-linked OS=Rattus norvegicus GN=Usp9y PE=2 SV=2	9	1	0.722548	0.754758	0.733284	0.765973	0.744141	0.00012665
M0R784	Probable N-acetyltransferase CML2-like OS=Rattus norvegicus GN=LOC100910829 PE=4 SV=1	1	1	0.846918	0.675282	0.951601	0.758749	0.808138	0.0479852
M0R8V0	UHRF1-binding protein 1-like OS=Rattus norvegicus GN=Uhrf1bp1l PE=1 SV=2	8	8	1.3997	1.40748	1.36488	1.37247	1.38614	4.19935e-05
M0R970	Uncharacterized protein OS=Rattus norvegicus PE=1 SV=1	1	1	0.780541	0.798919	0.789071	0.80765	0.794045	5.13687e-05
M0R9Q1	RCG48334, isoform CRA_e OS=Rattus norvegicus GN=Rbm14 PE=1 SV=1	1	1	1.34762	1.15397	1.27286	1.08996	1.2161	0.033589
M0RDJ3	Interferon-induced, double-stranded RNA-activated protein kinase OS=Rattus norvegicus GN=Eif2ak2 PE=1 SV=2	2	2	0.816688	0.781922	0.814115	0.779458	0.798046	0.000269103
M0RDJ7	RCG20041, isoform CRA_a OS=Rattus norvegicus GN=Tceal5 PE=4 SV=1	4	4	1.16749	1.29229	1.22555	1.35656	1.26047	0.00785605
O08776	NADH dehydrogenase [ubiquinone] 1 alpha subcomplex assembly factor 3 OS=Rattus norvegicus GN=Ndufaf3 PE=2 SV=1	1	1	1.47368	1.51754	1.24444	1.28148	1.37929	0.0114578
O35052	Phosphatidate cytidylyltransferase 1 OS=Rattus norvegicus GN=Cds1 PE=1 SV=2	1	1	1.94406	2.64215	1.76426	2.39777	2.18706	0.00982145
O35462	Angiopoietin-2 OS=Rattus norvegicus GN=Angpt2 PE=2 SV=2	1	1	0.830666	0.649537	0.887223	0.693761	0.765296	0.0247918
O55207	Synaptojanin-2 OS=Rattus norvegicus GN=Synj2 PE=1 SV=2	1	1	1.48645	1.39087	1.23314	1.15385	1.31608	0.0245634
O88763	Phosphatidylinositol 3-kinase catalytic subunit type 3 OS=Rattus norvegicus GN=Pik3c3 PE=1 SV=1	4	4	0.592793	0.687149	0.756915	0.877394	0.728563	0.0201389
P02091	Hemoglobin subunit beta-1 OS=Rattus norvegicus GN=Hbb PE=1 SV=3	7	3	1.68167	2.0345	1.59803	1.93331	1.81188	0.00423997
P07687	Epoxide hydrolase 1 OS=Rattus norvegicus GN=Ephx1 PE=1 SV=1	1	1	1.52006	1.69071	1.31966	1.46781	1.49956	0.000618117
P09760	Tyrosine-protein kinase Fer OS=Rattus norvegicus GN=Fer PE=1 SV=2	1	1	1.15894	1.36423	1.06064	1.24852	1.20808	0.0486513
P11517	Hemoglobin subunit beta-2 OS=Rattus norvegicus PE=1 SV=2	6	2	1.42843	1.45215	1.40164	1.42492	1.42678	1.34752e-08
P14604	Enoyl-CoA hydratase, mitochondrial OS=Rattus norvegicus GN=Echs1 PE=1 SV=1	8	8	1.17775	1.45371	1.11732	1.37913	1.28198	0.0388525
P15146-2	Isoform 2 of Microtubule-associated protein 2 OS=Rattus norvegicus GN=Map2	79	2	1.30603	1.14739	1.29712	1.13956	1.22252	0.0165516
P15384	Potassium voltage-gated channel subfamily A member 3 OS=Rattus norvegicus GN=Kcna3 PE=1 SV=2	6	2	0.825979	0.723387	0.943902	0.826662	0.829982	0.00925665
P15387	Potassium voltage-gated channel subfamily B member 1 OS=Rattus norvegicus GN=Kcnb1 PE=1 SV=3	3	3	1.73348	1.33298	1.69354	1.30227	1.51557	0.0205743
P20069	Mitochondrial-processing peptidase subunit alpha OS=Rattus norvegicus GN=Pmpca PE=1 SV=1	9	9	1.2387	1.33847	1.2232	1.32172	1.28052	0.00234523
P61808	Stannin OS=Rattus norvegicus GN=Snn PE=1 SV=1	1	1	0.872449	0.781633	0.877823	0.786448	0.829588	0.00749199
P62744	AP-2 complex subunit sigma OS=Rattus norvegicus GN=Ap2s1 PE=1 SV=1	6	6	0.86529	0.587497	0.887341	0.602469	0.735649	0.0475714
P62966	Cellular retinoic acid-binding protein 1 OS=Rattus norvegicus GN=Crabp1 PE=1 SV=3	2	2	0.821488	0.711538	0.851018	0.737116	0.78029	0.00707466
P84082	ADP-ribosylation factor 2 OS=Rattus norvegicus GN=Arf2 PE=2 SV=1	8	1	0.785809	0.754642	0.878428	0.843588	0.815617	0.00704665
P85171	MAM domain-containing glycosylphosphatidylinositol anchor protein 1 OS=Rattus norvegicus GN=Mdga1 PE=1 SV=1	1	1	1.46414	1.64141	1.61493	1.81045	1.63273	0.0001108
P97532	3-mercaptopyruvate sulfurtransferase OS=Rattus norvegicus GN=Mpst PE=1 SV=3	7	7	1.18369	1.29389	1.12851	1.23357	1.20991	0.00948559
Q02293	Protein farnesyltransferase subunit beta OS=Rattus norvegicus GN=Fntb PE=1 SV=1	2	2	0.79628	0.750443	0.919928	0.866974	0.833406	0.0212086
Q02874	Core histone macro-H2A.1 OS=Rattus norvegicus GN=H2afy PE=1 SV=4	8	6	1.2316	1.22179	1.22774	1.21796	1.22477	5.44694e-06
Q07984	Translocon-associated protein subunit delta OS=Rattus norvegicus GN=Ssr4 PE=2 SV=1	3	3	1.63993	1.44931	1.42538	1.2597	1.44358	0.00126285
Q3KRC3	SRP receptor alpha subunit OS=Rattus norvegicus GN=Srpra PE=1 SV=1	1	1	1.41232	1.65245	1.36489	1.59695	1.50665	0.00538737
Q3ZB99	Tight junction protein 2 OS=Rattus norvegicus GN=Tjp2 PE=1 SV=1	6	6	1.42075	1.35599	1.47171	1.40462	1.41327	2.36823e-06
Q45QM2	Guanine nucleotide binding protein alpha 12 OS=Rattus norvegicus GN=Gna12 PE=2 SV=1	2	1	1.28141	1.32775	1.11462	1.15493	1.21968	0.0225521
Q498R7	UPF0587 protein C1orf123 homolog OS=Rattus norvegicus PE=2 SV=1	2	2	1.22148	1.30248	1.20984	1.29007	1.25597	0.00166216
Q499S6	Cathepsin F OS=Rattus norvegicus GN=Ctsf PE=1 SV=1	2	2	1.27789	1.61674	1.16588	1.47502	1.38388	0.0316069
Q4KLJ8	Phosducin-like protein 3 OS=Rattus norvegicus GN=Pdcl3 PE=1 SV=1	4	4	1.15522	1.36583	1.092	1.29108	1.22603	0.0362171
Q4KLK7	NOP56 ribonucleoprotein OS=Rattus norvegicus GN=Nop56 PE=1 SV=1	2	2	1.23647	1.49976	1.31467	1.59461	1.41138	0.015418
Q4KM24	Peroxisomal biogenesis factor 11 beta OS=Rattus norvegicus GN=Pex11b PE=1 SV=1	1	1	1.16972	1.20024	1.32503	1.35961	1.26365	0.0107931
Q4QQV4	Dead end homolog 1 (Zebrafish) OS=Rattus norvegicus GN=Hars PE=1 SV=1	11	11	1.19202	1.25425	1.16617	1.22705	1.20987	0.00167691
Q4QQW3	Hydroxyacid-oxoacid transhydrogenase, mitochondrial OS=Rattus norvegicus GN=Adhfe1 PE=1 SV=1	4	4	1.37273	1.16948	1.27188	1.08356	1.22441	0.0372395
Q4V7E8	Leucine-rich repeat flightless-interacting protein 2 OS=Rattus norvegicus GN=Lrrfip2 PE=1 SV=1	2	1	0.797674	0.794574	0.835906	0.832656	0.815203	0.000465873
Q4V886	RNA polymerase II-associated factor 1 homolog OS=Rattus norvegicus GN=Paf1 PE=2 SV=1	1	1	0.825243	0.774757	0.862069	0.809331	0.81785	0.00209566
Q5EAP4	G protein subunit alpha 14 OS=Rattus norvegicus GN=Gna14 PE=2 SV=1	2	1	0.844363	0.844363	0.814228	0.814228	0.829296	0.00028914
Q5EBC7	Rab GTPase-binding effector protein 2 OS=Rattus norvegicus GN=Rabep2 PE=1 SV=1	2	2	1.12895	1.3871	1.10014	1.35171	1.24198	0.0470259
Q5FVL6	Tetraspanin-13 OS=Rattus norvegicus GN=Tspan13 PE=2 SV=1	1	1	0.894212	0.765469	0.837905	0.717269	0.803714	0.0151654
Q5FVQ8	NLR family member X1 OS=Rattus norvegicus GN=Nlrx1 PE=2 SV=1	11	11	1.13612	1.25231	1.15165	1.26944	1.20238	0.00956158
Q5FVS1	Ferritin (Fragment) OS=Rattus norvegicus GN=Fth1 PE=2 SV=1	2	2	1.17168	1.31153	1.14527	1.28197	1.22761	0.0113145
Q5HZY3	Ubiquitin carboxyl-terminal hydrolase OS=Rattus norvegicus GN=Uchl5 PE=1 SV=1	3	1	1.2697	1.44109	1.2736	1.44551	1.35747	0.00549534
Q5M9G9	Protein TBRG4 OS=Rattus norvegicus GN=Tbrg4 PE=2 SV=1	5	5	1.30059	1.12195	1.33125	1.1484	1.22555	0.0235809
Q5PPF5	Zinc finger CCCH-type with G patch domain-containing protein OS=Rattus norvegicus GN=Zgpat PE=2 SV=1	1	1	0.887574	0.801775	0.829876	0.749654	0.81722	0.00786832
Q5PPG6	Nucleosome assembly protein 1-like 5 OS=Rattus norvegicus GN=Nap1l5 PE=2 SV=1	1	1	0.839217	0.539716	0.872357	0.561029	0.70308	0.0439339
Q5PPI4	Lysosome-associated membrane glycoprotein 5 OS=Rattus norvegicus GN=Lamp5 PE=2 SV=1	2	2	1.33633	1.84726	1.19743	1.65525	1.50907	0.0412177
Q5PQL7	Integral membrane protein 2C OS=Rattus norvegicus GN=Itm2c PE=1 SV=1	2	2	1.38549	1.64279	1.28272	1.52094	1.45799	0.0100594
Q5PQV3	Sodium/potassium-transporting ATPase subunit alpha OS=Rattus norvegicus GN=Atp1a4 PE=2 SV=1	11	1	0.910697	0.699215	0.870544	0.668386	0.787211	0.0391449
Q5RJK9	Polymerase (RNA) I polypeptide C OS=Rattus norvegicus GN=Polr1c PE=1 SV=1	1	1	1.31259	1.82489	1.32796	1.84627	1.57793	0.0302712
Q5U2U2	Crk-like protein OS=Rattus norvegicus GN=Crkl PE=1 SV=1	2	2	1.20741	1.34676	1.16608	1.30066	1.25523	0.00865382
Q5U318	Astrocytic phosphoprotein PEA-15 OS=Rattus norvegicus GN=Pea15 PE=1 SV=1	5	5	0.831119	0.759299	0.903968	0.825852	0.83006	0.0012064
Q5U355	Itfg1 protein OS=Rattus norvegicus GN=Itfg1 PE=1 SV=1	2	2	1.26549	1.68281	1.29082	1.71649	1.48891	0.0278604
Q5XIJ6	BRISC and BRCA1-A complex member 1 OS=Rattus norvegicus GN=Babam1 PE=1 SV=1	4	4	1.1617	1.25475	1.18455	1.27943	1.22011	0.00427979
Q5XIT4	Negative regulator of ubiquitin-like proteins 1 OS=Rattus norvegicus GN=Nub1 PE=2 SV=1	3	3	1.406	1.52846	1.46967	1.59768	1.50045	0.00117832
Q62747-2	Isoform 2 of Synaptotagmin-7 OS=Rattus norvegicus GN=Syt7	9	9	2.0587	1.70116	1.82191	1.5055	1.77182	0.00687403
Q62760	Mitochondrial import receptor subunit TOM20 homolog OS=Rattus norvegicus GN=Tomm20 PE=1 SV=2	1	1	0.844631	0.727654	0.856448	0.737835	0.791642	0.00884795
Q62833	G protein-coupled receptor kinase 5 OS=Rattus norvegicus GN=Grk5 PE=2 SV=1	3	1	1.26163	1.19574	1.21229	1.14898	1.20466	0.000119134
Q63011	Zero beta-globin (Fragment) OS=Rattus norvegicus PE=3 SV=1	3	2	1.55848	1.96005	1.53821	1.93455	1.74782	0.0074512
Q63190	Emerin OS=Rattus norvegicus GN=Emd PE=1 SV=1	2	2	1.20397	1.17233	1.25492	1.22195	1.21329	0.00114055
Q63481	Ras-related protein Rab-7L1 OS=Rattus norvegicus GN=Rab29 PE=1 SV=1	1	1	0.814951	0.67402	0.807039	0.667476	0.740871	0.00775491
Q66H59	N-acetylneuraminate lyase OS=Rattus norvegicus GN=Npl PE=2 SV=1	3	3	0.855376	0.779629	0.882666	0.804502	0.830543	0.00547062
Q68G33	Golgi reassembly-stacking protein 2 OS=Rattus norvegicus GN=Gorasp2 PE=1 SV=1	5	5	0.689099	0.718071	0.71181	0.741737	0.715179	0.000120322
Q6AY80	Ribosyldihydronicotinamide dehydrogenase [quinone] OS=Rattus norvegicus GN=Nqo2 PE=1 SV=3	1	1	1.13317	1.16958	1.2321	1.27169	1.20163	0.00739866
Q6AY97	Coiled-coil domain-containing protein 91 OS=Rattus norvegicus GN=Ccdc91 PE=1 SV=1	1	1	1.7449	2.2551	1.30534	1.68702	1.74809	0.00861728
Q6AYD9	Nucleoside diphosphate-linked moiety X motif 19 OS=Rattus norvegicus GN=Nudt19 PE=2 SV=1	1	1	1.36589	1.33819	1.38712	1.35899	1.36255	3.09187e-08
Q6AYF1	Target of rapamycin complex 2 subunit MAPKAP1 OS=Rattus norvegicus GN=Mapkap1 PE=2 SV=1	1	1	1.20211	1.58451	1.2533	1.65198	1.42298	0.0340769
Q6AYI5	Leucine-rich repeat protein SHOC-2 OS=Rattus norvegicus GN=Shoc2 PE=2 SV=1	3	3	1.33849	1.71577	1.36387	1.74831	1.54161	0.0161613
Q6F596	Geranylgeranyl pyrophosphate synthase OS=Rattus norvegicus GN=Ggps1 PE=2 SV=1	2	2	1.28973	1.55011	1.18843	1.42837	1.36416	0.0192824
Q6GQQ2	PRKCA-binding protein OS=Rattus norvegicus GN=Pick1 PE=1 SV=1	2	2	1.17537	1.4629	1.17861	1.46693	1.32095	0.0307105
Q6IG02	Keratin, type II cytoskeletal 2 epidermal OS=Rattus norvegicus GN=Krt2 PE=3 SV=1	5	4	1.14664	1.29476	1.19458	1.3489	1.24622	0.012819
Q6IRK9	Carboxypeptidase Q OS=Rattus norvegicus GN=Cpq PE=1 SV=1	4	4	1.99125	1.40477	1.81243	1.27862	1.62177	0.0341273
Q6MG08	ATP-binding cassette sub-family F member 1 OS=Rattus norvegicus GN=Abcf1 PE=1 SV=1	7	7	1.2652	1.396	1.20552	1.33014	1.29922	0.00534565
Q6MGB4	H2-K region expressed gene 4, rat orthologue OS=Rattus norvegicus GN=Slc39a7 PE=1 SV=1	2	2	0.813982	0.746227	0.911379	0.835517	0.826776	0.00223837
Q6NX65	Programmed cell death protein 10 OS=Rattus norvegicus GN=Pdcd10 PE=2 SV=1	3	3	0.93207	0.78357	0.876816	0.73712	0.832394	0.0320479
Q6P6R6	Transglutaminase 2, C polypeptide OS=Rattus norvegicus GN=Tgm2 PE=2 SV=1	1	1	1.09792	1.32775	1.11202	1.34481	1.22063	0.0458507
Q6PCU8	NADH dehydrogenase [ubiquinone] flavoprotein 3, mitochondrial OS=Rattus norvegicus GN=Ndufv3 PE=3 SV=1	2	1	0.651362	0.34786	0.699248	0.373434	0.517976	0.0133344
Q6QI75	LRRG00133 OS=Rattus norvegicus GN=Wdr55 PE=1 SV=1	1	1	1.55826	1.98464	1.6603	2.1146	1.82945	0.00805448
Q6TXF3	Acyl-CoA-binding protein OS=Rattus norvegicus GN=Dbi PE=1 SV=1	1	1	1.41952	1.18661	1.21971	1.01958	1.21135	0.0420019
Q6XVN8	Microtubule-associated proteins 1A/1B light chain 3A OS=Rattus norvegicus GN=Map1lc3a PE=1 SV=1	2	1	0.844525	0.699865	0.798466	0.661696	0.751138	0.00987517
Q794E4	Heterogeneous nuclear ribonucleoprotein F OS=Rattus norvegicus GN=Hnrnpf PE=1 SV=3	3	2	0.840587	0.721854	0.932808	0.80105	0.824075	0.0277915
Q7TP38	Amine oxidase OS=Rattus norvegicus GN=Psme3 PE=2 SV=1	1	1	1.21103	1.21103	1.1981	1.1981	1.20457	1.33778e-05
Q8K3M6	ERC protein 2 OS=Rattus norvegicus GN=Erc2 PE=1 SV=1	23	18	1.21125	1.22094	1.21783	1.22757	1.2194	8.14965e-06
Q8K585	High mobility group protein HMG-I/HMG-Y OS=Rattus norvegicus GN=Hmga1 PE=1 SV=3	2	2	1.17966	1.24339	1.17072	1.23397	1.20693	0.00153615
Q8R2H0	V-type proton ATPase subunit G OS=Rattus norvegicus GN=Atp6v1g2 PE=3 SV=1	2	2	1.42163	1.30421	1.35902	1.24677	1.33291	0.00299366
Q8R462	Amino acid transporter (Fragment) OS=Rattus norvegicus PE=2 SV=1	10	1	1.64769	1.29537	1.42901	1.12346	1.37388	0.043111
Q9ET45	BCL2-interacting protein 3 OS=Rattus norvegicus GN=Bnip3 PE=1 SV=1	1	1	1.63598	1.33333	1.58514	1.29189	1.46159	0.013091
Q9JKB0	Potassium/sodium hyperpolarization-activated cyclic nucleotide-gated channel 1 OS=Rattus norvegicus GN=Hcn1 PE=2 SV=1	2	1	1.10112	1.21124	1.33515	1.46866	1.27904	0.0388818
Q9JKC9	Synergin gamma OS=Rattus norvegicus GN=Synrg PE=1 SV=3	7	7	0.823398	0.714388	0.789157	0.684681	0.752906	0.00458651
Q9R0Z7	Alpha- and gamma-adaptin-binding protein p34 OS=Rattus norvegicus GN=Aagab PE=1 SV=1	1	1	1.29391	1.19713	1.27562	1.18021	1.23672	0.00354673
Q9WTW8	Solute carrier family 23 member 2 OS=Rattus norvegicus GN=Slc23a2 PE=1 SV=2	2	2	1.38836	2.09424	1.23941	1.86957	1.6479	0.0481863
Q9WV48	SH3 and multiple ankyrin repeat domains protein 1 OS=Rattus norvegicus GN=Shank1 PE=1 SV=1	2	2	1.27447	1.08977	1.32214	1.13053	1.20423	0.0352493
Q9Z2Q7	Syntaxin-8 OS=Rattus norvegicus GN=Stx8 PE=1 SV=1	3	3	1.23378	1.32349	1.22803	1.31732	1.27566	0.00177188
A0A023IM54	TAP binding protein OS=Rattus norvegicus GN=Tapbp PE=2 SV=1	1	1	0.865604	1.10706	0.959596	1.22727	1.03988	0.635084
A0A059NZR0	HN1 OS=Rattus norvegicus GN=Jpt1 PE=1 SV=1	1	1	1.12644	1.5645	1.13514	1.57658	1.35066	0.0700633
A0A096MIT7	Synapsin-3 OS=Rattus norvegicus GN=Syn3 PE=1 SV=2	12	11	1.03359	1.17823	1.00806	1.14912	1.09225	0.0703799
A0A096MIV5	ATP-binding cassette subfamily F member 2 OS=Rattus norvegicus GN=Abcf2 PE=1 SV=1	3	3	0.993466	1.17224	1.05437	1.24411	1.11605	0.0860324
A0A096MIX2	DEAD (Asp-Glu-Ala-Asp) box polypeptide 17, isoform CRA_a OS=Rattus norvegicus GN=Ddx17 PE=1 SV=1	9	4	0.943334	0.919518	0.936413	0.912772	0.928009	5.47475e-05
A0A096MIZ1	Paralemmin 2 OS=Rattus norvegicus GN=Palm2 PE=1 SV=1	9	9	0.991816	0.928868	1.02037	0.955609	0.974165	0.245823
A0A096MJ11	Gasdermin D OS=Rattus norvegicus GN=Gsdmd PE=1 SV=1	1	1	0.985836	0.818697	0.927176	0.769982	0.875423	0.0449681
A0A096MJ78	Similar to SPRED-3 (Predicted), isoform CRA_a OS=Rattus norvegicus GN=Spred3 PE=4 SV=1	2	2	1.07563	1.64216	1.01453	1.54888	1.3203	0.13995
A0A096MJ99	Vesicle-associated membrane protein 4 OS=Rattus norvegicus GN=Vamp4 PE=1 SV=1	1	1	0.858469	0.832173	1.03064	0.999071	0.930089	0.208783
A0A096MJE3	G1 to S phase transition 2 OS=Rattus norvegicus GN=Gspt2 PE=4 SV=1	12	2	0.94185	0.866079	0.881286	0.810387	0.874901	0.00357996
A0A096MJE6	Tenascin R, isoform CRA_b OS=Rattus norvegicus GN=Tnr PE=1 SV=1	30	30	0.972825	1.01581	0.970704	1.0136	0.993234	0.605302
A0A096MJG4	Cartilage acidic protein 1 OS=Rattus norvegicus GN=Crtac1 PE=4 SV=1	6	6	0.913753	0.854596	0.918966	0.859471	0.886697	0.000585439
A0A096MJI4	GRB10-interacting GYF protein 2 (Fragment) OS=Rattus norvegicus GN=Gigyf2 PE=1 SV=1	1	1	0.923739	1.23862	1.0067	1.34987	1.12973	0.238459
A0A096MJN4	Septin 4 OS=Rattus norvegicus GN=Sept4 PE=1 SV=1	15	12	1.03442	1.11379	1.02061	1.09892	1.06693	0.0275639
A0A096MJP4	Centrosomal protein of 41 kDa OS=Rattus norvegicus GN=Cep41 PE=1 SV=1	1	1	0.936574	0.771296	0.952	0.784	0.860968	0.0280621
A0A096MJP9	DNA damage-inducible 1 homolog 2 OS=Rattus norvegicus GN=Ddi2 PE=1 SV=1	5	5	0.932182	0.903498	0.940404	0.911467	0.921888	0.000102566
A0A096MJT6	Similar to RIKEN cDNA D630029K19 OS=Rattus norvegicus GN=RGD1307100 PE=1 SV=1	4	4	1.06436	1.16832	0.984518	1.08068	1.07447	0.0955248
A0A096MJW6	Interleukin-1 receptor accessory protein-like 1 OS=Rattus norvegicus GN=Il1rapl1 PE=4 SV=1	2	2	1.06707	1.23216	1.02647	1.18528	1.12774	0.0386728
A0A096MJY6	1,4-alpha-glucan branching enzyme 1 (Fragment) OS=Rattus norvegicus GN=Gbe1 PE=1 SV=1	9	2	0.955425	1.20841	0.911924	1.15339	1.05729	0.461222
A0A096MJZ0	Dynein light chain 1, axonemal OS=Rattus norvegicus GN=Dnal1 PE=1 SV=1	4	4	0.98215	1.03519	0.996969	1.05081	1.01628	0.349305
A0A096MK30	Moesin OS=Rattus norvegicus GN=Msn PE=1 SV=1	22	12	1.03457	1.04372	1.02913	1.03822	1.03641	2.17464e-05
A0A096MKB0	Max dimerization protein 3 OS=Rattus norvegicus GN=Rab24 PE=1 SV=1	4	4	0.911751	1.08777	0.89012	1.06196	0.987901	0.81925
A0A096MKB2	Potassium voltage-gated channel subfamily H member 1 OS=Rattus norvegicus GN=Kcnh1 PE=4 SV=1	1	1	0.923486	1.96652	0.880892	1.87582	1.41168	0.257041
A0A096MKG5	NAD kinase 2, mitochondrial OS=Rattus norvegicus GN=Nadk2 PE=1 SV=1	7	7	1.07621	1.69383	0.996344	1.56812	1.33363	0.151588
A0A096MKH2	Similar to RIKEN cDNA 1110059P08 OS=Rattus norvegicus GN=Vta1 PE=1 SV=1	7	7	1.09773	0.868241	1.12265	0.887952	0.994142	0.933486
A0A096UWG9	Diacylglycerol kinase OS=Rattus norvegicus GN=Dgke PE=3 SV=1	2	2	0.998956	0.803133	1.00473	0.807773	0.903647	0.140239
A0A096XKT2	Cytochrome c oxidase subunit 3 OS=Rattus norvegicus GN=COX3 PE=3 SV=1	1	1	0.892495	2.84381	1.00686	3.20824	1.98785	0.200701
A0A0A0MXV3	Cell growth regulator with EF hand domain 1, isoform CRA_b OS=Rattus norvegicus GN=Cgref1 PE=1 SV=1	1	1	1.07863	1.94758	1.06151	1.91667	1.5011	0.137614
A0A0A0MXV8	Gamma-aminobutyric acid type B receptor subunit 2 OS=Rattus norvegicus GN=Gabbr2 PE=1 SV=1	9	9	1.05736	0.81614	1.03332	0.797585	0.9261	0.326113
A0A0A0MXW1	2-oxoisovalerate dehydrogenase subunit beta, mitochondrial OS=Rattus norvegicus GN=Bckdhb PE=1 SV=1	4	4	0.93292	0.88292	0.835348	0.790577	0.860441	0.00387503
A0A0A0MXW5	Dysbindin domain-containing protein 1 OS=Rattus norvegicus GN=Dbndd1 PE=1 SV=1	1	1	0.937888	0.803904	1.04861	0.89881	0.922303	0.175818
A0A0A0MXY3	Casein kinase I isoform gamma-3 OS=Rattus norvegicus GN=Csnk1g3 PE=1 SV=2	8	4	1.11118	1.16776	1.12878	1.18625	1.14849	0.000135871
A0A0A0MXZ0	Iron-sulfur cluster assembly 1 homolog, mitochondrial OS=Rattus norvegicus GN=Isca1 PE=1 SV=1	1	1	1.12851	0.860633	1.19559	0.911793	1.02413	0.777062
A0A0A0MY00	Short/branched chain-specific acyl-CoA dehydrogenase, mitochondrial OS=Rattus norvegicus GN=Acadsb PE=1 SV=2	1	1	0.979518	0.955422	1.00994	0.985093	0.982493	0.168615
A0A0A0MY07	Ubiquitin carboxyl-terminal hydrolase 15 OS=Rattus norvegicus GN=Usp15 PE=1 SV=1	9	7	0.987288	0.976371	0.962591	0.951946	0.969549	0.00768975
A0A0A0MY09	Endoplasmin OS=Rattus norvegicus GN=Hsp90b1 PE=1 SV=1	28	27	1.02009	0.975785	1.00972	0.965868	0.992865	0.60445
A0A0A0MY13	Probable G-protein-coupled receptor 158 OS=Rattus norvegicus GN=Gpr158 PE=1 SV=1	27	27	1.00373	0.956672	0.997921	0.951132	0.977365	0.148221
A0A0A1FZ38	NADH-ubiquinone oxidoreductase chain 3 OS=Rattus norvegicus GN=ND3 PE=3 SV=1	1	1	1.01134	1.30254	0.943843	1.21561	1.11833	0.210015
A0A0A1FZN8	NADH-ubiquinone oxidoreductase chain 5 OS=Rattus norvegicus GN=ND5 PE=3 SV=1	4	4	0.967432	0.890127	0.953781	0.877567	0.922227	0.0134726
A0A0A1G491	NADH-ubiquinone oxidoreductase chain 2 OS=Rattus norvegicus GN=ND2 PE=3 SV=1	1	1	0.891348	1.92455	1.03263	2.2296	1.51953	0.212563
A0A0A6YYM0	Long-chain-fatty-acid--CoA ligase 6 OS=Rattus norvegicus GN=Acsl6 PE=1 SV=2	30	29	0.95529	1.14946	0.959953	1.15507	1.05494	0.366076
A0A0F7R5I4	Amino acid transporter OS=Rattus norvegicus GN=ratASCT1 PE=2 SV=1	4	3	0.951723	0.863783	0.988259	0.896944	0.925177	0.0358179
A0A0F7RQJ6	D-dopachrome tautomerase OS=Rattus norvegicus GN=Ddt PE=1 SV=1	4	4	1.12313	0.91015	0.968857	0.785133	0.946817	0.477103
A0A0F7RQL3	Macrophage migration inhibitory factor OS=Rattus norvegicus GN=Mif PE=4 SV=1	2	2	1.17776	0.602301	1.07246	0.548455	0.850244	0.386852
A0A0G2JSH2	3-hydroxybutyrate dehydrogenase, type 1, isoform CRA_a OS=Rattus norvegicus GN=Bdh1 PE=1 SV=1	12	12	1.04566	1.19431	1.0167	1.16122	1.10447	0.0522069
A0A0G2JSH5	Serum albumin OS=Rattus norvegicus GN=Alb PE=1 SV=1	25	1	0.75412	0.845361	0.946408	1.06091	0.9017	0.187069
A0A0G2JSH9	Peroxiredoxin-2 OS=Rattus norvegicus GN=Prdx2 PE=1 SV=1	8	8	0.997251	0.8988	0.987451	0.889967	0.943367	0.0932619
A0A0G2JSI1	4-trimethylaminobutyraldehyde dehydrogenase OS=Rattus norvegicus GN=Aldh9a1 PE=1 SV=1	16	16	1.01184	0.967476	0.981929	0.938874	0.975031	0.15122
A0A0G2JSJ2	UMP-CMP kinase OS=Rattus norvegicus GN=Cmpk1 PE=1 SV=1	5	5	0.892815	0.746022	0.985911	0.823812	0.86214	0.0354292
A0A0G2JSJ6	Solute carrier family 18 (Vesicular monoamine), member 2, isoform CRA_a OS=Rattus norvegicus GN=Slc18a2 PE=1 SV=1	1	1	0.957143	1.12605	0.964982	1.13527	1.04586	0.385614
A0A0G2JSJ8	Fucosidase, alpha-L-1, tissue, isoform CRA_a OS=Rattus norvegicus GN=Fuca1 PE=1 SV=1	1	1	1.30164	1.13829	1.25187	1.09476	1.19664	0.00649403
A0A0G2JSK5	Integrin beta OS=Rattus norvegicus GN=Itgb1 PE=1 SV=1	10	10	1.02245	0.944118	1.02413	0.945669	0.984093	0.508568
A0A0G2JSL2	RCG58353, isoform CRA_e OS=Rattus norvegicus GN=Trappc4 PE=1 SV=1	1	1	1.12694	1.31606	0.901554	1.05285	1.09935	0.292547
A0A0G2JSM7	Adducin 1 (Alpha), isoform CRA_b OS=Rattus norvegicus GN=Add1 PE=1 SV=1	24	2	1.01351	0.935024	0.954997	0.88104	0.946144	0.0965073
A0A0G2JSM8	Cell division control protein 42 homolog OS=Rattus norvegicus GN=Cdc42 PE=1 SV=1	6	2	0.983089	0.88447	0.946253	0.85133	0.916286	0.0304456
A0A0G2JSN5	Potassium voltage-gated channel subfamily D member 3 OS=Rattus norvegicus GN=Kcnd3 PE=1 SV=1	2	1	1.22575	1.22665	1.06793	1.06872	1.14726	0.0178836
A0A0G2JSP8	Creatine kinase M-type OS=Rattus norvegicus GN=Ckm PE=1 SV=1	4	2	0.867686	0.834109	0.885947	0.851663	0.859851	1.49301e-05
A0A0G2JSQ9	Proline-, glutamic acid- and leucine-rich protein 1 OS=Rattus norvegicus GN=Pelp1 PE=1 SV=1	1	1	1.39251	0.952015	1.35989	0.929709	1.15853	0.254833
A0A0G2JSR2	Synaptotagmin III, isoform CRA_a OS=Rattus norvegicus GN=Syt3 PE=4 SV=1	3	3	1.35331	0.982955	1.27339	0.924909	1.13364	0.252985
A0A0G2JSR4	Signal transducer and activator of transcription OS=Rattus norvegicus GN=Stat5b PE=1 SV=1	4	4	1.07769	0.93489	1.11009	0.962991	1.02142	0.634243
A0A0G2JSR6	Guanine nucleotide-binding protein subunit gamma OS=Rattus norvegicus GN=Gng7 PE=3 SV=1	4	4	1.00541	0.938733	0.953312	0.890094	0.946886	0.0665117
A0A0G2JSR7	Matrin-3 OS=Rattus norvegicus GN=Matr3 PE=1 SV=1	20	20	1.07383	1.18492	1.07127	1.18209	1.12803	0.0071515
A0A0G2JSR9	45 kDa calcium-binding protein OS=Rattus norvegicus GN=Sdf4 PE=1 SV=1	1	1	0.945232	1.44201	0.93858	1.43186	1.18942	0.233294
A0A0G2JSS8	Peroxiredoxin 5, isoform CRA_c OS=Rattus norvegicus GN=Prdx5 PE=1 SV=1	9	9	0.958086	0.839623	0.937339	0.821441	0.889122	0.0178367
A0A0G2JST3	Keratin, type II cytoskeletal 1 OS=Rattus norvegicus GN=Krt1 PE=1 SV=1	5	4	1.0205	0.771921	1.07035	0.809634	0.918101	0.314427
A0A0G2JSU7	Myocyte enhancer factor 2D OS=Rattus norvegicus GN=Mef2d PE=1 SV=1	1	1	1.62424	1.53485	1.12842	1.06632	1.33846	0.0957733
A0A0G2JSV0	N-myc downstream regulated gene 2, isoform CRA_a OS=Rattus norvegicus GN=Ndrg2 PE=1 SV=1	11	10	1.03334	1.11593	1.03461	1.11729	1.07529	0.0196637
A0A0G2JSW0	Myosin regulatory light chain 12B OS=Rattus norvegicus GN=Myl12b PE=4 SV=1	7	7	1.06363	0.953269	1.06844	0.95758	1.01073	0.748488
A0A0G2JSY3	Neurolysin (Metallopeptidase M3 family), isoform CRA_a OS=Rattus norvegicus GN=Nln PE=1 SV=1	10	10	0.981787	2.20016	1.02335	2.29329	1.62464	0.180914
A0A0G2JSZ1	Ras-related protein Rab-31 OS=Rattus norvegicus GN=Rab31 PE=4 SV=1	5	4	1.0655	0.975215	1.01714	0.93096	0.997204	0.925742
A0A0G2JSZ5	Protein disulfide-isomerase A6 OS=Rattus norvegicus GN=Pdia6 PE=1 SV=1	8	8	1.04251	0.930349	1.03199	0.920959	0.98145	0.587116
A0A0G2JSZ9	Copper chaperone for superoxide dismutase OS=Rattus norvegicus GN=Ccs PE=1 SV=1	3	3	1.05667	1.56406	1.02612	1.51884	1.29142	0.137604
A0A0G2JT06	COP9 signalosome complex subunit 1 OS=Rattus norvegicus GN=Gps1 PE=1 SV=1	4	4	1.00251	1.28063	0.99527	1.27138	1.13745	0.136717
A0A0G2JT23	Nuclear receptor-binding protein 2 OS=Rattus norvegicus GN=Nrbp2 PE=1 SV=1	2	2	1.13161	0.990689	1.08597	0.950737	1.03975	0.377672
A0A0G2JT26	Striatin interacting protein 2 OS=Rattus norvegicus GN=Strip2 PE=1 SV=1	10	8	0.899207	1.05865	0.954577	1.12384	1.00907	0.863555
A0A0G2JT47	Sorting nexin-16 OS=Rattus norvegicus GN=Snx16 PE=1 SV=1	1	1	1.01943	3.65101	0.985133	3.52817	2.29594	0.181322
A0A0G2JT62	Receptor-type tyrosine-protein phosphatase F OS=Rattus norvegicus GN=Ptprf PE=1 SV=1	10	4	0.962925	0.836627	0.938269	0.815204	0.888256	0.0224339
A0A0G2JT63	Cytoplasmic FMR1-interacting protein 2 OS=Rattus norvegicus GN=Cyfip2 PE=4 SV=1	25	18	1.00021	1.02535	1.00536	1.03062	1.01539	0.0836924
A0A0G2JT78	RAB6B, member RAS oncogene family OS=Rattus norvegicus GN=Rab6b PE=4 SV=1	9	4	0.976642	1.16141	0.961925	1.14391	1.06097	0.294924
A0A0G2JT93	Catenin (Cadherin associated protein), beta 1, isoform CRA_a OS=Rattus norvegicus GN=Ctnnb1 PE=1 SV=1	22	17	0.979631	1.03931	0.971697	1.03089	1.00538	0.766462
A0A0G2JTA0	FAS-associated factor 2 OS=Rattus norvegicus GN=Faf2 PE=1 SV=1	5	5	0.95089	0.938443	0.949797	0.937365	0.944124	4.56012e-06
A0A0G2JTA1	Serine/threonine-protein phosphatase 2A 56 kDa regulatory subunit OS=Rattus norvegicus GN=Ppp2r5e PE=1 SV=1	9	7	0.957777	0.840596	0.998326	0.876184	0.918221	0.0649411
A0A0G2JTA7	RAS protein activator-like 2 OS=Rattus norvegicus GN=Rasal2 PE=1 SV=1	1	1	0.885101	0.85101	0.924802	0.889182	0.887524	0.000300328
A0A0G2JTB2	1,4-alpha-glucan branching enzyme 1 OS=Rattus norvegicus GN=Gbe1 PE=1 SV=1	12	5	0.982448	0.977229	1.0149	1.00951	0.996023	0.689129
A0A0G2JTD0	HRAS-like suppressor 3 OS=Rattus norvegicus GN=Pla2g16 PE=4 SV=1	1	1	0.956605	1.01532	0.952351	1.0108	0.983768	0.375436
A0A0G2JTF2	Disabled homolog 2-interacting protein OS=Rattus norvegicus GN=Dab2ip PE=1 SV=1	6	5	1.1303	0.837642	1.08745	0.80589	0.965322	0.692679
A0A0G2JTG7	Heterogeneous nuclear ribonucleoprotein H OS=Rattus norvegicus GN=Hnrnph1 PE=1 SV=1	7	3	1.04143	0.961995	1.07787	0.995661	1.01924	0.478055
A0A0G2JTH4	Leukocyte surface antigen CD47 OS=Rattus norvegicus GN=Cd47 PE=1 SV=1	5	5	0.977803	1.04939	0.970067	1.04109	1.00959	0.659781
A0A0G2JTI7	Pre-mRNA-processing factor 3 OS=Rattus norvegicus GN=Prpf3 PE=1 SV=1	1	1	0.897163	2.13475	0.94052	2.23792	1.55259	0.228837
A0A0G2JTJ9	RCG50655 OS=Rattus norvegicus GN=Tfcp2 PE=1 SV=1	2	2	1.01518	1.09171	0.938048	1.00877	1.01343	0.683901
A0A0G2JTK1	Tau tubulin kinase 1 OS=Rattus norvegicus GN=Ttbk1 PE=1 SV=1	6	6	1.0322	1.51455	1.04916	1.53943	1.28383	0.136668
A0A0G2JTK4	Protein phosphatase 6, regulatory subunit 1 OS=Rattus norvegicus GN=Ppp6r1 PE=1 SV=1	3	3	1.06139	1.64831	1.07496	1.66938	1.36351	0.122906
A0A0G2JTL5	Pyruvate carboxylase, mitochondrial OS=Rattus norvegicus GN=Pc PE=1 SV=1	37	37	1.00032	1.04819	0.986761	1.03398	1.01731	0.271498
A0A0G2JTM1	Uncharacterized protein OS=Rattus norvegicus PE=1 SV=1	2	2	0.934173	0.748476	0.921074	0.737981	0.835426	0.0215152
A0A0G2JTM9	DnaJ heat shock protein family (Hsp40) member B14 OS=Rattus norvegicus GN=Dnajb14 PE=4 SV=1	3	3	1.07131	1.07013	0.975613	0.974535	1.0229	0.43871
A0A0G2JTN4	Phosphoribosylformylglycinamidine synthase-like OS=Rattus norvegicus GN=Pfas PE=1 SV=1	19	19	0.956531	0.900063	0.958214	0.901647	0.929114	0.00485946
A0A0G2JTN8	ATP synthase F(0) complex subunit C2, mitochondrial OS=Rattus norvegicus GN=Atp5g2 PE=3 SV=1	1	1	0.983292	0.756508	0.864102	0.664808	0.817178	0.0763497
A0A0G2JTR4	Active BCR-related OS=Rattus norvegicus GN=Abr PE=1 SV=1	16	15	1.04183	1.05714	1.01283	1.02772	1.03488	0.0103929
A0A0G2JTS3	Vacuolar protein sorting-associated protein 29 OS=Rattus norvegicus GN=Vps29 PE=1 SV=1	6	6	1.00285	0.855281	0.990199	0.844491	0.923206	0.120551
A0A0G2JTS9	F-box protein 42 OS=Rattus norvegicus GN=Fbxo42 PE=4 SV=1	1	1	1.07869	1.2261	0.977437	1.11101	1.09831	0.103383
A0A0G2JTT2	Phosphatidylinositol binding clathrin assembly protein, isoform CRA_a OS=Rattus norvegicus GN=Picalm PE=1 SV=1	13	11	1.02828	1.00691	1.02069	0.999485	1.01384	0.0777994
A0A0G2JTT4	RAB30, member RAS oncogene family OS=Rattus norvegicus GN=Rab30 PE=1 SV=1	2	1	1.25945	0.887623	1.15699	0.815414	1.02987	0.787767
A0A0G2JTT7	Rho GTPase-activating protein 22 OS=Rattus norvegicus GN=Arhgap22 PE=1 SV=1	1	1	1.0474	1.70948	0.738147	1.20474	1.17494	0.421538
A0A0G2JTW1	RAS related protein 2a OS=Rattus norvegicus GN=Rap2a PE=4 SV=1	6	3	0.997959	1.09199	0.991381	1.08479	1.04153	0.176671
A0A0G2JTX2	PRA1 family protein OS=Rattus norvegicus GN=Praf2 PE=1 SV=1	3	3	0.952152	0.74906	0.950167	0.747498	0.849719	0.0425702
A0A0G2JU07	Ubiquitin-conjugating enzyme E2 variant 2 OS=Rattus norvegicus GN=Ube2v2 PE=1 SV=1	9	5	0.996642	0.956635	0.98682	0.947207	0.971826	0.0545506
A0A0G2JU11	Rap guanine nucleotide exchange factor 2 OS=Rattus norvegicus GN=Rapgef2 PE=1 SV=1	29	29	1.04389	0.938317	0.936856	0.842106	0.940292	0.197641
A0A0G2JU15	Pentatricopeptide repeat domain 3 OS=Rattus norvegicus GN=Ptcd3 PE=1 SV=1	2	2	0.998033	1.34513	0.891133	1.20105	1.10884	0.325502
A0A0G2JU45	tRNA (guanine(37)-N1)-methyltransferase OS=Rattus norvegicus GN=Trmt5 PE=1 SV=1	2	2	0.875495	0.92037	0.986614	1.03718	0.954916	0.253218
A0A0G2JU49	Metaxin 1 OS=Rattus norvegicus GN=Mtx1 PE=1 SV=1	7	7	1.0399	1.06401	1.03176	1.05569	1.04784	0.000618278
A0A0G2JU56	Non-specific serine/threonine protein kinase OS=Rattus norvegicus GN=Mark3 PE=1 SV=1	9	4	1.07118	0.834392	1.06092	0.826398	0.948222	0.475742
A0A0G2JU66	Nuclear protein localization protein 4 homolog OS=Rattus norvegicus GN=Nploc4 PE=1 SV=1	7	7	0.997697	0.930906	1.00125	0.93422	0.966018	0.129429
A0A0G2JU73	E3 ubiquitin-protein ligase TRIP12 OS=Rattus norvegicus GN=Trip12 PE=1 SV=1	4	4	0.995674	0.892213	1.01302	0.907757	0.952166	0.167849
A0A0G2JU77	Eukaryotic translation initiation factor 3 subunit K OS=Rattus norvegicus GN=Eif3k PE=1 SV=1	5	5	1.02345	1.3003	1.00909	1.28206	1.15372	0.101331
A0A0G2JU96	AHNAK nucleoprotein OS=Rattus norvegicus GN=Ahnak PE=1 SV=1	5	5	0.999695	1.02695	1.02513	1.05308	1.02622	0.0530011
A0A0G2JUC7	Dynactin subunit 2 OS=Rattus norvegicus GN=Dctn2 PE=1 SV=1	15	15	0.996974	0.961644	1.00013	0.964691	0.98086	0.111208
A0A0G2JUC9	HECT and RLD domain-containing E3 ubiquitin protein ligase 2 OS=Rattus norvegicus GN=Herc2 PE=1 SV=1	1	1	1.992	1.024	1.41477	0.727273	1.28951	0.367074
A0A0G2JUE4	Golgin subfamily A member 4 OS=Rattus norvegicus GN=Golga4 PE=1 SV=1	2	2	1.03342	1.49405	1.07579	1.55529	1.28964	0.124042
A0A0G2JUF2	Sorting nexin family member 30 OS=Rattus norvegicus GN=Snx30 PE=1 SV=1	4	4	1.03602	1.32011	1.03572	1.31972	1.17789	0.0731097
A0A0G2JUG4	Regulator of G-protein-signaling 6 OS=Rattus norvegicus GN=Rgs6 PE=1 SV=1	6	4	1.01496	1.27531	0.978816	1.2299	1.12475	0.146254
A0A0G2JUG7	IQ motif and Sec7 domain 1 OS=Rattus norvegicus GN=Iqsec1 PE=1 SV=1	21	20	1.10353	1.24863	1.05704	1.19603	1.15131	0.0130889
A0A0G2JUM3	RP2, ARL3 GTPase-activating protein OS=Rattus norvegicus GN=Rp2 PE=1 SV=1	1	1	1.0128	0.855314	1.02594	0.866407	0.940116	0.239749
A0A0G2JUM8	Cytochrome c oxidase assembly factor 6 OS=Rattus norvegicus GN=Coa6 PE=1 SV=1	1	1	0.978155	0.781553	0.87041	0.695464	0.831396	0.0687781
A0A0G2JUR5	Myosin phosphatase Rho-interacting protein OS=Rattus norvegicus GN=Mprip PE=1 SV=1	1	1	0.856886	1.07831	0.909265	1.14422	0.99717	0.968189
A0A0G2JUT8	Cytoplasmic tRNA 2-thiolation protein 2 OS=Rattus norvegicus GN=Ctu2 PE=1 SV=1	3	3	1.06706	1.2459	1.0898	1.27245	1.1688	0.0184725
A0A0G2JUU7	Gamma-tubulin complex component OS=Rattus norvegicus GN=Tubgcp3 PE=1 SV=1	2	2	1.04096	0.86592	1.04632	0.870376	0.955893	0.41759
A0A0G2JUW7	Alpha-1-inhibitor III OS=Rattus norvegicus GN=Mug1 PE=1 SV=1	1	1	0.912999	0.900963	1.16909	1.15368	1.03418	0.658495
A0A0G2JUX4	Ubiquitin-specific peptidase 47 OS=Rattus norvegicus GN=Usp47 PE=1 SV=1	16	16	1.03315	1.12541	1.02208	1.11335	1.0735	0.0331684
A0A0G2JUX5	Transcriptional activator protein Pur-beta OS=Rattus norvegicus GN=Purb PE=1 SV=1	5	5	1.01979	0.989949	1.02144	0.991551	1.00568	0.534917
A0A0G2JUZ0	Myotubularin-related protein 1 OS=Rattus norvegicus GN=Mtmr1 PE=1 SV=1	8	8	0.980931	0.938686	0.984794	0.942383	0.961699	0.0205287
A0A0G2JUZ5	Glycine cleavage system P protein OS=Rattus norvegicus GN=Gldc PE=1 SV=1	7	7	0.929449	0.92649	0.948929	0.945909	0.937694	3.41149e-05
A0A0G2JV04	Golgi-associated, gamma adaptin ear-containing, ARF-binding protein 3 OS=Rattus norvegicus GN=Gga3 PE=1 SV=1	5	4	0.94131	0.836862	0.949814	0.844422	0.893102	0.0125324
A0A0G2JV09	Synembryn-B OS=Rattus norvegicus GN=Ric8b PE=1 SV=1	2	1	0.738372	1.39535	0.885017	1.67247	1.1728	0.458328
A0A0G2JV19	Transforming growth factor, beta receptor-associated protein 1 OS=Rattus norvegicus GN=Tgfbrap1 PE=1 SV=1	2	2	1.1597	1.05402	1.16892	1.0624	1.11126	0.0110946
A0A0G2JV26	Protein phosphatase 4, regulatory subunit 4 OS=Rattus norvegicus GN=Ppp4r4 PE=1 SV=1	3	3	0.963074	1.54212	0.942625	1.50937	1.2393	0.24413
A0A0G2JV31	X-prolyl aminopeptidase (Aminopeptidase P) 1, soluble, isoform CRA_a OS=Rattus norvegicus GN=Xpnpep1 PE=1 SV=1	19	19	0.949753	0.921952	0.953875	0.925954	0.937883	0.000261977
A0A0G2JV54	Polypyrimidine tract-binding protein 3 OS=Rattus norvegicus GN=Ptbp3 PE=1 SV=1	3	2	1.3903	2.14225	1.24878	1.9242	1.67638	0.050122
A0A0G2JV65	14-3-3 protein zeta/delta OS=Rattus norvegicus GN=Ywhaz PE=1 SV=1	17	11	0.96284	0.94485	0.9653	0.947264	0.955063	0.000139148
A0A0G2JV93	Metabotropic glutamate receptor 3 OS=Rattus norvegicus GN=Grm3 PE=1 SV=1	14	12	1.00143	0.988434	0.993882	0.980979	0.991182	0.0873621
A0A0G2JVA7	Eukaryotic translation initiation factor 1A OS=Rattus norvegicus GN=Eif1a PE=1 SV=1	1	1	1.20828	1.05125	1.03199	0.897868	1.04735	0.48455
A0A0G2JVB0	Solute carrier family 2, facilitated glucose transporter member 3-like OS=Rattus norvegicus GN=Slc2a3 PE=1 SV=1	9	8	1.0046	1.05369	1.00872	1.058	1.03125	0.0707684
A0A0G2JVB6	Syntaxin-12 OS=Rattus norvegicus GN=Stx12 PE=1 SV=1	8	8	0.980545	1.28586	0.97287	1.2758	1.12877	0.192979
A0A0G2JVC2	SCY1-like pseudokinase 2 OS=Rattus norvegicus GN=Scyl2 PE=1 SV=1	3	3	0.920732	0.950316	0.947258	0.977695	0.949	0.00467058
A0A0G2JVE6	Aminopeptidase OS=Rattus norvegicus GN=Anpep PE=1 SV=1	1	1	0.935801	0.429758	1.02651	0.471417	0.715872	0.16322
A0A0G2JVF1	RCG41069 OS=Rattus norvegicus GN=Rundc3b PE=1 SV=1	2	1	1.96053	1.3125	1.82822	1.22393	1.58129	0.0506703
A0A0G2JVG4	Peroxisomal trans-2-enoyl-CoA reductase OS=Rattus norvegicus GN=Pecr PE=1 SV=1	2	2	0.986915	0.953608	1.03838	1.00334	0.995561	0.809566
A0A0G2JVH4	MICOS complex subunit MIC60 OS=Rattus norvegicus GN=Immt PE=1 SV=1	35	35	0.970184	1.00173	0.998555	1.03102	1.00037	0.97715
A0A0G2JVI4	Fucokinase OS=Rattus norvegicus GN=Fuk PE=1 SV=1	3	3	1.28198	1.23802	1.08225	1.04514	1.16185	0.0313064
A0A0G2JVK3	5'-AMP-activated protein kinase subunit beta-2 OS=Rattus norvegicus GN=Prkab2 PE=1 SV=1	2	2	0.950476	0.92127	0.914478	0.886378	0.91815	0.000797552
A0A0G2JVL3	Microtubule-associated serine/threonine kinase 3 OS=Rattus norvegicus GN=Mast3 PE=1 SV=1	9	8	1.02076	1.05293	1.04257	1.07542	1.04792	0.00556593
A0A0G2JVM2	MIA family member 3, ER export factor OS=Rattus norvegicus GN=Mia3 PE=1 SV=1	5	5	1.13629	1.1605	1.09101	1.11425	1.12551	0.000151539
A0A0G2JVR9	Family with sequence similarity 65, member A OS=Rattus norvegicus GN=Ripor1 PE=1 SV=1	5	5	1.10572	1.18008	1.12362	1.19917	1.15215	0.000485048
A0A0G2JVT3	PILR alpha-associated neural protein OS=Rattus norvegicus GN=Pianp PE=4 SV=1	2	2	1.11743	0.918384	1.13515	0.932953	1.02598	0.670478
A0A0G2JVU1	Integrin beta OS=Rattus norvegicus GN=Itgb8 PE=1 SV=1	15	14	0.998277	1.02594	1.00287	1.03066	1.01444	0.12561
A0A0G2JVW5	E3 ubiquitin-protein ligase HUWE1 OS=Rattus norvegicus GN=Huwe1 PE=1 SV=1	34	34	1.05333	1.06396	1.05025	1.06085	1.0571	1.96562e-06
A0A0G2JVZ6	Integrin subunit alpha V OS=Rattus norvegicus GN=Itgav PE=1 SV=1	18	18	0.998434	0.909406	0.997379	0.908445	0.953416	0.119706
A0A0G2JW01	Actin-binding LIM protein 1 OS=Rattus norvegicus GN=Ablim1 PE=1 SV=1	3	2	1.15105	1.029	1.16201	1.0388	1.09521	0.0365366
A0A0G2JW03	Lipin 1 OS=Rattus norvegicus GN=Lpin1 PE=1 SV=1	1	1	1.13786	1.94639	0.679739	1.16275	1.23168	0.411982
A0A0G2JW13	NACHT and WD repeat domain-containing protein 2-like OS=Rattus norvegicus GN=LOC103694210 PE=4 SV=1	1	1	1.00118	0.885613	0.844776	0.747264	0.869708	0.0478785
A0A0G2JW14	Maspardin OS=Rattus norvegicus GN=Spg21 PE=1 SV=1	1	1	0.948024	1.26367	1	1.33295	1.13616	0.202882
A0A0G2JW21	Roundabout homolog 1 OS=Rattus norvegicus GN=Robo1 PE=1 SV=1	5	4	0.995853	1.20012	0.984662	1.18664	1.09182	0.169083
A0A0G2JW34	CDGSH iron sulfur domain 3 OS=Rattus norvegicus GN=Cisd3 PE=1 SV=1	2	2	1.04138	0.84023	0.986212	0.795718	0.915885	0.19952
A0A0G2JW38	Ribulose-phosphate 3-epimerase OS=Rattus norvegicus GN=Rpe PE=1 SV=1	3	2	1.15108	0.973774	0.936022	0.791841	0.96318	0.635998
A0A0G2JW60	Utrophin OS=Rattus norvegicus GN=Utrn PE=1 SV=1	6	4	1.00042	1.09015	0.9881	1.07673	1.03885	0.185914
A0A0G2JW85	Ras GTPase-activating protein 3 OS=Rattus norvegicus GN=Rasa3 PE=1 SV=1	8	8	1.08241	1.14944	1.04655	1.11136	1.09744	0.00425888
A0A0G2JW88	Microtubule-associated protein OS=Rattus norvegicus GN=Map4 PE=1 SV=1	25	6	0.94974	1.05365	0.992735	1.10135	1.02437	0.492608
A0A0G2JW92	Major facilitator superfamily domain-containing 6 OS=Rattus norvegicus GN=Mfsd6 PE=1 SV=1	2	2	1.00018	1.16542	1.03837	1.20992	1.10347	0.0842617
A0A0G2JWA3	Exportin 7 OS=Rattus norvegicus GN=Xpo7 PE=1 SV=1	14	14	0.980109	1.19758	0.960611	1.17375	1.07801	0.258252
A0A0G2JWA5	Sarcolemmal membrane-associated protein OS=Rattus norvegicus GN=Slmap PE=1 SV=1	18	18	0.99657	0.87404	1.0108	0.88652	0.941982	0.156548
A0A0G2JWA9	Citron rho-interacting serine/threonine kinase OS=Rattus norvegicus GN=Cit PE=1 SV=1	13	13	0.939419	1.08743	0.966264	1.11851	1.02791	0.550577
A0A0G2JWC7	Fermitin family member 2 OS=Rattus norvegicus GN=Fermt2 PE=1 SV=1	8	8	1.03061	1.00567	1.02103	0.996328	1.01341	0.130894
A0A0G2JWD6	AP-3 complex subunit beta OS=Rattus norvegicus GN=Ap3b1 PE=1 SV=1	5	1	1.0646	1.12016	0.957027	1.00697	1.03719	0.333
A0A0G2JWG6	Golgin B1 OS=Rattus norvegicus GN=Golgb1 PE=1 SV=1	3	3	1.00376	1.24641	0.893935	1.11003	1.06353	0.43084
A0A0G2JWH4	1-acyl-sn-glycerol-3-phosphate acyltransferase delta OS=Rattus norvegicus GN=Agpat4 PE=4 SV=1	5	5	0.998283	0.934764	0.965546	0.90411	0.950676	0.0505653
A0A0G2JWH5	Serine/threonine-protein kinase Chk1 OS=Rattus norvegicus GN=Stt3a PE=1 SV=1	5	4	0.934759	1.1979	1.02382	1.31203	1.11713	0.216879
A0A0G2JWJ0	Protein phosphatase 1 regulatory subunit 12A OS=Rattus norvegicus GN=Ppp1r12a PE=1 SV=1	12	12	1.08482	1.1465	1.05702	1.11712	1.10137	0.00197683
A0A0G2JWK6	APC membrane recruitment protein 2 OS=Rattus norvegicus GN=Amer2 PE=1 SV=1	5	5	1.02869	0.90414	1.07062	0.940998	0.986113	0.73012
A0A0G2JWM2	NAD-dependent protein deacetylase OS=Rattus norvegicus GN=Sirt2 PE=1 SV=1	18	18	0.967261	0.955119	0.941922	0.930098	0.9486	0.000694352
A0A0G2JWX1	26S proteasome non-ATPase regulatory subunit 11 OS=Rattus norvegicus GN=Psmd11 PE=1 SV=1	11	11	1.03681	1.26488	1.03434	1.26186	1.14947	0.0634164
A0A0G2JX25	GMP reductase OS=Rattus norvegicus GN=Gmpr2 PE=1 SV=1	5	3	0.982999	0.823767	0.983165	0.823906	0.903459	0.0804705
A0A0G2JX45	Arginyl-tRNA--protein transferase 1 OS=Rattus norvegicus GN=Ate1 PE=1 SV=1	2	2	1.15233	1.04738	1.0676	0.970374	1.05942	0.163072
A0A0G2JX62	SRSF protein kinase 2 OS=Rattus norvegicus GN=Srpk2 PE=1 SV=1	5	3	0.9598	1.51979	0.979976	1.55174	1.25283	0.219829
A0A0G2JX67	Prolyl endopeptidase-like OS=Rattus norvegicus GN=Prepl PE=1 SV=1	7	7	1.02578	1.1857	0.998146	1.15376	1.09084	0.0977073
A0A0G2JX90	GTPase-activating Rap/RanGAP domain-like 3 OS=Rattus norvegicus GN=Garnl3 PE=1 SV=1	1	1	1.24759	1.15345	1.14959	1.06284	1.15337	0.00661816
A0A0G2JX94	Angiomotin OS=Rattus norvegicus GN=Amot PE=4 SV=1	1	1	0.794183	0.680089	1.23693	1.05923	0.94261	0.665323
A0A0G2JXA1	Rab3 GTPase-activating protein catalytic subunit OS=Rattus norvegicus GN=Rab3gap1 PE=1 SV=1	10	10	1.07018	1.05263	1.02847	1.01161	1.04072	0.0198382
A0A0G2JXC1	Protein ERGIC-53 OS=Rattus norvegicus GN=Lman1 PE=1 SV=1	2	1	0.988772	1.03518	1.08368	1.13454	1.06054	0.101807
A0A0G2JXC7	Actin-binding LIM protein 2 OS=Rattus norvegicus GN=Ablim2 PE=1 SV=1	3	2	1.08187	0.823178	1.04138	0.792371	0.9347	0.411573
A0A0G2JXC9	Iron-responsive element-binding protein 2 OS=Rattus norvegicus GN=Ireb2 PE=1 SV=1	2	1	1.08308	1.89666	0.976256	1.70959	1.4164	0.164706
A0A0G2JXD5	Beta-chimaerin OS=Rattus norvegicus GN=Chn2 PE=1 SV=1	2	2	0.941038	1.21226	0.928987	1.19674	1.06976	0.405015
A0A0G2JXG3	Cell cycle control protein 50A OS=Rattus norvegicus GN=Tmem30a PE=1 SV=1	7	7	1.02574	0.967882	1.0336	0.975299	1.00063	0.971577
A0A0G2JXG5	Uncharacterized protein OS=Rattus norvegicus PE=1 SV=1	1	1	0.977661	0.943495	0.976378	0.942257	0.959948	0.00664415
A0A0G2JXH2	Coiled-coil domain-containing protein 51 OS=Rattus norvegicus GN=Ccdc51 PE=1 SV=1	8	8	1.02272	1.0431	0.941451	0.960209	0.991872	0.749984
A0A0G2JXK1	Voltage-dependent P/Q-type calcium channel subunit alpha OS=Rattus norvegicus GN=Cacna1a PE=1 SV=1	7	2	0.956308	1.52816	0.980178	1.5663	1.25774	0.221262
A0A0G2JXN2	Tripartite motif-containing protein 46 OS=Rattus norvegicus GN=Trim46 PE=1 SV=2	13	13	1.07354	1.02837	1.01697	0.974174	1.02326	0.298044
A0A0G2JXN8	Oxysterol-binding protein OS=Rattus norvegicus GN=Osbpl8 PE=1 SV=1	9	9	0.959123	1.01304	0.918733	0.970377	0.965318	0.123869
A0A0G2JXP1	Glycogenin-1 OS=Rattus norvegicus GN=Gyg1 PE=1 SV=1	4	4	1.01679	0.991548	1.04166	1.0158	1.01645	0.159031
A0A0G2JXS8	Translocon-associated protein subunit alpha OS=Rattus norvegicus GN=Ssr1 PE=1 SV=1	2	2	0.98115	1.24674	1.04666	1.32998	1.15113	0.115336
A0A0G2JXT3	Farnesyl pyrophosphate synthase OS=Rattus norvegicus GN=Fdps PE=1 SV=1	8	8	0.987575	1.01611	0.96632	0.994241	0.991062	0.416916
A0A0G2JXT6	Myotubularin-related protein 6 OS=Rattus norvegicus GN=Mtmr6 PE=1 SV=1	5	5	1.06123	1.32461	1.10306	1.37682	1.21643	0.0707863
A0A0G2JXT8	Filamin B OS=Rattus norvegicus GN=Flnb PE=1 SV=1	8	6	1.01756	1.1245	0.931472	1.02937	1.02573	0.538959
A0A0G2JXZ3	Transcriptional regulator ATRX OS=Rattus norvegicus GN=Atrx PE=1 SV=1	2	2	0.846642	1.01163	0.947337	1.13195	0.984391	0.802704
A0A0G2JXZ9	Protein tyrosine phosphatase, receptor type, J OS=Rattus norvegicus GN=Ptprj PE=1 SV=1	4	4	1.17908	1.06545	1.16495	1.05268	1.11554	0.0125425
A0A0G2JY03	Uncharacterized protein OS=Rattus norvegicus PE=1 SV=1	9	7	0.987322	1.06029	0.977633	1.04988	1.01878	0.408931
A0A0G2JY08	Myosin XVIIIa OS=Rattus norvegicus GN=Myo18a PE=1 SV=1	28	28	0.995517	0.850195	0.942853	0.805219	0.898446	0.0570757
A0A0G2JY22	Disco-interacting protein 2 homolog B OS=Rattus norvegicus GN=Dip2b PE=1 SV=1	19	16	1.00264	1.02643	1.02499	1.0493	1.02584	0.0350288
A0A0G2JY26	DnaJ heat shock protein family (Hsp40) member C6 OS=Rattus norvegicus GN=Dnajc6 PE=1 SV=1	22	21	0.975683	0.972801	0.998412	0.995463	0.98559	0.0719101
A0A0G2JY43	Fatty aldehyde dehydrogenase OS=Rattus norvegicus GN=Aldh3a2 PE=1 SV=1	11	11	0.976542	0.840814	0.92941	0.800232	0.88675	0.0307165
A0A0G2JY73	Eukaryotic translation initiation factor 4 gamma, 3 OS=Rattus norvegicus GN=Eif4g3 PE=1 SV=1	10	1	1.05294	1.29513	1.04603	1.28663	1.17018	0.0504114
A0A0G2JYA2	ADP-ribosylation factor interacting protein 1, isoform CRA_b OS=Rattus norvegicus GN=Arfip1 PE=1 SV=1	2	2	0.884728	1.03474	0.910188	1.06452	0.973543	0.575119
A0A0G2JYA4	Serine/threonine-protein phosphatase OS=Rattus norvegicus GN=LOC100362453 PE=3 SV=1	12	1	0.934472	0.755062	0.948018	0.766007	0.85089	0.0291151
A0A0G2JYB1	F-actin-capping protein subunit beta OS=Rattus norvegicus GN=Capzb PE=1 SV=1	21	21	0.985342	0.887562	0.999279	0.900116	0.943075	0.0944142
A0A0G2JYH1	Phosphatidylinositol 4-kinase beta OS=Rattus norvegicus GN=Pi4kb PE=1 SV=1	1	1	1.04208	1.32668	1.10766	1.41016	1.22164	0.0851224
A0A0G2JYI0	LPS-responsive beige-like anchor protein OS=Rattus norvegicus GN=Lrba PE=1 SV=1	8	8	1.02933	1.16631	1.0062	1.1401	1.08548	0.0750148
A0A0G2JYQ3	YLP motif-containing protein 1 OS=Rattus norvegicus GN=Ylpm1 PE=1 SV=1	4	3	1.07897	1.33501	1.04227	1.2896	1.18646	0.0445219
A0A0G2JYQ6	Choline O-acetyltransferase OS=Rattus norvegicus GN=Chat PE=1 SV=1	10	10	0.983371	0.986364	0.925698	0.928516	0.955987	0.0387349
A0A0G2JYR1	Exocyst complex component OS=Rattus norvegicus GN=Exoc6b PE=1 SV=1	4	4	1.04194	0.967067	1.01943	0.946171	0.993652	0.785288
A0A0G2JYT1	ELKS/Rab6-interacting/CAST family member 1 OS=Rattus norvegicus GN=Erc1 PE=1 SV=1	12	7	1.13384	1.13923	1.04181	1.04676	1.09041	0.0146828
A0A0G2JYU2	Mitochondrial ribosomal protein L11 OS=Rattus norvegicus GN=mrpl11 PE=1 SV=1	1	1	1.23573	2.45091	1.17217	2.32485	1.79592	0.103031
A0A0G2JYU3	Astrotactin 2 OS=Rattus norvegicus GN=Astn2 PE=4 SV=1	1	1	0.839286	1.64286	0.439252	0.859813	0.945302	0.83527
A0A0G2JYU6	Formin-like 1 OS=Rattus norvegicus GN=Fmnl1 PE=1 SV=1	5	3	0.912174	0.851908	0.92877	0.867407	0.890065	0.000919699
A0A0G2JYY3	Activated CDC42 kinase 1 OS=Rattus norvegicus GN=Tnk2 PE=3 SV=1	1	1	1.03493	2.54779	0.959114	2.36116	1.72575	0.18452
A0A0G2JYY8	Uncharacterized protein OS=Rattus norvegicus PE=1 SV=1	3	1	1.0867	0.652461	1.05643	0.634286	0.857469	0.293477
A0A0G2JZ23	Ras-specific guanine nucleotide-releasing factor 1 OS=Rattus norvegicus GN=Rasgrf1 PE=4 SV=1	14	13	0.98596	1.01623	0.995617	1.02618	1.006	0.539735
A0A0G2JZ27	Formin 2 OS=Rattus norvegicus GN=Fmn2 PE=1 SV=1	6	6	1.07292	1.40334	1.07292	1.40334	1.23813	0.0879713
A0A0G2JZ34	Palmdelphin OS=Rattus norvegicus GN=Palmd PE=4 SV=1	3	3	1.05325	1.01395	1.06043	1.02085	1.03712	0.0183777
A0A0G2JZ52	Heterogeneous nuclear ribonucleoprotein U OS=Rattus norvegicus GN=Hnrnpu PE=1 SV=1	23	23	0.973467	0.972618	0.993813	0.992946	0.983211	0.0289081
A0A0G2JZ53	Baculoviral IAP repeat-containing 6 OS=Rattus norvegicus GN=Birc6 PE=1 SV=1	5	5	1.04773	0.875797	1.05355	0.880661	0.964433	0.501876
A0A0G2JZ60	Fibronectin type III and SPRY domain-containing 1-like OS=Rattus norvegicus GN=Fsd1l PE=4 SV=1	1	1	1.03255	1.17182	0.960775	1.09037	1.06388	0.202823
A0A0G2JZ83	ArfGAP with GTPase domain, ankyrin repeat and PH domain 3 OS=Rattus norvegicus GN=Agap3 PE=4 SV=1	11	9	1.04005	1.01282	1.02849	1.00155	1.02073	0.0502671
A0A0G2JZ84	Ectopic P-granules autophagy protein 5 homolog OS=Rattus norvegicus GN=Epg5 PE=1 SV=1	1	1	1.13187	1.08059	1.14163	1.0899	1.111	0.00032686
A0A0G2JZ88	Similar to hypothetical protein A530094D01 OS=Rattus norvegicus GN=RGD1306556 PE=1 SV=1	1	1	1.00332	0.816313	1.00365	0.816584	0.909965	0.14645
A0A0G2JZA1	Roundabout guidance receptor 2 OS=Rattus norvegicus GN=Robo2 PE=4 SV=1	12	11	1.04074	1.21506	1.0135	1.18325	1.11314	0.0658799
A0A0G2JZA2	GrpE protein homolog OS=Rattus norvegicus GN=Grpel1 PE=1 SV=1	9	9	0.977603	1.12067	1.0077	1.15516	1.06528	0.179445
A0A0G2JZB8	Neuronal membrane glycoprotein M6-b OS=Rattus norvegicus GN=Gpm6b PE=4 SV=1	7	3	1.09959	1.65997	1.04541	1.57819	1.34579	0.118
A0A0G2JZD1	Serine/threonine-protein phosphatase 2A 56 kDa regulatory subunit OS=Rattus norvegicus GN=Ppp2r5c PE=1 SV=1	6	3	1.07111	1.37078	1.08009	1.38227	1.22606	0.0803175
A0A0G2JZE4	Membrane-associated guanylate kinase, WW and PDZ domain-containing protein 1 OS=Rattus norvegicus GN=Magi1 PE=1 SV=1	2	2	1.04634	0.928272	0.987645	0.876205	0.959614	0.314458
A0A0G2JZF6	NADH:ubiquinone oxidoreductase complex assembly factor 2 OS=Rattus norvegicus GN=Ndufaf2 PE=1 SV=1	8	8	1.08855	1.20926	1.0951	1.21653	1.15236	0.00481025
A0A0G2JZG7	Serine--tRNA ligase, cytoplasmic OS=Rattus norvegicus GN=Sars PE=1 SV=1	13	13	1.03493	1.04533	1.00358	1.01366	1.02437	0.0436027
A0A0G2JZH0	Calcium-binding protein 39 OS=Rattus norvegicus GN=Cab39 PE=1 SV=1	10	6	0.944539	0.9623	0.935405	0.952994	0.948809	0.000112464
A0A0G2JZH8	Dihydrolipoamide acetyltransferase component of pyruvate dehydrogenase complex OS=Rattus norvegicus GN=Pdhx PE=1 SV=1	10	10	1.0355	0.969944	1.03223	0.966874	1.00114	0.954015
A0A0G2JZI0	Scaffold attachment factor B OS=Rattus norvegicus GN=Safb PE=1 SV=1	6	5	1.00118	1.23539	1.01771	1.25579	1.12752	0.111472
A0A0G2JZI2	Glutamyl-prolyl-tRNA synthetase OS=Rattus norvegicus GN=Eprs PE=1 SV=1	34	34	1.01068	0.935744	1.02057	0.9449	0.977972	0.353533
A0A0G2JZJ5	Phosphatidylserine synthase 1 OS=Rattus norvegicus GN=Ptdss1 PE=1 SV=1	1	1	0.971182	1.12968	1.03216	1.20061	1.08341	0.152445
A0A0G2JZM8	CLIP-associating protein 2 OS=Rattus norvegicus GN=Clasp2 PE=1 SV=1	36	30	0.983766	0.944291	1.00841	0.967945	0.976102	0.126654
A0A0G2JZQ1	DEAD-box helicase 19B OS=Rattus norvegicus GN=Ddx19b PE=1 SV=1	7	7	0.949759	1.04266	0.956332	1.04987	0.999655	0.990219
A0A0G2JZQ9	Keratin, type II cytoskeletal 1b OS=Rattus norvegicus GN=Krt77 PE=3 SV=1	3	2	0.813217	0.464726	0.919289	0.525342	0.680644	0.0623714
A0A0G2JZR1	Oxysterol-binding protein OS=Rattus norvegicus GN=Osbpl6 PE=1 SV=1	6	6	0.907499	0.938265	0.913509	0.944478	0.925938	0.000183111
A0A0G2JZT0	p2X purinoceptor 7 OS=Rattus norvegicus GN=P2rx7 PE=1 SV=1	5	5	1.13533	1.29199	0.961249	1.09389	1.12061	0.127055
A0A0G2JZT1	NACHT and WD repeat domain-containing 2 OS=Rattus norvegicus GN=Nwd2 PE=4 SV=1	1	1	1.0677	0.962264	1.07848	0.971973	1.0201	0.537282
A0A0G2JZV8	Synaptic functional regulator FMR1 OS=Rattus norvegicus GN=Fmr1 PE=1 SV=1	3	1	0.890411	1.9589	0.844156	1.85714	1.38765	0.288528
A0A0G2K012	UBX domain protein 6 OS=Rattus norvegicus GN=Ubxn6 PE=1 SV=1	6	6	1.0236	1.42537	1.0025	1.39599	1.21187	0.162722
A0A0G2K014	Lymphocyte cytosolic protein 1 OS=Rattus norvegicus GN=Lcp1 PE=1 SV=1	11	10	1.05037	1.15047	1.03734	1.13619	1.09359	0.017935
A0A0G2K016	Sad1 and UNC84 domain-containing 1 OS=Rattus norvegicus GN=Sun1 PE=1 SV=1	1	1	0.941129	1.0621	0.954992	1.07774	1.00899	0.808201
A0A0G2K038	Oligoribonuclease, mitochondrial OS=Rattus norvegicus GN=Rexo2 PE=1 SV=1	4	4	1.05956	0.900436	1.07672	0.915024	0.987935	0.804096
A0A0G2K051	Early endosome antigen 1 OS=Rattus norvegicus GN=Eea1 PE=1 SV=1	43	43	1.0041	1.0274	1.00494	1.02826	1.01618	0.0531047
A0A0G2K0B6	Clathrin coat assembly protein AP180 OS=Rattus norvegicus GN=Snap91 PE=1 SV=1	17	1	1.01076	0.989302	1.0385	1.01645	1.01375	0.222589
A0A0G2K0D3	Leiomodin-1 OS=Rattus norvegicus GN=Lmod1 PE=1 SV=1	1	1	1	0.894147	1.05105	0.939791	0.971246	0.434146
A0A0G2K0F3	Band 4.1-like protein 1 OS=Rattus norvegicus GN=Epb41l1 PE=1 SV=1	36	33	0.965371	1.04103	0.974353	1.05071	1.00787	0.734146
A0A0G2K0H6	WD repeat domain 13 OS=Rattus norvegicus GN=Wdr13 PE=1 SV=1	8	8	1.00648	0.867353	0.979112	0.843765	0.924178	0.108925
A0A0G2K0I1	Spermatogenesis-associated 5 OS=Rattus norvegicus GN=Spata5 PE=1 SV=1	2	1	0.960707	0.454486	0.961337	0.454784	0.707828	0.139503
A0A0G2K0J2	Voltage-dependent calcium channel subunit alpha-2/delta-2 OS=Rattus norvegicus GN=Cacna2d2 PE=1 SV=1	10	9	1.01854	1.27563	1.02392	1.28238	1.15012	0.0903017
A0A0G2K0J3	Ankyrin-3 OS=Rattus norvegicus GN=Ank3 PE=1 SV=1	49	1	1.0209	1.11283	1.0019	1.09212	1.05694	0.0787483
A0A0G2K0K3	NPR3-like, GATOR1 complex subunit OS=Rattus norvegicus GN=Nprl3 PE=4 SV=1	1	1	1.04865	1.55225	0.940986	1.39289	1.23369	0.201649
A0A0G2K0K6	Adaptor-related protein complex 1-associated regulatory protein OS=Rattus norvegicus GN=Ap1ar PE=4 SV=1	1	1	0.923475	0.675284	1.02999	0.753172	0.84548	0.103073
A0A0G2K0M8	Neural cell adhesion molecule 1 OS=Rattus norvegicus GN=Ncam1 PE=1 SV=1	35	10	0.992142	1.00424	0.996875	1.00903	1.00057	0.884514
A0A0G2K0P1	Kinesin-associated protein 3 OS=Rattus norvegicus GN=Kifap3 PE=1 SV=1	4	4	1.02273	0.79575	1.02986	0.801294	0.912408	0.231332
A0A0G2K0Q2	Kinesin heavy chain isoform 5A OS=Rattus norvegicus GN=Kif5a PE=1 SV=1	15	4	0.973053	1.02313	0.973053	1.02313	0.998093	0.899356
A0A0G2K0Q8	Sushi domain-containing 2 OS=Rattus norvegicus GN=Susd2 PE=1 SV=1	4	4	1.03091	1.25913	1.06733	1.30362	1.16525	0.0513158
A0A0G2K0S1	Calcium-binding and coiled-coil domain-containing protein 1 OS=Rattus norvegicus GN=Calcoco1 PE=1 SV=1	14	14	0.961698	1.05742	0.953011	1.04787	1.005	0.862341
A0A0G2K0S7	RAP1 GTPase-activating protein 2 OS=Rattus norvegicus GN=Rap1gap2 PE=1 SV=1	12	12	1.07669	1.07375	1.05083	1.04796	1.06231	0.000165394
A0A0G2K0T5	Calcium uptake protein 1, mitochondrial OS=Rattus norvegicus GN=Micu1 PE=1 SV=1	6	6	0.888403	0.813844	0.986568	0.90377	0.898146	0.0282088
A0A0G2K0T6	Gamma-synuclein OS=Rattus norvegicus GN=Sncg PE=1 SV=1	6	6	1.08056	0.884456	1.11607	0.91352	0.998653	0.982316
A0A0G2K0V3	3'(2'),5'-bisphosphate nucleotidase 1 OS=Rattus norvegicus GN=Bpnt1 PE=1 SV=1	13	13	0.965073	1.06393	0.980021	1.08041	1.02236	0.471676
A0A0G2K0V4	Rho guanine nucleotide exchange factor 2 OS=Rattus norvegicus GN=Arhgef2 PE=1 SV=1	25	25	0.98819	1.02151	0.99065	1.02406	1.0061	0.550771
A0A0G2K0W9	Proteasome subunit alpha type OS=Rattus norvegicus GN=Psma7 PE=1 SV=1	11	11	1.01456	1.34106	1.03058	1.36224	1.18711	0.0968249
A0A0G2K110	Eukaryotic translation initiation factor 6 OS=Rattus norvegicus GN=Eif6 PE=1 SV=1	2	2	1.06706	0.635792	1.06751	0.636059	0.851603	0.278362
A0A0G2K121	Malectin OS=Rattus norvegicus GN=Mlec PE=1 SV=1	4	4	0.98232	0.784551	0.982724	0.784873	0.883617	0.0876716
A0A0G2K132	Formin-like 2 OS=Rattus norvegicus GN=Fmnl2 PE=1 SV=1	9	7	1.09758	1.23378	1.06576	1.19802	1.14879	0.00981465
A0A0G2K151	Apolipoprotein E OS=Rattus norvegicus GN=Apoe PE=1 SV=1	12	12	1.03737	0.830775	1.02384	0.819934	0.92798	0.270589
A0A0G2K160	AT hook-containing transcription factor 1 OS=Rattus norvegicus GN=Ahctf1 PE=1 SV=1	1	1	0.807432	1.14865	0.796667	1.13333	0.97152	0.780957
A0A0G2K161	Erythrocyte membrane protein band 4.1 OS=Rattus norvegicus GN=Epb41 PE=1 SV=1	6	3	0.88477	0.865695	0.965313	0.944501	0.91507	0.0116165
A0A0G2K167	Regulator of microtubule dynamics protein 1 OS=Rattus norvegicus GN=Rmdn1 PE=1 SV=1	4	4	0.970275	0.855861	0.991404	0.874499	0.92301	0.063453
A0A0G2K189	Secernin 3 OS=Rattus norvegicus GN=Scrn3 PE=1 SV=1	2	2	1.13724	1.38618	1.07194	1.30658	1.22548	0.0535749
A0A0G2K191	Tubulin-specific chaperone E OS=Rattus norvegicus GN=Tbce PE=1 SV=1	1	1	0.95811	0.904762	0.930136	0.878345	0.917838	0.00297514
A0A0G2K1C0	Actin-related protein 3 OS=Rattus norvegicus GN=Actr3 PE=1 SV=1	19	16	1.00305	1.11237	0.996408	1.10501	1.05421	0.136258
A0A0G2K1D0	Sprouty-related, EVH1 domain-containing protein 2 OS=Rattus norvegicus GN=Spred2 PE=4 SV=1	1	1	1.01055	0.860759	0.963783	0.820926	0.914004	0.0988243
A0A0G2K1D2	RAP1, GTP-GDP dissociation stimulator 1 (Predicted), isoform CRA_a OS=Rattus norvegicus GN=Rap1gds1 PE=1 SV=1	22	22	0.971568	0.917598	0.956549	0.903413	0.937282	0.00785639
A0A0G2K1E5	Symplekin OS=Rattus norvegicus GN=Sympk PE=1 SV=1	1	1	0.829504	0.808948	0.968243	0.944248	0.887736	0.0311127
A0A0G2K1F7	Myosin XVA OS=Rattus norvegicus GN=Myo15a PE=3 SV=1	2	2	0.946237	0.575269	0.917623	0.557873	0.74925	0.0982838
A0A0G2K1G0	BCL2-associated transcription factor 1 OS=Rattus norvegicus GN=Bclaf1 PE=1 SV=1	2	2	0.937593	0.96522	0.978378	1.00721	0.972099	0.101966
A0A0G2K1G4	Ring finger and SPRY domain-containing 1 OS=Rattus norvegicus GN=Rspry1 PE=4 SV=1	1	1	0.936709	3.01266	0.795699	2.55914	1.82605	0.238328
A0A0G2K1G8	Solute carrier family 7, member 14 OS=Rattus norvegicus GN=Slc7a14 PE=1 SV=1	3	3	1.02387	1.02662	0.997428	1.00011	1.012	0.169168
A0A0G2K1I7	FXYD domain-containing ion transport regulator OS=Rattus norvegicus GN=Fxyd6 PE=3 SV=1	1	1	1.35235	1.07047	1.31556	1.04135	1.19493	0.052466
A0A0G2K1K5	Trafficking protein particle complex 11 OS=Rattus norvegicus GN=Trappc11 PE=1 SV=1	6	6	1.01169	1.19662	1.03797	1.2277	1.11849	0.0734892
A0A0G2K1L4	RALBP1 associated Eps domain containing protein 2 OS=Rattus norvegicus GN=Reps2 PE=1 SV=1	1	1	0.934987	1.45338	0.906302	1.40879	1.17586	0.278884
A0A0G2K1L8	Brain acid soluble protein 1 OS=Rattus norvegicus GN=Basp1 PE=1 SV=1	9	9	1.00635	1.40014	1.00376	1.39653	1.2017	0.173721
A0A0G2K1M2	Disks large homolog 1 OS=Rattus norvegicus GN=Dlg1 PE=1 SV=1	20	15	1.04862	1.1014	1.03262	1.0846	1.06681	0.00558581
A0A0G2K1M8	Prolyl endopeptidase OS=Rattus norvegicus GN=Prep PE=1 SV=1	19	1	0.938665	1.1153	0.93127	1.10651	1.02293	0.667763
A0A0G2K1P1	Myotubularin-related protein 7 OS=Rattus norvegicus GN=Mtmr7 PE=1 SV=1	9	9	1.00919	0.93684	1.01377	0.941086	0.975221	0.282115
A0A0G2K1R5	CaM kinase-like vesicle-associated protein OS=Rattus norvegicus GN=Camkv PE=1 SV=1	22	1	0.726027	0.766501	0.91451	0.96549	0.843132	0.0342348
A0A0G2K1S6	Malic enzyme OS=Rattus norvegicus GN=Me1 PE=1 SV=1	13	13	0.985772	1.05104	0.967713	1.03178	1.00908	0.656916
A0A0G2K1S9	CCM2-scaffolding protein OS=Rattus norvegicus GN=Ccm2 PE=1 SV=1	1	1	1.03443	1.21119	0.984206	1.15238	1.09555	0.117078
A0A0G2K1U9	Immunity-related GTPase Q OS=Rattus norvegicus GN=Irgq PE=1 SV=1	11	11	0.977465	0.9735	1.00134	0.997275	0.987394	0.120676
A0A0G2K1W1	RAB11 family-interacting protein 5 OS=Rattus norvegicus GN=Rab11fip5 PE=1 SV=1	8	5	1.00298	1.12335	0.992738	1.11188	1.05774	0.147321
A0A0G2K1Z9	Histocompatibility 13 (Predicted), isoform CRA_d OS=Rattus norvegicus GN=Hm13 PE=1 SV=1	1	1	1.06409	0.866734	0.951774	0.77525	0.914462	0.213884
A0A0G2K235	RAB1A, member RAS oncogene family OS=Rattus norvegicus GN=Rab1a PE=1 SV=1	13	7	0.952782	1.0158	0.95868	1.02209	0.987338	0.515605
A0A0G2K261	Isoleucyl-tRNA synthetase 2, mitochondrial OS=Rattus norvegicus GN=Iars2 PE=1 SV=1	27	27	0.933118	0.96336	0.947903	0.978625	0.955751	0.0040589
A0A0G2K264	Death-associated protein 3 OS=Rattus norvegicus GN=Dap3 PE=1 SV=1	3	3	1.05412	0.886525	1.06185	0.893025	0.973882	0.610345
A0A0G2K273	Eukaryotic translation initiation factor 3 subunit E OS=Rattus norvegicus GN=LOC100909481 PE=3 SV=1	7	7	1.11745	1.10458	1.11303	1.10021	1.10882	1.44479e-07
A0A0G2K291	Sulfotransferase OS=Rattus norvegicus GN=Sult1d1 PE=3 SV=1	3	3	1.1406	1.0745	1.09971	1.03598	1.0877	0.00718658
A0A0G2K2A5	Ubiquitin carboxyl-terminal hydrolase OS=Rattus norvegicus GN=Uchl5 PE=1 SV=1	3	1	1.22751	1.59259	0.920635	1.19444	1.2338	0.141072
A0A0G2K2B3	Far upstream element-binding protein 2 OS=Rattus norvegicus GN=Khsrp PE=1 SV=1	18	15	1.03515	1.28021	1.06178	1.31315	1.17257	0.0539449
A0A0G2K2B6	Thiopurine S-methyltransferase OS=Rattus norvegicus GN=Tpmt PE=1 SV=1	1	1	0.938033	0.916344	0.976613	0.954032	0.946255	0.00554792
A0A0G2K2B7	WD repeat domain 20 OS=Rattus norvegicus GN=Wdr20 PE=1 SV=1	4	4	1.0647	1.28528	1.03938	1.25472	1.16102	0.0441887
A0A0G2K2B9	Ankyrin-3 OS=Rattus norvegicus GN=Ank3 PE=1 SV=1	43	1	1.09222	1.11018	0.983819	1	1.04655	0.195147
A0A0G2K2C7	Ubiquitin-specific peptidase 9, X-linked OS=Rattus norvegicus GN=Usp9x PE=1 SV=1	30	21	1.04979	1.17042	1.04178	1.1615	1.10587	0.0226762
A0A0G2K2D6	Tubulin polymerization-promoting protein OS=Rattus norvegicus GN=Tppp PE=1 SV=1	9	9	1.04087	1.0945	1.03933	1.09288	1.06689	0.00497077
A0A0G2K2I0	Suppressor of zeste 12 homolog (Drosophila) OS=Rattus norvegicus GN=Suz12 PE=1 SV=1	1	1	0.80914	0.760753	1.3087	1.23043	1.02726	0.853256
A0A0G2K2I6	Dedicator of cytokinesis protein 9 OS=Rattus norvegicus GN=Dock9 PE=1 SV=1	6	6	1.07652	0.954928	1.04295	0.925144	0.999885	0.997545
A0A0G2K2J9	Melanoma inhibitory activity 2 OS=Rattus norvegicus GN=Mia2 PE=1 SV=1	3	3	1.20069	1.53208	1.04717	1.33618	1.27903	0.0731518
A0A0G2K2L8	Peripheral plasma membrane protein CASK OS=Rattus norvegicus GN=LOC100910506 PE=1 SV=1	25	25	1.02909	0.961594	1.01648	0.949804	0.989242	0.604394
A0A0G2K2M2	Mitochondrial fission factor-like OS=Rattus norvegicus GN=LOC102556337 PE=1 SV=1	8	8	1.06392	0.987584	1.05615	0.980379	1.02201	0.356981
A0A0G2K2P5	Tight junction protein 1 OS=Rattus norvegicus GN=Tjp1 PE=1 SV=1	5	5	0.972459	1.04632	1.04667	1.12616	1.0479	0.177795
A0A0G2K2P6	HBS1-like protein OS=Rattus norvegicus GN=Hbs1l PE=1 SV=1	8	8	0.930224	0.932397	0.91832	0.920466	0.925352	6.88373e-07
A0A0G2K2V3	Ubiquitin-specific peptidase 31 OS=Rattus norvegicus GN=Usp31 PE=3 SV=1	4	4	1.11639	1.82043	1.07135	1.74698	1.43879	0.115725
A0A0G2K2V5	Exocyst complex component 1 OS=Rattus norvegicus GN=Exoc1 PE=1 SV=1	11	3	0.953959	1.32167	0.990945	1.37291	1.15987	0.192723
A0A0G2K2V6	Keratin, type I cytoskeletal 10 OS=Rattus norvegicus GN=Krt10 PE=1 SV=1	9	7	1.01754	0.73951	1.10653	0.804182	0.916942	0.375203
A0A0G2K2Y8	Multiple PDZ domain protein OS=Rattus norvegicus GN=Mpdz PE=1 SV=1	3	3	0.891267	0.971747	1.0133	1.1048	0.99528	0.918861
A0A0G2K2Z0	Echinoderm microtubule-associated protein-like 4 OS=Rattus norvegicus GN=Eml4 PE=1 SV=1	6	6	1.00569	0.926769	0.991212	0.913426	0.959274	0.126643
A0A0G2K329	Neuronal cell adhesion molecule OS=Rattus norvegicus GN=Nrcam PE=1 SV=1	24	1	1.03125	0.690625	1.04762	0.701587	0.86777	0.230891
A0A0G2K336	Aquaporin-4 OS=Rattus norvegicus GN=Aqp4 PE=1 SV=1	4	4	0.881033	0.60149	0.919454	0.62772	0.757424	0.0613698
A0A0G2K344	Phosphatidylinositol 4,5-bisphosphate 3-kinase catalytic subunit alpha isoform OS=Rattus norvegicus GN=Pik3ca PE=1 SV=1	2	2	1.08154	0.98584	1.07838	0.98296	1.03218	0.287871
A0A0G2K350	NSF attachment protein gamma OS=Rattus norvegicus GN=Napg PE=1 SV=1	13	13	0.990621	0.938472	1.00181	0.949072	0.969994	0.100367
A0A0G2K366	Ribosomal protein S6 kinase OS=Rattus norvegicus GN=Rps6ka5 PE=1 SV=1	12	12	0.90347	0.927756	0.942008	0.96733	0.935141	0.00283463
A0A0G2K3B0	Growth factor receptor-bound protein 14 OS=Rattus norvegicus GN=Grb14 PE=1 SV=1	1	1	1.10676	3.49466	1.13091	3.57091	2.32581	0.15332
A0A0G2K3B2	Selenoprotein T OS=Rattus norvegicus GN=Selenot PE=1 SV=1	1	1	0.944398	1.6	0.939719	1.59207	1.26905	0.249361
A0A0G2K3C5	Cystathionine gamma-lyase OS=Rattus norvegicus GN=Cth PE=1 SV=1	1	1	1.00919	0.977955	0.93477	0.905842	0.956938	0.108656
A0A0G2K3D9	Transmembrane protein 132B (Fragment) OS=Rattus norvegicus GN=Tmem132b PE=4 SV=1	4	2	0.972171	0.863237	1.06242	0.943377	0.960303	0.371492
A0A0G2K3H5	SIN3 transcription regulator family member A OS=Rattus norvegicus GN=Sin3a PE=1 SV=1	1	1	0.868154	1.54767	0.745645	1.32927	1.12268	0.541018
A0A0G2K3I6	Uncharacterized protein OS=Rattus norvegicus PE=3 SV=1	2	2	1.19811	1.07783	1.19906	1.07868	1.13842	0.00724391
A0A0G2K3I9	Dual-specificity phosphatase 3 OS=Rattus norvegicus GN=Dusp3 PE=1 SV=1	7	7	0.985446	0.971516	0.969439	0.955735	0.970534	0.00286154
A0A0G2K3K2	Actin, cytoplasmic 1 OS=Rattus norvegicus GN=Actb PE=1 SV=1	20	9	1.03431	0.993504	1.0325	0.991761	1.01302	0.311471
A0A0G2K3L8	WD repeat and FYVE domain-containing 1 OS=Rattus norvegicus GN=Wdfy1 PE=1 SV=1	9	9	0.986191	1.1533	1.01904	1.19172	1.08756	0.131213
A0A0G2K3Q5	Neuronal cell adhesion molecule OS=Rattus norvegicus GN=Nrcam PE=1 SV=1	25	2	0.992764	1.08606	1.00537	1.09985	1.04601	0.143737
A0A0G2K3Q6	Fructose-bisphosphate aldolase OS=Rattus norvegicus GN=Aldoc PE=1 SV=1	25	20	0.985618	0.936771	0.984957	0.936143	0.960872	0.0321863
A0A0G2K3S9	Solute carrier family 24 member 4 OS=Rattus norvegicus GN=Slc24a4 PE=3 SV=1	2	2	1.00756	0.756032	0.959165	0.719722	0.860618	0.100768
A0A0G2K3V4	O-linked N-acetylglucosamine (GlcNAc) transferase (UDP-N-acetylglucosamine:polypeptide-N-acetylglucosaminyl transferase), isoform CRA_a OS=Rattus norvegicus GN=Ogt PE=1 SV=1	22	22	0.995147	0.945299	0.985964	0.936575	0.965746	0.0567949
A0A0G2K3V9	Caseinolytic peptidase B protein homolog OS=Rattus norvegicus GN=Clpb PE=1 SV=1	6	6	1.03883	1.03487	1.05211	1.0481	1.04348	3.5674e-05
A0A0G2K3W1	von Willebrand factor A domain-containing 8 OS=Rattus norvegicus GN=Vwa8 PE=1 SV=1	4	4	1.03729	1.58458	0.949573	1.45058	1.2555	0.197395
A0A0G2K3Z5	Acyl-CoA-binding domain-containing protein 5 OS=Rattus norvegicus GN=LOC100910957 PE=4 SV=1	1	1	1.06016	1.1294	0.995736	1.06077	1.06152	0.0650773
A0A0G2K3Z9	Uncharacterized protein OS=Rattus norvegicus PE=4 SV=1	9	7	1.02672	1.04354	1.03255	1.04946	1.03807	0.00031648
A0A0G2K402	Myelin expression factor 2 OS=Rattus norvegicus GN=Myef2 PE=1 SV=1	10	10	1.04955	0.94049	1.04349	0.93506	0.99215	0.811144
A0A0G2K427	Influenza virus NS1A binding protein (Predicted), isoform CRA_b OS=Rattus norvegicus GN=Ivns1abp PE=1 SV=1	2	2	1.0607	1.33233	1.08297	1.3603	1.20908	0.0784916
A0A0G2K429	Adenylate cyclase 6, isoform CRA_a OS=Rattus norvegicus GN=Adcy6 PE=1 SV=1	6	1	1.00682	1.02592	1.08903	1.10969	1.05787	0.0571479
A0A0G2K435	DnaJ heat shock protein family (Hsp40) member C7 OS=Rattus norvegicus GN=Dnajc7 PE=1 SV=1	3	3	1.02884	1.02687	0.922423	0.920652	0.974696	0.441275
A0A0G2K437	Autocrine motility factor receptor OS=Rattus norvegicus GN=Amfr PE=1 SV=1	5	5	1.02258	0.825991	1.01642	0.821018	0.921502	0.214813
A0A0G2K459	Mitochondrial carrier 2 OS=Rattus norvegicus GN=Mtch2 PE=1 SV=1	9	9	0.964023	0.801766	1.01391	0.843261	0.905741	0.107491
A0A0G2K464	Secretory carrier-associated membrane protein OS=Rattus norvegicus GN=Scamp5 PE=1 SV=1	4	4	0.983356	1.13062	0.990117	1.13839	1.06062	0.205587
A0A0G2K490	TRAF2 and NCK-interacting kinase OS=Rattus norvegicus GN=Tnik PE=1 SV=1	21	14	0.992542	0.913777	0.989199	0.910699	0.951554	0.0769475
A0A0G2K4A0	RAB11 family-interacting protein 5 OS=Rattus norvegicus GN=Rab11fip5 PE=1 SV=1	4	1	0.949349	1.42547	0.952796	1.43065	1.18957	0.217782
A0A0G2K4F6	Serine and arginine repetitive matrix 1 OS=Rattus norvegicus GN=Srrm1 PE=1 SV=1	3	3	1.25924	1.07274	1.24078	1.05701	1.15744	0.0261722
A0A0G2K4G3	NEDD8 OS=Rattus norvegicus GN=Nedd8 PE=1 SV=1	3	3	0.979487	0.911402	0.995905	0.926679	0.953368	0.0617313
A0A0G2K4J8	RIMS-binding protein 2 OS=Rattus norvegicus GN=Rimbp2 PE=1 SV=1	8	1	0.994209	1.12348	1.00085	1.13098	1.06238	0.147263
A0A0G2K4L8	Integrin subunit alpha M OS=Rattus norvegicus GN=Itgam PE=1 SV=1	2	2	1.01886	0.859164	0.955953	0.806114	0.910024	0.108394
A0A0G2K4T3	Arf-GAP with coiled-coil, ANK repeat and PH domain-containing protein 2 OS=Rattus norvegicus GN=Acap2 PE=1 SV=1	9	9	0.954177	1.08364	1.01929	1.15758	1.05367	0.264065
A0A0G2K4T7	General transcription factor II-I OS=Rattus norvegicus GN=Gtf2i PE=1 SV=1	4	4	1.14027	1.26102	1.12122	1.23995	1.19061	0.00160481
A0A0G2K4T8	Mitochondrial intermediate peptidase OS=Rattus norvegicus GN=Mipep PE=1 SV=1	7	7	0.994441	0.942318	1.02134	0.967805	0.981476	0.318277
A0A0G2K4U4	Voltage-dependent L-type calcium channel subunit beta-1 OS=Rattus norvegicus GN=Cacnb1 PE=1 SV=1	10	5	1.12425	0.840173	1.04007	0.777264	0.945438	0.52955
A0A0G2K4U6	Interleukin enhancer-binding factor 3 OS=Rattus norvegicus GN=Ilf3 PE=1 SV=1	13	11	1.01122	1.06691	0.997405	1.05234	1.03197	0.100562
A0A0G2K4U7	Microtubule-associated scaffold protein 2 OS=Rattus norvegicus GN=Mtus2 PE=1 SV=1	3	3	1.18086	1.11655	1.06393	1.00598	1.09183	0.0489397
A0A0G2K4W2	Transcription factor BTF3 OS=Rattus norvegicus PE=3 SV=1	1	1	1.04746	0.875706	0.997847	0.83423	0.93881	0.268393
A0A0G2K4X8	S-phase kinase-associated protein 1 OS=Rattus norvegicus GN=Skp1 PE=1 SV=1	9	9	0.997028	0.939366	1.01405	0.955402	0.976461	0.226107
A0A0G2K4Y7	Unconventional myosin-Va OS=Rattus norvegicus GN=Myo5a PE=1 SV=1	74	74	1.01271	0.959931	1.02748	0.973936	0.993514	0.69747
A0A0G2K502	Malic enzyme OS=Rattus norvegicus GN=Me2 PE=1 SV=1	19	18	0.9383	0.988892	0.932844	0.983143	0.960795	0.0367432
A0A0G2K526	Guanine nucleotide-binding protein G(olf) subunit alpha OS=Rattus norvegicus GN=Gnal PE=1 SV=1	13	10	0.932799	0.78554	0.951208	0.801043	0.867647	0.0221386
A0A0G2K528	Syntaxin 16 OS=Rattus norvegicus GN=Stx16 PE=1 SV=1	4	4	1.02651	1.01098	1.0379	1.02221	1.0244	0.00464686
A0A0G2K532	Leucine-rich repeat and fibronectin type-III domain-containing protein 5 OS=Rattus norvegicus GN=Lrfn5 PE=4 SV=1	1	1	1.06034	1.13054	1.2161	1.29661	1.1759	0.0140071
A0A0G2K543	C2 calcium-dependent domain-containing 5 OS=Rattus norvegicus GN=C2cd5 PE=1 SV=1	8	8	1.0237	1.00749	0.99628	0.980506	1.00199	0.83394
A0A0G2K548	A-kinase-anchoring protein 9 OS=Rattus norvegicus GN=Akap9 PE=1 SV=1	2	2	1.09556	1.02158	1.10786	1.03304	1.06451	0.0250854
A0A0G2K562	Disintegrin and metalloproteinase domain-containing protein 10 OS=Rattus norvegicus GN=Adam10 PE=1 SV=1	4	4	1.05332	1.39778	1.04467	1.3863	1.22052	0.112432
A0A0G2K583	S-methyl-5'-thioadenosine phosphorylase OS=Rattus norvegicus GN=Mtap PE=1 SV=1	2	2	0.95584	1.34141	0.984352	1.38142	1.16575	0.194167
A0A0G2K5B0	TBC1 domain family, member 24 OS=Rattus norvegicus GN=Tbc1d24 PE=1 SV=1	7	7	1.03788	0.980183	1.03485	0.977326	1.00756	0.665785
A0A0G2K5C6	Microtubule-associated protein 1A OS=Rattus norvegicus GN=Map1a PE=1 SV=1	103	2	0.99417	1.04386	0.999906	1.04988	1.02195	0.180397
A0A0G2K5C8	Stromal interaction molecule 1 OS=Rattus norvegicus GN=Stim1 PE=1 SV=1	3	3	0.872452	1.26085	0.916753	1.32487	1.09373	0.450139
A0A0G2K5D7	Sperm antigen with calponin homology and coiled-coil domains 1 OS=Rattus norvegicus GN=Specc1 PE=1 SV=1	6	6	1.06484	0.915465	1.07734	0.926216	0.995965	0.929127
A0A0G2K5E4	DnaJ heat shock protein family (Hsp40) member A3 OS=Rattus norvegicus GN=Dnaja3 PE=1 SV=1	8	8	1.04374	1.2893	1.05514	1.30337	1.17289	0.0516895
A0A0G2K5F1	LRP16 protein OS=Rattus norvegicus GN=Macrod1 PE=1 SV=1	3	3	1.00973	0.945386	0.931493	0.872132	0.939686	0.076595
A0A0G2K5K1	Anoctamin OS=Rattus norvegicus GN=Ano8 PE=1 SV=1	1	1	1.10099	1.73179	0.972933	1.53036	1.33402	0.157715
A0A0G2K5L2	Mitochondrial glutamate carrier 1-like OS=Rattus norvegicus GN=LOC100911440 PE=1 SV=1	12	12	0.998622	1.05518	1.01167	1.06897	1.03361	0.0936499
A0A0G2K5N6	Rho-associated protein kinase OS=Rattus norvegicus GN=Rock2 PE=1 SV=1	36	32	1.06558	1.00021	1.05099	0.986519	1.02583	0.226803
A0A0G2K5N8	ArfGAP with coiled-coil, ankyrin repeat and PH domains 3 OS=Rattus norvegicus GN=Acap3 PE=1 SV=1	1	1	0.938889	1.13056	0.89418	1.07672	1.01009	0.862681
A0A0G2K5P9	Propionyl-CoA carboxylase alpha chain, mitochondrial OS=Rattus norvegicus GN=Pcca PE=1 SV=1	20	3	1.00666	1.0125	1.04206	1.0481	1.02733	0.0390346
A0A0G2K5Q8	Secretory carrier-associated membrane protein OS=Rattus norvegicus GN=Clk2 PE=1 SV=1	7	7	1.02285	0.912926	0.998786	0.891447	0.956503	0.223468
A0A0G2K5U9	Alpha-actinin-4 OS=Rattus norvegicus GN=Actn4 PE=1 SV=1	45	1	1.10952	1.13487	1.09731	1.12237	1.11602	7.26798e-06
A0A0G2K5V8	Death-associated protein kinase 1 OS=Rattus norvegicus GN=Dapk1 PE=1 SV=1	2	2	1.05121	1.36673	0.976078	1.26905	1.16577	0.119538
A0A0G2K5X6	Tyrosine-protein kinase receptor OS=Rattus norvegicus GN=Ntrk2 PE=1 SV=1	13	4	1.09215	0.981642	1.09502	0.984214	1.03826	0.276361
A0A0G2K5Y1	RCG20801, isoform CRA_c OS=Rattus norvegicus GN=Vipas39 PE=1 SV=1	3	3	0.983621	0.850208	1.0064	0.869896	0.927531	0.115792
A0A0G2K617	RWD domain-containing protein 4 OS=Rattus norvegicus GN=Rwdd4 PE=1 SV=1	1	1	0.778157	1.62457	0.926829	1.93496	1.31613	0.336235
A0A0G2K654	Histone cluster 1 H1 family member c OS=Rattus norvegicus GN=Hist1h1c PE=1 SV=1	15	3	0.924385	0.938016	0.951723	0.965758	0.94497	0.00082174
A0A0G2K657	Opioid-binding protein/cell adhesion molecule OS=Rattus norvegicus GN=Opcml PE=4 SV=1	10	9	1.01478	1.07737	1.00537	1.06738	1.04123	0.0640931
A0A0G2K675	Alpha-ketoglutarate-dependent dioxygenase FTO OS=Rattus norvegicus GN=Fto PE=1 SV=1	1	1	1.26098	1.00335	1.31487	1.04623	1.15636	0.0894052
A0A0G2K677	Spectrin beta chain OS=Rattus norvegicus GN=Sptbn4 PE=1 SV=1	32	29	1.04516	1.13724	1.02165	1.11166	1.07893	0.0273526
A0A0G2K681	CAP-Gly domain-containing linker protein 1 OS=Rattus norvegicus GN=Clip1 PE=1 SV=1	14	12	1.06592	1.46676	1.02182	1.40607	1.24014	0.12655
A0A0G2K694	RalA-binding protein 1 OS=Rattus norvegicus GN=Ralbp1 PE=1 SV=1	6	6	1.30341	1.18491	1.18136	1.07395	1.18591	0.00739717
A0A0G2K6D5	Pitrilysin metallopeptidase 1 OS=Rattus norvegicus GN=Pitrm1 PE=1 SV=1	18	18	1.01657	1.0058	1.02405	1.0132	1.01491	0.00767334
A0A0G2K6D9	Gametogenetin-binding protein 2 OS=Rattus norvegicus GN=Ggnbp2 PE=1 SV=1	1	1	0.998883	1.84134	0.917394	1.69112	1.36219	0.222228
A0A0G2K6E5	G protein-coupled receptor kinase OS=Rattus norvegicus GN=Grk6 PE=1 SV=1	5	3	1.10228	1.02828	1.12358	1.04815	1.07557	0.0148927
A0A0G2K6E8	Sperm-associated antigen 9 OS=Rattus norvegicus GN=Spag9 PE=1 SV=1	16	14	0.956774	1.02388	0.938109	1.00391	0.980669	0.370621
A0A0G2K6F1	T-complex 11-like 1 OS=Rattus norvegicus GN=Tcp11l1 PE=1 SV=1	4	4	0.999563	1.30172	1.03422	1.34685	1.17059	0.105271
A0A0G2K6F2	CUB and Sushi multiple domains 2 OS=Rattus norvegicus GN=Csmd2 PE=4 SV=1	1	1	1.14086	0.867892	1.16118	0.883348	1.01332	0.872732
A0A0G2K6F9	Cleavage stimulation factor subunit 2 OS=Rattus norvegicus GN=Cstf2 PE=1 SV=1	1	1	0.980707	0.849946	0.928934	0.805076	0.891166	0.0325183
A0A0G2K6G2	Adipocyte plasma membrane-associated protein OS=Rattus norvegicus GN=Apmap PE=1 SV=1	8	8	0.933106	0.991866	0.947223	1.00687	0.969766	0.136647
A0A0G2K6I3	Nexilin OS=Rattus norvegicus GN=Nexn PE=1 SV=1	7	6	1.13211	1.16562	1.11683	1.1499	1.14112	1.11177e-05
A0A0G2K6I4	ENAH, actin regulator OS=Rattus norvegicus GN=Enah PE=1 SV=1	4	4	0.955012	1.98973	0.868	1.80844	1.4053	0.254096
A0A0G2K6J1	DENN domain-containing 1A OS=Rattus norvegicus GN=Dennd1a PE=1 SV=1	1	1	1.28261	0.891304	1.18593	0.824121	1.04599	0.693881
A0A0G2K6M8	DEP domain-containing 5 OS=Rattus norvegicus GN=Depdc5 PE=1 SV=1	2	2	1.03376	0.979015	1.11846	1.05923	1.04762	0.151031
A0A0G2K6P1	Estradiol 17-beta-dehydrogenase 8 OS=Rattus norvegicus GN=Hsd17b8 PE=1 SV=1	2	2	1.03592	0.948179	1.08199	0.990354	1.01411	0.642254
A0A0G2K6R9	Ankyrin 2 OS=Rattus norvegicus GN=Ank2 PE=1 SV=1	117	3	0.979755	0.767945	0.988047	0.774444	0.877548	0.0933256
A0A0G2K6T9	Protocadherin 1 OS=Rattus norvegicus GN=Pcdh1 PE=1 SV=1	15	15	1.018	1.02416	1.01947	1.02564	1.02182	2.10038e-05
A0A0G2K6U1	Vesicle-fusing ATPase OS=Rattus norvegicus GN=Nsf PE=1 SV=1	47	36	0.967751	0.975973	0.99734	1.00581	0.98672	0.186688
A0A0G2K6W6	DIS3-like exonuclease 2 OS=Rattus norvegicus GN=Dis3l2 PE=1 SV=1	6	6	1.0626	1.05389	1.04577	1.0372	1.04986	9.53113e-05
A0A0G2K6X6	Non-specific serine/threonine protein kinase OS=Rattus norvegicus GN=Mark2 PE=1 SV=1	14	10	0.989664	0.978896	1.01758	1.00651	0.998161	0.837964
A0A0G2K6X9	Adenosine kinase OS=Rattus norvegicus GN=Adk PE=1 SV=1	12	12	0.994747	0.862793	1.01006	0.876072	0.935917	0.148011
A0A0G2K6Y1	Regulator of G-protein-signaling 8 OS=Rattus norvegicus GN=Rgs8 PE=1 SV=1	6	6	0.940928	0.831851	0.923383	0.81634	0.878126	0.00834405
A0A0G2K712	TBC1 domain family, member 5 OS=Rattus norvegicus GN=Tbc1d5 PE=1 SV=1	1	1	0.976378	1.26772	0.821192	1.06623	1.03288	0.73636
A0A0G2K719	DEAD-box helicase 3, X-linked OS=Rattus norvegicus GN=Ddx3x PE=1 SV=1	17	3	1.01973	0.992901	1.07086	1.04269	1.03155	0.105958
A0A0G2K737	Thioredoxin-like protein 1 OS=Rattus norvegicus GN=Txnl1 PE=1 SV=1	9	9	0.987443	0.924363	0.963803	0.902234	0.944461	0.0274198
A0A0G2K743	40S ribosomal protein S26 OS=Rattus norvegicus GN=RGD1562415 PE=3 SV=1	2	2	0.856861	0.856861	0.928953	0.928953	0.892907	0.00212363
A0A0G2K756	Acyl-Coenzyme A binding domain containing 3 OS=Rattus norvegicus GN=Acbd3 PE=1 SV=1	3	3	1.24307	2.38048	1.16947	2.23954	1.75814	0.0987549
A0A0G2K761	Cullin 2 OS=Rattus norvegicus GN=Cul2 PE=1 SV=1	13	13	1.06016	1.03902	1.00019	0.980254	1.01991	0.3144
A0A0G2K777	Ras homolog family member T1 OS=Rattus norvegicus GN=Rhot1 PE=1 SV=1	11	9	1.08959	1.01324	1.07779	1.00226	1.04572	0.0847536
A0A0G2K782	Zinc finger, C2HC-type-containing 1A OS=Rattus norvegicus GN=Zc2hc1a PE=1 SV=1	8	8	1.20805	0.999277	1.12854	0.933504	1.06734	0.318918
A0A0G2K785	Glycerol kinase OS=Rattus norvegicus GN=Gk PE=1 SV=1	12	12	0.979642	1.0167	1.01079	1.04903	1.01404	0.361399
A0A0G2K7A6	Transporter OS=Rattus norvegicus GN=Slc6a7 PE=1 SV=1	3	3	0.978699	0.979618	0.961388	0.962291	0.970499	0.0010603
A0A0G2K7B3	Heterogeneous nuclear ribonucleoprotein C OS=Rattus norvegicus GN=LOC100911576 PE=1 SV=1	7	7	0.965299	1.11635	1.01374	1.17238	1.06694	0.205785
A0A0G2K7C4	Casein kinase I isoform gamma-1 OS=Rattus norvegicus GN=Csnk1g1 PE=1 SV=1	5	1	0.966381	1.53912	0.927817	1.4777	1.22775	0.256076
A0A0G2K7D7	Asparaginyl-tRNA synthetase 2, mitochondrial OS=Rattus norvegicus GN=Nars2 PE=1 SV=1	1	1	1.05172	0.880542	1.07018	0.89599	0.974608	0.630297
A0A0G2K7F7	Tropomyosin alpha-1 chain OS=Rattus norvegicus GN=Tpm1 PE=1 SV=1	15	1	0.931226	0.696342	0.940388	0.703193	0.817787	0.0755243
A0A0G2K7G7	Septin-8 OS=Rattus norvegicus GN=Sept8 PE=1 SV=1	18	1	0.935662	0.915091	0.938606	0.917971	0.926832	1.86231e-05
A0A0G2K7I9	ArfGAP with RhoGAP domain, ankyrin repeat and PH domain 2 OS=Rattus norvegicus GN=Arap2 PE=1 SV=1	1	1	1.01005	1.91457	0.87013	1.64935	1.36103	0.24535
A0A0G2K7L0	28S ribosomal protein S10, mitochondrial OS=Rattus norvegicus GN=Mrps10 PE=1 SV=1	2	2	0.910448	0.751734	0.918948	0.758752	0.834971	0.0116299
A0A0G2K7L4	Inositol-tetrakisphosphate 1-kinase OS=Rattus norvegicus GN=Itpk1 PE=1 SV=1	3	3	1.16924	1.78138	1.02341	1.55921	1.38331	0.115325
A0A0G2K7M1	Glyceraldehyde-3-phosphate dehydrogenase OS=Rattus norvegicus PE=1 SV=1	6	2	0.900731	0.844298	0.919057	0.861475	0.88139	0.000464633
A0A0G2K7M2	RAD23 homolog A, nucleotide excision repair protein OS=Rattus norvegicus GN=Rad23a PE=1 SV=1	4	2	0.87744	0.868072	1.00898	0.998205	0.938173	0.153772
A0A0G2K7N9	Rho-GTPase-activating protein 5 OS=Rattus norvegicus GN=Arhgap5 PE=1 SV=1	7	7	0.966897	0.874085	0.942217	0.851774	0.908743	0.0155789
A0A0G2K7P9	Neural cell adhesion molecule 2 OS=Rattus norvegicus GN=Ncam2 PE=1 SV=1	20	20	0.995297	1.06338	0.993195	1.06114	1.02825	0.200409
A0A0G2K7R8	CDW92 antigen, isoform CRA_a OS=Rattus norvegicus GN=Slc44a1 PE=1 SV=1	8	8	0.934188	1.18373	0.887751	1.12489	1.03264	0.665791
A0A0G2K7S6	WD repeat-containing protein 44 OS=Rattus norvegicus GN=Wdr44 PE=1 SV=1	11	11	1.00264	0.940047	0.999296	0.936917	0.969724	0.144704
A0A0G2K7T6	Nuclear pore complex protein Nup155 OS=Rattus norvegicus GN=Nup155 PE=1 SV=1	2	2	0.997734	1.92841	0.928722	1.79502	1.41247	0.212391
A0A0G2K7W4	Mitogen-activated protein kinase kinase kinase kinase 4 OS=Rattus norvegicus GN=Map4k4 PE=1 SV=1	9	3	1.28227	2.08053	1.17029	1.89885	1.60798	0.0733831
A0A0G2K7W6	Similar to 60S ribosomal protein L27a OS=Rattus norvegicus GN=RGD1562402 PE=3 SV=1	4	4	0.977184	0.787669	0.978923	0.789071	0.883212	0.0769135
A0A0G2K7X3	Nuclear ubiquitous casein and cyclin-dependent kinase substrate 1 OS=Rattus norvegicus GN=Nucks1 PE=1 SV=1	3	3	1.03886	1.01506	1.02664	1.00312	1.02092	0.0343007
A0A0G2K7Y0	Complement component receptor 1-like protein OS=Rattus norvegicus GN=Cr1l PE=1 SV=1	6	6	0.97827	1.02296	0.980951	1.02576	1.00199	0.883064
A0A0G2K7Y2	Oxidation resistance protein 1 OS=Rattus norvegicus GN=Oxr1 PE=1 SV=1	27	6	1.15928	1.12917	1.14567	1.11591	1.13751	6.69974e-06
A0A0G2K808	ArfGAP with SH3 domain, ankyrin repeat and PH domain 2 OS=Rattus norvegicus GN=Asap2 PE=1 SV=1	5	4	1.0507	0.921393	1.04574	0.917049	0.983721	0.677493
A0A0G2K847	ArfGAP with GTPase domain, ankyrin repeat and PH domain 1 OS=Rattus norvegicus GN=Agap1 PE=4 SV=1	7	4	1.02589	1.14413	1.04013	1.16001	1.09254	0.0369711
A0A0G2K865	Tumor protein D52 OS=Rattus norvegicus GN=Tpd52 PE=1 SV=1	6	6	1.06723	1.31997	1.05145	1.30046	1.18478	0.0437787
A0A0G2K872	Cell adhesion molecule 3 OS=Rattus norvegicus GN=Cadm3 PE=1 SV=1	9	9	0.962782	1.36458	0.994651	1.40975	1.18294	0.173421
A0A0G2K8C7	Myotubularin-related protein 3 OS=Rattus norvegicus GN=Mtmr3 PE=1 SV=1	2	2	1.0172	1.51597	1.23214	1.83631	1.40041	0.109486
A0A0G2K8D6	DCN1-like protein OS=Rattus norvegicus GN=Dcun1d1 PE=1 SV=1	6	6	1.13899	1.74643	1.09628	1.68095	1.41566	0.0954093
A0A0G2K8E7	Lysophospholipase D GDPD1 OS=Rattus norvegicus GN=Gdpd1 PE=1 SV=1	7	7	0.980809	0.954935	0.946376	0.921411	0.950883	0.00704304
A0A0G2K8G8	RT1 class Ia, locus A1 OS=Rattus norvegicus GN=RT1-A1 PE=1 SV=1	2	2	1.02872	1.25493	0.977873	1.1929	1.11361	0.134792
A0A0G2K8H0	Caprin-1 OS=Rattus norvegicus GN=Caprin1 PE=1 SV=1	5	5	0.943591	0.956319	0.971216	0.984316	0.963861	0.00648238
A0A0G2K8I0	SH3 domain-binding glutamic acid-rich-like protein OS=Rattus norvegicus GN=Sh3bgrl2 PE=1 SV=1	2	2	0.960068	0.960257	0.926575	0.926758	0.943415	0.00109929
A0A0G2K8M7	Tumor protein D52-like 1 OS=Rattus norvegicus GN=Tpd52l1 PE=4 SV=1	4	4	1.01292	0.73971	1.0195	0.744519	0.879163	0.17766
A0A0G2K8P3	E3 ubiquitin-protein ligase OS=Rattus norvegicus GN=Nedd4 PE=1 SV=1	14	14	0.93169	1.24046	0.961629	1.28032	1.10352	0.299312
A0A0G2K8P5	Stathmin OS=Rattus norvegicus GN=Stmn3 PE=1 SV=1	6	6	0.995588	0.985924	1.01528	1.00543	1.00056	0.93281
A0A0G2K8R3	LIM domain 7 OS=Rattus norvegicus GN=Lmo7 PE=1 SV=1	24	24	1.07808	1.07018	1.05826	1.0505	1.06425	4.43226e-05
A0A0G2K8S6	Glucosidase 1 OS=Rattus norvegicus GN=LOC103692171 PE=1 SV=1	2	2	1.01232	1.17077	0.95659	1.10632	1.0615	0.245303
A0A0G2K8T0	Acid ceramidase OS=Rattus norvegicus GN=Asah1 PE=1 SV=1	8	8	1.1145	1.03354	1.10848	1.02795	1.07112	0.0227072
A0A0G2K8V2	Vinculin OS=Rattus norvegicus GN=Vcl PE=1 SV=1	43	43	1.01804	0.962352	1.01382	0.95836	0.988142	0.488821
A0A0G2K8W9	Spectrin beta chain OS=Rattus norvegicus GN=Sptbn1 PE=1 SV=1	143	128	0.983501	0.999783	0.977995	0.994186	0.988866	0.0656508
A0A0G2K904	RCG56631, isoform CRA_d OS=Rattus norvegicus GN=Sltm PE=1 SV=1	5	5	0.989692	1.10754	1.02525	1.14733	1.06745	0.112526
A0A0G2K931	Phosphoserine aminotransferase OS=Rattus norvegicus GN=Psat1 PE=1 SV=1	16	1	1.03715	1.0047	1.0554	1.02238	1.0299	0.032247
A0A0G2K946	SPARC/osteonectin, cwcv and kazal-like domains proteoglycan 2 OS=Rattus norvegicus GN=Spock2 PE=1 SV=1	7	7	1.0984	0.871963	0.977032	0.775618	0.930752	0.356792
A0A0G2K952	Ubiquitin-specific peptidase 32 OS=Rattus norvegicus GN=Usp32 PE=1 SV=1	7	7	1.09728	1.06281	1.07533	1.04154	1.06924	0.00101928
A0A0G2K977	Golgin subfamily A member 2 OS=Rattus norvegicus GN=Golga2 PE=1 SV=1	1	1	0.911072	1.30296	1.03877	1.48559	1.1846	0.203364
A0A0G2K988	Dishevelled-associated activator of morphogenesis 2 OS=Rattus norvegicus GN=Daam2 PE=1 SV=1	10	8	1.08134	1.14613	1.12806	1.19565	1.1378	0.00111861
A0A0G2K999	Sidekick cell adhesion molecule 2 OS=Rattus norvegicus GN=Sdk2 PE=1 SV=1	3	3	0.93435	0.820415	0.933954	0.820068	0.877197	0.00968496
A0A0G2K9A2	Arp2/3 complex 34 kDa subunit OS=Rattus norvegicus GN=Arpc2 PE=1 SV=1	10	10	1.00184	0.933125	1.00648	0.937444	0.969721	0.179387
A0A0G2K9B4	Mitochondrial ribosomal protein L15 OS=Rattus norvegicus GN=Mrpl15 PE=1 SV=1	4	4	0.997333	1.08574	1.00241	1.09127	1.04419	0.135476
A0A0G2K9C5	Numb-like protein OS=Rattus norvegicus GN=Numbl PE=1 SV=1	10	7	1.02978	0.984871	1.00511	0.961272	0.995258	0.756107
A0A0G2K9E0	Ribonuclease inhibitor OS=Rattus norvegicus GN=Rnh1 PE=1 SV=1	15	15	0.987368	0.896123	1.00374	0.910981	0.949553	0.110278
A0A0G2K9E5	Leucyl-tRNA synthetase 2, mitochondrial OS=Rattus norvegicus GN=Lars2 PE=1 SV=1	2	2	1.08974	0.963312	1.03289	0.913064	0.999752	0.995102
A0A0G2K9F9	Coronin OS=Rattus norvegicus GN=Coro7 PE=1 SV=1	13	13	0.96473	0.936439	0.946066	0.918322	0.941389	0.000917058
A0A0G2K9G3	Mitochondrial ribosomal protein S24 OS=Rattus norvegicus GN=Mrps24 PE=1 SV=1	1	1	0.995719	1.27768	0.994502	1.27611	1.136	0.145571
A0A0G2K9H8	ADP-ribosylation factor 3 OS=Rattus norvegicus GN=Arf3 PE=3 SV=1	9	1	1.01498	1.1174	1.00544	1.10689	1.06118	0.0839982
A0A0G2K9H9	DnaJ heat shock protein family (Hsp40) member B5 OS=Rattus norvegicus GN=Dnajb5 PE=4 SV=1	1	1	0.877899	0.647826	0.925869	0.683225	0.783705	0.0524387
A0A0G2K9I6	Ceruloplasmin OS=Rattus norvegicus GN=Cp PE=1 SV=1	3	3	1.14026	1.44951	1.07089	1.36133	1.2555	0.0649177
A0A0G2K9J0	Tetratricopeptide repeat, ankyrin repeat and coiled-coil-containing 2 OS=Rattus norvegicus GN=Tanc2 PE=1 SV=1	7	7	1.14247	1.08924	1.08021	1.02988	1.08545	0.010022
A0A0G2K9J2	ATPase H+-transporting V1 subunit H OS=Rattus norvegicus GN=Atp6v1h PE=1 SV=1	18	18	0.984165	0.983108	0.998255	0.997184	0.990678	0.0622467
A0A0G2K9K2	Transforming, acidic coiled-coil-containing protein 1 OS=Rattus norvegicus GN=Tacc1 PE=1 SV=1	5	5	1.13691	1.19034	1.14052	1.19412	1.16547	3.96491e-05
A0A0G2K9L2	Target of myb1-like 2 membrane-trafficking protein OS=Rattus norvegicus GN=Tom1l2 PE=1 SV=1	12	12	0.98011	1.05069	0.988593	1.05979	1.0198	0.374131
A0A0G2K9M4	WD repeat and FYVE domain-containing 3 OS=Rattus norvegicus GN=Wdfy3 PE=1 SV=1	16	16	1.03804	1.03972	1.04221	1.0439	1.04097	6.75846e-08
A0A0G2K9N3	DEAD (Asp-Glu-Ala-Asp) box polypeptide 3 OS=Rattus norvegicus GN=Ddx3 PE=1 SV=1	15	1	0.997251	1.52497	1.03519	1.58298	1.2851	0.164842
A0A0G2K9Q0	TBC1 domain-containing kinase OS=Rattus norvegicus GN=Tbck PE=1 SV=1	5	5	1.05624	1.19487	1.01906	1.15282	1.10575	0.0416467
A0A0G2K9Q3	N-alpha-acetyltransferase 25, NatB auxiliary subunit OS=Rattus norvegicus GN=Naa25 PE=1 SV=1	2	2	1.0438	1.24092	0.978958	1.16383	1.10688	0.119237
A0A0G2K9Q6	Calcium-transporting ATPase OS=Rattus norvegicus GN=Atp2b3 PE=1 SV=1	32	18	0.985815	1.02933	0.974688	1.01771	1.00189	0.888588
A0A0G2K9Q9	Keratin, type I cytoskeletal 17 OS=Rattus norvegicus GN=Krt17 PE=1 SV=1	4	1	0.929825	0.861685	0.924899	0.857121	0.893382	0.00163053
A0A0G2K9T1	E3 ubiquitin-protein ligase OS=Rattus norvegicus GN=Itch PE=1 SV=1	5	4	1.09115	1.07008	1.06701	1.04641	1.06866	0.000290395
A0A0G2K9T4	Microtubule-actin cross-linking factor 1 OS=Rattus norvegicus GN=Macf1 PE=1 SV=1	112	110	1.07793	1.18269	1.07825	1.18304	1.13048	0.00501685
A0A0G2K9U6	Autophagy-related 16-like 1 OS=Rattus norvegicus GN=Atg16l1 PE=1 SV=1	1	1	0.926545	0.961524	0.870391	0.903249	0.915427	0.00454796
A0A0G2K9V4	Cytohesin-3 OS=Rattus norvegicus GN=Cyth3 PE=4 SV=1	3	2	1.01709	1.19378	1.01639	1.19296	1.10506	0.0850149
A0A0G2K9V6	Threonine--tRNA ligase, cytoplasmic OS=Rattus norvegicus GN=Tars PE=1 SV=1	16	15	0.999635	0.99569	1.00912	1.00514	1.0024	0.449613
A0A0G2K9Y9	Zinc finger protein 326 OS=Rattus norvegicus GN=Zfp326 PE=1 SV=1	1	1	1.42637	0.848527	1.4782	0.87936	1.15811	0.388963
A0A0G2KA06	Kelch-like protein 22 OS=Rattus norvegicus GN=Klhl22 PE=1 SV=1	1	1	1.02778	1.39286	0.984791	1.3346	1.18501	0.126275
A0A0G2KA11	Phosphatidylinositol-3,4,5-trisphosphate-dependent Rac exchange factor 2 OS=Rattus norvegicus GN=Prex2 PE=1 SV=1	5	5	1.18712	1.15067	1.07428	1.0413	1.11334	0.0149945
A0A0G2KA14	C-type lectin domain-containing 16A OS=Rattus norvegicus GN=Clec16a PE=1 SV=1	1	1	0.523179	1.4117	0.639676	1.72605	1.07515	0.806241
A0A0G2KA20	Guanine nucleotide exchange factor DBS OS=Rattus norvegicus GN=Mcf2l PE=1 SV=1	3	2	1.07087	1	0.955056	0.891854	0.979444	0.605158
A0A0G2KA27	MAP kinase-activating death domain protein OS=Rattus norvegicus GN=Madd PE=1 SV=1	28	28	0.954641	0.981712	0.867893	0.892504	0.924187	0.028657
A0A0G2KA50	VPS39 HOPS complex subunit OS=Rattus norvegicus GN=Vps39 PE=1 SV=1	1	1	1.53443	4.07049	1.42466	3.7793	2.70222	0.0957308
A0A0G2KA82	Synaptophysin-like 1 OS=Rattus norvegicus GN=Sypl1 PE=1 SV=1	1	1	0.960386	0.601932	1.02263	0.640947	0.806475	0.170714
A0A0G2KAA3	NADH:ubiquinone oxidoreductase subunit A3 OS=Rattus norvegicus GN=Ndufa3 PE=1 SV=1	3	3	0.969661	1.02745	0.963482	1.0209	0.995375	0.791479
A0A0G2KAE2	Tumor suppressor candidate 3 OS=Rattus norvegicus GN=Tusc3 PE=4 SV=1	4	4	0.991	0.957667	0.975074	0.942276	0.966504	0.0192831
A0A0G2KAE6	Mitoguardin 2 OS=Rattus norvegicus GN=Miga2 PE=1 SV=1	3	3	1.01774	1.27947	0.951422	1.19609	1.11118	0.195125
A0A0G2KAI8	Developmentally-regulated GTP-binding protein 2 OS=Rattus norvegicus GN=Drg2 PE=1 SV=1	7	7	1.1044	1.65346	1.05269	1.57604	1.34665	0.112748
A0A0G2KAM3	Pyruvate dehydrogenase E1 component subunit beta, mitochondrial OS=Rattus norvegicus GN=Pdhb PE=1 SV=1	12	12	0.93408	0.947249	0.940796	0.95406	0.944046	1.24472e-05
A0A0G2KAN5	ERH, mRNA-splicing and mitosis factor OS=Rattus norvegicus GN=Erh PE=1 SV=1	2	2	0.961399	0.822888	0.991569	0.848712	0.906142	0.0639844
A0A0G2KAP3	Sodium/potassium-transporting ATPase-interacting 4 OS=Rattus norvegicus GN=Nkain4 PE=4 SV=1	1	1	0.959271	0.925836	0.91958	0.887529	0.923054	0.00194956
A0A0G2KAS8	WNK lysine deficient protein kinase 2 OS=Rattus norvegicus GN=Wnk2 PE=1 SV=1	9	1	1.30411	1.15206	1.17961	1.04207	1.16946	0.0198546
A0A0G2KAT3	Replication protein A subunit OS=Rattus norvegicus GN=Rpa1 PE=1 SV=1	1	1	1.02121	1.82121	1.03374	1.84356	1.42993	0.161451
A0A0G2KAU2	Armadillo repeat-containing X-linked protein 3 OS=Rattus norvegicus GN=Armcx3 PE=1 SV=1	4	4	0.921578	1.04539	0.928862	1.05365	0.987371	0.737389
A0A0G2KAW5	WD repeat domain 48 OS=Rattus norvegicus GN=Wdr48 PE=1 SV=1	9	9	0.99019	0.984666	0.990015	0.984492	0.987341	0.000212769
A0A0G2KAX2	Similar to hypothetical protein FLJ10925 OS=Rattus norvegicus GN=RGD1305455 PE=4 SV=1	1	1	1.00069	1.15804	1.0492	1.21418	1.10553	0.0743992
A0A0G2KAZ7	Heterogeneous nuclear ribonucleoprotein D-like OS=Rattus norvegicus GN=Hnrnpdl PE=1 SV=1	8	6	1.13124	1.18719	1.12048	1.1759	1.1537	8.34253e-05
A0A0G2KB07	NADH-cytochrome b5 reductase OS=Rattus norvegicus GN=Cyb5r2 PE=3 SV=1	2	2	0.884539	1.11546	0.934783	1.17882	1.0284	0.701074
A0A0G2KB11	StAR-related lipid transfer domain-containing 10 OS=Rattus norvegicus GN=Stard10 PE=1 SV=1	3	3	1.39799	0.977818	1.28649	0.899834	1.14053	0.284942
A0A0G2KB60	Ribosomal protein S6 kinase C1 OS=Rattus norvegicus GN=Rps6kc1 PE=1 SV=1	3	3	0.965398	1.60484	0.931242	1.54806	1.26239	0.244713
A0A0G2KB61	Protein phosphatase 1, regulatory subunit 13B OS=Rattus norvegicus GN=Ppp1r13b PE=1 SV=1	2	1	0.966392	1.25872	1.01128	1.31719	1.13839	0.165422
A0A0G2KB98	Glycogen synthase kinase-3 beta OS=Rattus norvegicus GN=Gsk3b PE=1 SV=1	12	8	0.985488	1.01128	0.971453	0.99688	0.991276	0.342005
A0A0G2KBA5	Purkinje cell protein 4-like 1 OS=Rattus norvegicus GN=Pcp4l1 PE=1 SV=1	1	1	0.947098	0.779811	1.02002	0.839852	0.896695	0.102881
A0A0G2KBC7	ATP-dependent 6-phosphofructokinase OS=Rattus norvegicus GN=Pfkm PE=1 SV=1	29	25	0.96483	0.991712	0.966273	0.993196	0.979003	0.0355899
A0A0G2QC02	Ski2-like RNA helicase OS=Rattus norvegicus GN=Skiv2l PE=1 SV=1	11	11	1.01888	1.17016	0.977717	1.12288	1.07241	0.156066
A0A0G2QC04	Plastin 1 OS=Rattus norvegicus GN=Pls1 PE=1 SV=1	11	9	1.10095	0.965797	1.04963	0.920772	1.00929	0.826566
A0A0G2QC21	Rho guanine nucleotide exchange factor 7 OS=Rattus norvegicus GN=Arhgef7 PE=1 SV=1	10	10	1.12225	0.995965	1.13343	1.00589	1.06438	0.130464
A0A0G2QC22	Putative uncharacterized protein RGD1306215_predicted OS=Rattus norvegicus GN=Paxx PE=1 SV=1	1	1	1.93805	0.475948	2.1255	0.521982	1.26537	0.592348
A0A0G2QC31	Tyrosine-protein phosphatase non-receptor type 5 OS=Rattus norvegicus GN=Ptpn5 PE=1 SV=1	11	11	0.918031	0.855303	1.08861	1.01422	0.969042	0.570044
A0A0G2QC38	Serine and arginine-rich-splicing factor 11 OS=Rattus norvegicus GN=Srsf11 PE=1 SV=1	2	2	1.05899	1.04436	1.04469	1.03026	1.04458	0.000270043
A0A0G2QC53	Epidermal growth factor receptor pathway substrate 15-like 1 OS=Rattus norvegicus GN=Eps15l1 PE=2 SV=1	21	1	0.970092	0.986963	0.961246	0.977964	0.974066	0.00324489
A0A0G2QC56	Coronin OS=Rattus norvegicus GN=Coro2a PE=1 SV=1	8	8	0.957929	0.921744	1.01402	0.975715	0.967352	0.139693
A0A0H2UH90	von Willebrand factor A domain-containing protein 5A OS=Rattus norvegicus GN=Vwa5a PE=1 SV=1	2	2	0.963028	0.965376	0.907131	0.909342	0.936219	0.0075846
A0A0H2UH94	GRIP and coiled-coil domain-containing protein 2 OS=Rattus norvegicus GN=Gcc2 PE=1 SV=1	1	1	1.5102	0.905478	1.47225	0.882723	1.19266	0.307047
A0A0H2UHA7	Solute carrier family 15 (H+/peptide transporter), member 2, isoform CRA_a OS=Rattus norvegicus GN=Slc15a2 PE=1 SV=1	3	3	1.0408	1.26277	1.04584	1.26888	1.15457	0.0528862
A0A0H2UHB7	Anion exchange protein OS=Rattus norvegicus GN=Slc4a4 PE=1 SV=1	15	2	0.996647	0.945723	1.00113	0.949977	0.973369	0.121797
A0A0H2UHC8	Ubiquitin-like domain-containing CTD phosphatase 1 OS=Rattus norvegicus GN=Ublcp1 PE=1 SV=1	2	2	1.06018	1.30889	1.07279	1.32445	1.19158	0.0381129
A0A0H2UHD3	GSK3B-interacting protein OS=Rattus norvegicus GN=Gskip PE=1 SV=1	1	1	0.959008	0.771845	0.963164	0.77519	0.867301	0.0497742
A0A0H2UHE1	Succinate--CoA ligase [ADP/GDP-forming] subunit alpha, mitochondrial OS=Rattus norvegicus GN=Suclg1 PE=1 SV=1	8	8	1.02745	1.12962	1.00749	1.10767	1.06806	0.0626583
A0A0H2UHE5	Protein phosphatase 1A OS=Rattus norvegicus GN=Ppm1a PE=1 SV=1	16	14	1.01671	1.11489	0.998131	1.09452	1.05606	0.0980511
A0A0H2UHF6	PRA1 family protein OS=Rattus norvegicus GN=Arl6ip5 PE=1 SV=1	5	5	0.970008	1.02803	0.944347	1.00083	0.985803	0.465125
A0A0H2UHG0	Tyrosine--tRNA ligase OS=Rattus norvegicus GN=Yars PE=1 SV=1	23	23	1.11627	1.09717	1.09311	1.07441	1.09524	3.19496e-05
A0A0H2UHG3	Cullin-5 OS=Rattus norvegicus GN=Cul5 PE=1 SV=1	15	15	0.952244	1.13377	0.953322	1.13506	1.0436	0.437522
A0A0H2UHG4	Cyclin-dependent kinase 18 OS=Rattus norvegicus GN=Cdk18 PE=1 SV=1	9	5	0.989706	1.18384	0.920653	1.10124	1.04886	0.434701
A0A0H2UHI7	ATPase family AAA domain-containing protein 1 OS=Rattus norvegicus GN=Atad1 PE=1 SV=1	4	4	1.08343	1.18376	1.10953	1.21227	1.14725	0.00284872
A0A0H2UHJ5	Zinc finger RNA-binding protein OS=Rattus norvegicus GN=Zfr PE=1 SV=1	6	6	0.984681	1.25959	1.00962	1.29149	1.13634	0.14244
A0A0H2UHM5	Protein disulfide-isomerase OS=Rattus norvegicus GN=Pdia3 PE=1 SV=1	24	24	0.935231	0.952344	0.93726	0.95441	0.944812	3.21739e-05
A0A0H2UHP9	RCG39700, isoform CRA_d OS=Rattus norvegicus GN=Rab6a PE=1 SV=1	9	1	1.02259	0.999306	0.99339	0.970772	0.996514	0.754458
A0A0H2UHQ0	4F2 cell-surface antigen heavy chain OS=Rattus norvegicus GN=Slc3a2 PE=1 SV=1	13	13	0.989571	0.969329	0.983701	0.96358	0.976545	0.00827704
A0A0H2UHQ1	60S ribosomal protein L17 OS=Rattus norvegicus GN=Rpl17 PE=1 SV=1	7	6	0.958643	1.01498	1.0024	1.06131	1.00933	0.674047
A0A0H2UHS1	RCG47431 OS=Rattus norvegicus GN=Bles03 PE=1 SV=1	3	3	1.01561	0.937744	1.01924	0.941096	0.978421	0.375347
A0A0H2UHS7	60S ribosomal protein L18 OS=Rattus norvegicus GN=Rpl18 PE=1 SV=1	4	4	1.01499	0.933181	0.999178	0.918643	0.966498	0.209526
A0A0H2UHS9	GRAM domain containing 1A, isoform CRA_a OS=Rattus norvegicus GN=Gramd1a PE=4 SV=1	1	1	0.909538	1.76401	0.930584	1.80483	1.35224	0.253152
A0A0H2UHT3	39S ribosomal protein L22, mitochondrial OS=Rattus norvegicus GN=Mrpl22 PE=1 SV=1	2	2	1.10184	0.89759	1.08503	0.883898	0.992088	0.897153
A0A0H2UHT5	Protein phosphatase 1G OS=Rattus norvegicus GN=Ppm1g PE=1 SV=1	3	3	0.878406	1.06172	0.909073	1.09879	0.986999	0.820135
A0A0H2UHV9	Coatomer subunit gamma OS=Rattus norvegicus GN=Copg2 PE=1 SV=1	8	7	1.02279	1.08795	1.02762	1.09309	1.05786	0.0222263
A0A0H2UHX3	40S ribosomal protein S4 OS=Rattus norvegicus GN=Rps4x PE=1 SV=1	14	14	0.985288	0.931133	1.05457	0.996604	0.991898	0.759713
A0A0H2UHY8	Aspartoacylase OS=Rattus norvegicus GN=Aspa PE=1 SV=1	9	9	1.0183	1.10982	0.981357	1.06955	1.04476	0.164028
A0A0H2UHZ2	Nucleosome assembly protein 1-like 4 OS=Rattus norvegicus GN=Nap1l4 PE=1 SV=1	9	8	1.01472	0.974814	1.00108	0.961714	0.988083	0.361834
A0A0H2UHZ4	Zinc finger Ran-binding domain-containing protein 2 OS=Rattus norvegicus GN=Zranb2 PE=1 SV=1	2	2	1.0412	0.8016	1.04308	0.803045	0.922231	0.304222
A0A0H2UI05	Cilia- and flagella-associated protein 20 OS=Rattus norvegicus GN=Cfap20 PE=4 SV=1	2	2	1.00215	1.15604	0.97157	1.12076	1.06263	0.211356
A0A0H2UI10	Protein O-GlcNAcase OS=Rattus norvegicus GN=Mgea5 PE=1 SV=1	19	19	0.974193	0.968485	0.974729	0.969018	0.971606	2.51295e-06
A0A0H2UI14	F-box/LRR-repeat protein 20 OS=Rattus norvegicus GN=Fbxl20 PE=1 SV=1	5	5	1.07455	1.01027	1.04735	0.984695	1.02922	0.191343
A0A0H2UI21	Carnitine O-acetyltransferase OS=Rattus norvegicus GN=Crat PE=1 SV=1	14	14	1.07218	1.082	0.94635	0.955017	1.01389	0.717355
A0A0H2UI26	Metalloreductase STEAP3 OS=Rattus norvegicus GN=Steap3 PE=1 SV=1	1	1	0.982183	0.888641	0.97351	0.880795	0.931282	0.0437207
A0A0H2UI35	Homer protein homolog 1 OS=Rattus norvegicus GN=Homer1 PE=1 SV=1	15	15	1.06479	0.94686	1.04343	0.927867	0.995736	0.904859
A0A0H2UI38	40S ribosomal protein S19-like OS=Rattus norvegicus GN=Rps19 PE=4 SV=1	10	10	0.992524	0.963063	1.0075	0.977597	0.985172	0.172236
A0A0H4SRI2	Kinase D-interacting substrate 220 isoform 1 OS=Rattus norvegicus GN=Kidins220 PE=2 SV=1	6	6	0.995618	0.934619	0.993354	0.932494	0.964021	0.0869359
A0A0U1RRP3	UPF3 regulator of nonsense transcripts homolog B (Yeast) (Predicted) OS=Rattus norvegicus GN=Upf3b PE=1 SV=1	1	1	1.02226	0.804267	0.995483	0.783198	0.901303	0.165346
A0A0U1RRT8	Septin 6 OS=Rattus norvegicus GN=Sept6 PE=1 SV=1	18	9	0.960006	0.974896	0.966462	0.981452	0.970704	0.000792511
A0A0U1RRU5	RCG59826 OS=Rattus norvegicus GN=Tab1 PE=1 SV=1	2	2	1.03321	1.10145	0.979113	1.04378	1.03939	0.167212
A0A0U1RRV5	Clustered mitochondria protein homolog OS=Rattus norvegicus GN=Cluh PE=1 SV=1	10	10	1.03593	0.886722	1.02153	0.874397	0.954647	0.331627
A0A0U1RRX0	Neuroligin-2 OS=Rattus norvegicus GN=Nlgn2 PE=1 SV=1	8	4	0.981613	0.901025	0.964991	0.885768	0.933349	0.0298188
A0A0U1RRZ5	Protein PRRC2A OS=Rattus norvegicus GN=Prrc2a PE=1 SV=1	3	3	1.06524	1.22727	1.01867	1.17361	1.1212	0.0449721
A0A0U1RS25	UPF1, RNA helicase and ATPase OS=Rattus norvegicus GN=Upf1 PE=1 SV=1	21	21	1.07994	0.988446	1.08161	0.989976	1.03499	0.233813
A0A0U1RVI2	Mitogen-activated protein kinase OS=Rattus norvegicus GN=Mapk10 PE=4 SV=1	8	2	1.04137	0.918373	1.04882	0.924947	0.983379	0.657856
A0A140TA89	Glycine amidinotransferase, mitochondrial OS=Rattus norvegicus GN=Gatm PE=1 SV=1	4	4	1.05863	1.01815	1.02007	0.981073	1.01948	0.264674
A0A140TAA1	Immunoglobulin superfamily, member 8 OS=Rattus norvegicus GN=Igsf8 PE=1 SV=1	15	15	1.01577	0.995932	0.984206	0.964982	0.990223	0.393607
A0A140TAA3	Ral GTPase-activating protein subunit alpha-1 OS=Rattus norvegicus GN=Ralgapa1 PE=1 SV=1	8	1	0.922264	1.24565	0.902068	1.21837	1.07209	0.465824
A0A140TAA5	WD repeat domain phosphoinositide-interacting protein 4 OS=Rattus norvegicus GN=Wdr45 PE=1 SV=1	4	4	1.0653	1.0216	1.03296	0.990583	1.02761	0.123717
A0A140TAA8	Nucleoporin NDC1 OS=Rattus norvegicus GN=Ndc1 PE=1 SV=1	2	2	0.876293	1.02888	1.0325	1.21229	1.03749	0.604939
A0A140TAC3	Epsin-1 OS=Rattus norvegicus GN=Epn1 PE=1 SV=1	13	13	0.946286	1.01981	0.95964	1.0342	0.989985	0.661372
A0A140TAE0	Major vault protein OS=Rattus norvegicus GN=Mvp PE=1 SV=1	4	4	1.11907	1.22952	1.15746	1.2717	1.19444	0.00132751
A0A140TAE2	Hypothetical protein LOC500956 OS=Rattus norvegicus GN=LOC500956 PE=1 SV=1	2	2	1.09204	1.08008	1.05793	1.04635	1.0691	0.000551248
A0A140TAE6	Enoyl-[acyl-carrier-protein] reductase, mitochondrial OS=Rattus norvegicus GN=Mecr PE=1 SV=1	5	5	1.08332	0.972558	1.03224	0.926704	1.00371	0.917268
A0A140TAF5	Chloride channel CLIC-like 1, isoform CRA_c OS=Rattus norvegicus GN=Clcc1 PE=1 SV=1	2	2	0.953861	0.951898	0.959197	0.957223	0.955545	1.66768e-07
A0A140TAF7	Protein O-glucosyltransferase 1 OS=Rattus norvegicus GN=Poglut1 PE=1 SV=1	3	3	0.973891	1.04813	0.913813	0.983471	0.979826	0.490769
A0A140TAG8	Protrudin OS=Rattus norvegicus GN=Zfyve27 PE=4 SV=1	1	1	0.901087	1.05326	0.940976	1.09989	0.998803	0.98034
A0A140TAH1	Hepatocyte growth factor-regulated tyrosine kinase substrate OS=Rattus norvegicus GN=Hgs PE=1 SV=1	15	15	1.0115	1.04389	1.04443	1.07788	1.04442	0.0168631
A0A140TAI1	Ubiquilin 1, isoform CRA_a OS=Rattus norvegicus GN=Ubqln1 PE=1 SV=1	10	6	1.06307	1.04289	1.041	1.02123	1.04205	0.00266415
A0A140TAJ1	N-chimaerin OS=Rattus norvegicus GN=Chn1 PE=1 SV=1	5	5	1.0512	1.13777	0.9901	1.07164	1.06268	0.0851628
A0A140TAJ3	Far upstream element-binding protein 1 OS=Rattus norvegicus GN=Fubp1 PE=1 SV=1	8	5	1.15964	1.09136	1.19521	1.12484	1.14276	0.000694408
A0A140UHW6	tRNA (guanine(26)-N(2))-dimethyltransferase OS=Rattus norvegicus GN=Trmt1 PE=1 SV=1	3	3	0.965483	1.02501	1.04212	1.10637	1.03475	0.275712
A0A140UHX0	Protein kinase C delta type OS=Rattus norvegicus GN=Prkcd PE=1 SV=1	23	20	0.916568	0.985944	0.920818	0.990516	0.953461	0.0599591
A0A140UHX6	Spectrin beta chain OS=Rattus norvegicus GN=Sptb PE=1 SV=1	53	45	1.03127	1.06022	1.01864	1.04723	1.03934	0.00494681
A0A140UHX9	CCZ1 homolog B, vacuolar protein-trafficking and biogenesis-associated OS=Rattus norvegicus GN=Ccz1b PE=1 SV=1	3	3	0.973269	1.59861	0.843577	1.38559	1.20026	0.337866
A0A140UHY3	EWS RNA-binding protein 1 OS=Rattus norvegicus GN=Ewsr1 PE=1 SV=1	2	2	0.966339	0.834502	0.987106	0.852436	0.910096	0.0600392
A0A173DW29	Dynein cytoplasmic 1 intermediate chain 1, isoform CRA_a OS=Rattus norvegicus GN=Dync1i1 PE=2 SV=1	10	10	1.08539	0.942826	1.05092	0.912877	0.998003	0.963243
A0A1B0GWQ7	Translin OS=Rattus norvegicus GN=Tsn PE=1 SV=1	2	2	0.934954	0.739815	0.934113	0.73915	0.837008	0.0275236
A0A1B0GWS0	PTPRF-interacting protein alpha 1 OS=Rattus norvegicus GN=Ppfia1 PE=1 SV=1	7	1	0.862225	0.883682	0.967068	0.991134	0.926027	0.0562636
A0A1B0GWU4	Solute carrier family 18 (Vesicular acetylcholine), member 3 OS=Rattus norvegicus GN=Slc18a3 PE=4 SV=1	3	3	1.01379	1.06005	1.0246	1.07135	1.04245	0.0217593
A0A1B0GWW0	Ubiquitin protein ligase E3C (Fragment) OS=Rattus norvegicus GN=Ube3c PE=1 SV=1	6	2	1.01948	0.943891	1.02232	0.946524	0.983053	0.467715
A0A1B0GWY3	RCG54790, isoform CRA_c OS=Rattus norvegicus GN=Tomm5 PE=1 SV=1	1	1	1.11567	0.578917	1.16202	0.602967	0.864893	0.426763
A0A1E1ERK2	Syntaxin 1A OS=Rattus norvegicus GN=Stx1a PE=3 SV=1	15	13	0.990543	0.785592	0.967896	0.767631	0.877915	0.0831009
A0A1L5YJQ7	Histone deacetylase OS=Rattus norvegicus GN=hdac6 PE=2 SV=1	10	1	0.991159	1.08073	0.993345	1.08311	1.03709	0.202041
A0A1W2Q627	Eukaryotic translation initiation factor 4E OS=Rattus norvegicus GN=Eif4e PE=1 SV=1	3	3	1.02423	0.87195	1.03099	0.877702	0.951217	0.311434
A0A1W2Q678	Family with sequence similarity 120C OS=Rattus norvegicus GN=FAM120C PE=1 SV=1	1	1	1.14583	1.20098	0.958974	1.00513	1.07773	0.222731
A0A1W2Q6C2	ADAM metallopeptidase domain 11 OS=Rattus norvegicus GN=Adam11 PE=4 SV=1	6	6	0.99756	1.06072	1.01336	1.07752	1.03729	0.0969384
A0A1W2Q6L2	60S ribosomal protein L13a OS=Rattus norvegicus GN=Rpl13a PE=1 SV=1	8	8	1.04126	1.02746	1.01249	0.999071	1.02007	0.0704562
A0A1W2Q6Q2	Serine/threonine-protein kinase DCLK1 OS=Rattus norvegicus GN=Dclk1 PE=1 SV=1	21	21	0.983519	1.5403	1.00273	1.57039	1.27423	0.189996
A0A292G0W2	Gai-interacting protein OS=Rattus norvegicus GN=Phf24 PE=4 SV=1	17	17	0.951922	1.07168	0.955807	1.07605	1.01387	0.703
A0A5D0	Cd200 molecule OS=Rattus norvegicus GN=Cd200 PE=2 SV=1	5	1	1.03766	1.39187	1.09275	1.46576	1.24701	0.103427
A0JN17	V-Ki-ras2 Kirsten rat sarcoma viral oncogene homolog OS=Rattus norvegicus GN=Kras PE=2 SV=1	8	4	0.889141	0.83506	0.879528	0.826032	0.85744	0.000102275
A0JN29	Limb and neural patterns OS=Rattus norvegicus GN=Lnpk PE=1 SV=1	4	4	0.99379	0.960327	1.01635	0.982124	0.988147	0.349394
A0JN30	Canopy 2 homolog (Zebrafish) OS=Rattus norvegicus GN=Cnpy2 PE=1 SV=1	6	6	1.01754	0.989788	1.02819	1.00015	1.00892	0.34006
A0JPJ7	Obg-like ATPase 1 OS=Rattus norvegicus GN=Ola1 PE=2 SV=1	16	16	1.01325	0.957212	0.97812	0.924022	0.968151	0.139605
A0MV40	Proline rich membrane protein OS=Rattus norvegicus GN=Shisa4 PE=2 SV=1	2	2	0.989224	0.830273	0.989816	0.830771	0.910021	0.0976453
A0MZ67	Shootin-1 OS=Rattus norvegicus GN=Shtn1 PE=1 SV=1	6	6	0.939578	0.79057	0.896303	0.754158	0.845152	0.0120271
A1A5L1	Bleomycin hydrolase OS=Rattus norvegicus GN=Blmh PE=1 SV=1	10	10	1.04381	1.23051	1.03594	1.22124	1.13288	0.0483182
A1A5L2	Pgm1 protein (Fragment) OS=Rattus norvegicus GN=Pgm1 PE=2 SV=1	23	23	1.00486	0.920589	1.01661	0.931357	0.968355	0.247151
A1A5P0	Cdc42 effector protein 1 OS=Rattus norvegicus GN=Cdc42ep1 PE=1 SV=1	1	1	0.970677	0.867543	0.952381	0.85119	0.910448	0.0242062
A1L108	Actin-related protein 2/3 complex subunit 5-like protein OS=Rattus norvegicus GN=Arpc5l PE=1 SV=2	5	5	0.990383	1.19576	0.969785	1.17089	1.08171	0.215672
A1L122	NEDD8-activating enzyme E1 regulatory subunit OS=Rattus norvegicus GN=Nae1 PE=2 SV=1	6	6	1.03792	1.11338	0.969567	1.04006	1.04023	0.219766
A1L127	RAB3A interacting protein (Rabin3) OS=Rattus norvegicus GN=Rab3ip PE=1 SV=1	2	2	0.944212	0.953975	0.963701	0.973665	0.958888	0.000634801
A1L134	Ancient ubiquitous protein 1 OS=Rattus norvegicus GN=Aup1 PE=2 SV=1	2	2	1.38936	1.10434	1.32091	1.04993	1.21613	0.0783904
A1L1I6	Reticulon OS=Rattus norvegicus GN=Rtn3 PE=2 SV=1	6	1	1.19761	0.907973	1.18201	0.896146	1.04594	0.600656
A1L1J8	RAB5B, member RAS oncogene family OS=Rattus norvegicus GN=Rab5b PE=1 SV=1	8	5	1.01561	1.01533	1.02139	1.0211	1.01836	3.3463e-05
A1L1K8	Intracellular hyaluronan-binding protein 4 OS=Rattus norvegicus GN=Habp4 PE=1 SV=1	1	1	1.15616	1.63664	1.11919	1.5843	1.37407	0.0720473
A1L1L9	RGD1563224 protein OS=Rattus norvegicus GN=Tmem65 PE=2 SV=1	5	5	1.09478	1.93172	1.06252	1.8748	1.49095	0.131595
A1L1M0	Protein kinase, cAMP-dependent, catalytic, alpha OS=Rattus norvegicus GN=Prkaca PE=1 SV=1	13	8	0.973488	1.21153	0.983451	1.22393	1.0981	0.205766
A2IBE0	Carbonic anhydrase 14 OS=Rattus norvegicus GN=Car14 PE=1 SV=1	2	2	1.01669	1.04953	0.97026	1.00159	1.00952	0.584385
A2RRU1	Glycogen [starch] synthase, muscle OS=Rattus norvegicus GN=Gys1 PE=1 SV=1	3	3	1.05015	1.23199	1.05372	1.23617	1.14301	0.0346853
A2RUW1	Toll-interacting protein OS=Rattus norvegicus GN=Tollip PE=1 SV=1	8	8	1.01846	1.39292	0.977242	1.33655	1.18129	0.140722
A2VCW8	Septin 7 OS=Rattus norvegicus GN=Sept7 PE=2 SV=1	28	1	1.03634	1.09143	0.984126	1.03644	1.03708	0.141439
A2VCW9	Alpha-aminoadipic semialdehyde synthase, mitochondrial OS=Rattus norvegicus GN=Aass PE=2 SV=1	3	3	0.968175	0.926049	0.952234	0.910802	0.939315	0.0032789
A2VCX1	TIP41-like protein OS=Rattus norvegicus GN=Tiprl PE=1 SV=1	6	6	0.953882	1.47348	0.953241	1.47249	1.21327	0.250074
A2VD09	Abi1 protein OS=Rattus norvegicus GN=Abi1 PE=1 SV=1	8	5	0.998284	0.839428	0.966802	0.812955	0.904367	0.0823812
A2VD12	Pre-B-cell leukemia transcription factor-interacting protein 1 OS=Rattus norvegicus GN=Pbxip1 PE=1 SV=1	4	4	1.15076	1.22816	1.07617	1.14855	1.15091	0.00281638
A4F267	Mitochondrial import receptor subunit TOM40B OS=Rattus norvegicus GN=Tomm40l PE=1 SV=1	1	1	0.968059	1.11302	1.05123	1.20864	1.08524	0.143947
A4GW50	RCG29601 OS=Rattus norvegicus GN=Stk38l PE=1 SV=1	4	3	0.935929	0.873747	0.956496	0.892947	0.91478	0.00420552
A4QN30	Protein phosphatase 1, regulatory subunit 10 OS=Rattus norvegicus GN=Ppp1r10 PE=2 SV=1	1	1	0.885191	1.60732	1.00567	1.82609	1.33107	0.243074
A6JFQ6	Clavesin-1 OS=Rattus norvegicus GN=Clvs1 PE=1 SV=1	5	4	0.955594	0.800909	0.986785	0.827051	0.892585	0.0587856
A6JUQ6	Clavesin-2 OS=Rattus norvegicus GN=Clvs2 PE=1 SV=1	2	1	0.918528	0.64389	1.00359	0.703518	0.817381	0.122673
A6Y7S3	Potassium channel tetramerisation domain containing 8 (Predicted) OS=Rattus norvegicus GN=Kctd8 PE=2 SV=1	3	3	0.894177	1.01494	0.947755	1.07576	0.983157	0.684945
A7BFV9	Epidermal growth factor receptor pathway substrate 15 OS=Rattus norvegicus PE=1 SV=1	7	7	0.928416	1.02975	0.961643	1.0666	0.996603	0.917506
A7VJC2	Heterogeneous nuclear ribonucleoproteins A2/B1 OS=Rattus norvegicus GN=Hnrnpa2b1 PE=1 SV=1	9	8	1.01671	1.11158	1.01114	1.10549	1.06123	0.0665476
A8IHN8	Uncharacterized protein C11orf96 homolog OS=Rattus norvegicus GN=Ag2 PE=1 SV=1	2	2	1.06561	0.699424	1.09045	0.71573	0.892802	0.355559
A8WCF8	Tumor protein p63-regulated gene 1-like protein OS=Rattus norvegicus GN=Tprg1l PE=1 SV=1	6	6	1.10523	1.30562	1.09268	1.29079	1.19858	0.0137304
A9CMA6	Transmembrane protein 163 OS=Rattus norvegicus GN=Tmem163 PE=1 SV=1	3	3	0.906292	0.909143	0.946219	0.949196	0.927713	0.000780933
A9UMV9	NADH:ubiquinone oxidoreductase subunit A7 OS=Rattus norvegicus GN=Ndufa7 PE=1 SV=1	5	5	1.04259	0.891887	1.03751	0.887543	0.964884	0.449532
A9UMW1	Glutathione S-transferase alpha 4 OS=Rattus norvegicus GN=Gsta4 PE=2 SV=1	8	7	1.0183	1.03358	1.01048	1.02564	1.022	0.00433689
B0BMT9	Sqrdl protein OS=Rattus norvegicus GN=Sqor PE=1 SV=1	4	4	1.14568	1.11509	1.24435	1.21112	1.17906	0.000920044
B0BMU7	Elongator complex protein 5 OS=Rattus norvegicus GN=Elp5 PE=1 SV=1	1	1	1.11431	1.75944	0.958939	1.51411	1.3367	0.163231
B0BMV5	RAB8B, member RAS oncogene family OS=Rattus norvegicus GN=Rab8b PE=2 SV=1	7	2	1.01416	0.725956	1.03832	0.743252	0.880422	0.206336
B0BMW0	RAB14, member RAS oncogene family OS=Rattus norvegicus GN=Rab14 PE=1 SV=1	13	12	0.960151	1.02169	0.9958	1.05962	1.00932	0.672619
B0BMW2	3-hydroxyacyl-CoA dehydrogenase type-2 OS=Rattus norvegicus GN=Hsd17b10 PE=1 SV=1	11	11	1.00907	1.09725	1.00046	1.08789	1.04867	0.104705
B0BMX3	S100 calcium binding protein A16 (Predicted), isoform CRA_a OS=Rattus norvegicus GN=S100a16 PE=1 SV=1	4	4	1.05762	0.924233	1.05815	0.924694	0.991174	0.82636
B0BMY7	Protein tyrosine kinase 9-like (A6-related protein) (Predicted), isoform CRA_b OS=Rattus norvegicus GN=Twf2 PE=1 SV=1	9	8	1.0815	1.04954	1.02917	0.998751	1.03974	0.0624341
B0BMZ1	RGD1305587 protein OS=Rattus norvegicus GN=Fam241b PE=1 SV=1	3	3	1.19516	1.06364	1.11394	0.991347	1.09102	0.0779494
B0BN06	Bcas3 protein (Fragment) OS=Rattus norvegicus GN=Bcas3 PE=2 SV=1	6	6	1.01312	0.943006	1.05773	0.984534	0.999598	0.987239
B0BN18	Prefoldin subunit 2 OS=Rattus norvegicus GN=Pfdn2 PE=2 SV=1	3	3	1.07833	1.11622	1.05961	1.09684	1.08775	0.00035855
B0BN19	RAB22A, member RAS oncogene family OS=Rattus norvegicus GN=Rab22a PE=1 SV=1	5	4	0.960624	0.821952	0.978303	0.837079	0.899489	0.0483988
B0BN23	Tetraspanin OS=Rattus norvegicus GN=Tspan15 PE=2 SV=1	2	2	0.960239	1.20875	0.956436	1.20396	1.08235	0.293922
B0BN30	Mitochondrial carrier 1 OS=Rattus norvegicus GN=Mtch1 PE=1 SV=1	8	8	0.983807	1.07355	0.971186	1.05977	1.02208	0.428709
B0BN35	LOC687694 protein OS=Rattus norvegicus GN=Elp4 PE=2 SV=1	2	2	0.867386	0.905166	0.793371	0.827927	0.848462	0.000770673
B0BN46	Glyoxylate and hydroxypyruvate reductase OS=Rattus norvegicus GN=Grhpr PE=1 SV=1	4	4	0.850387	0.802423	0.955018	0.901153	0.877245	0.00964275
B0BN55	Uroporphyrinogen decarboxylase OS=Rattus norvegicus GN=Urod PE=1 SV=1	3	3	1.01802	1.06409	1.01734	1.06338	1.04071	0.0221645
B0BN63	Activator of Hsp90 ATPase activity 1 OS=Rattus norvegicus GN=Ahsa1 PE=1 SV=1	10	10	0.997919	1.04182	0.977267	1.02026	1.00931	0.528962
B0BN65	Family with sequence similarity 49, member A OS=Rattus norvegicus GN=Fam49a PE=1 SV=1	8	6	0.929429	1.06433	0.967755	1.10822	1.01743	0.688964
B0BN68	Mitochondrial ribosomal protein S9 OS=Rattus norvegicus GN=Mrps9 PE=1 SV=1	6	6	1.16068	1.05488	1.11548	1.0138	1.08621	0.037647
B0BN73	N-acetyltransferase 9 OS=Rattus norvegicus GN=Nat9 PE=1 SV=1	1	1	1.2314	0.785124	1.75294	1.11765	1.22178	0.311648
B0BN81	40S ribosomal protein S5 OS=Rattus norvegicus GN=Rps5 PE=1 SV=1	7	7	0.985012	1.02435	1.00751	1.04775	1.01615	0.268844
B0BN83	Armadillo repeat-containing protein 1 OS=Rattus norvegicus GN=Armc1 PE=1 SV=1	3	3	1.07246	0.853491	1.10418	0.87873	0.977216	0.736678
B0BN85	Protein SGT1 homolog OS=Rattus norvegicus GN=Sugt1 PE=2 SV=1	9	9	1.03337	0.826102	1.04684	0.836878	0.935798	0.328147
B0BN86	Transmembrane protein 11, mitochondrial OS=Rattus norvegicus GN=Tmem11 PE=2 SV=1	2	2	0.986749	0.905176	0.903678	0.828972	0.906144	0.0268851
B0BN93	26S proteasome non-ATPase regulatory subunit 13 OS=Rattus norvegicus GN=Psmd13 PE=1 SV=1	12	12	1.11362	1.0394	1.1032	1.02969	1.07148	0.015977
B0BN94	Protein FAM136A OS=Rattus norvegicus GN=Fam136a PE=1 SV=1	1	1	1.07667	0.675833	1.1875	0.745404	0.921351	0.551064
B0BN97	Txndc12 protein (Fragment) OS=Rattus norvegicus GN=Txndc12 PE=2 SV=1	2	2	0.985325	1.19455	1.01162	1.22643	1.10448	0.141765
B0BN99	High mobility group box 3 OS=Rattus norvegicus GN=Hmgb3 PE=1 SV=1	1	1	1.00212	0.971634	0.904125	0.876623	0.938625	0.0793969
B0BNA5	Coactosin-like protein OS=Rattus norvegicus GN=Cotl1 PE=1 SV=1	6	6	1.02231	0.90637	1.03132	0.914359	0.968589	0.387335
B0BNA7	Eukaryotic translation initiation factor 3 subunit I OS=Rattus norvegicus GN=Eif3i PE=2 SV=1	4	4	1.00362	1.01889	1.02295	1.03851	1.02099	0.0263507
B0BNA9	CCR4-NOT transcription complex subunit 11 OS=Rattus norvegicus GN=Cnot11 PE=2 SV=1	1	1	1	2.87574	0.752784	2.16481	1.69833	0.256
B0BNB2	Density-regulated protein OS=Rattus norvegicus GN=Denr PE=2 SV=1	4	4	1.12202	0.893782	1.12896	0.899308	1.01102	0.873139
B0BNB9	HtrA serine peptidase 2 OS=Rattus norvegicus GN=Htra2 PE=1 SV=1	4	4	1.09662	1.36477	1.03664	1.29013	1.19704	0.0444968
B0BND0	Ectonucleotide pyrophosphatase/phosphodiesterase family member 6 OS=Rattus norvegicus GN=Enpp6 PE=1 SV=1	11	11	0.970108	1.05916	1.00536	1.09765	1.03307	0.286305
B0BNE3	Similar to trafficking protein particle complex 5 (Predicted) OS=Rattus norvegicus GN=Trappc5 PE=1 SV=1	5	5	1.056	0.970824	1.01138	0.929803	0.992002	0.777534
B0BNE5	S-formylglutathione hydrolase OS=Rattus norvegicus GN=Esd PE=2 SV=1	7	7	0.970381	1.01684	0.964129	1.01029	0.990411	0.504088
B0BNE6	NADH dehydrogenase (Ubiquinone) Fe-S protein 8 (Predicted), isoform CRA_a OS=Rattus norvegicus GN=Ndufs8 PE=1 SV=1	4	4	0.933005	0.94127	0.945882	0.954261	0.943605	1.46027e-05
B0BNE7	Tetraspanin OS=Rattus norvegicus GN=Tspan7 PE=2 SV=1	4	4	0.927697	0.776916	0.957197	0.801622	0.865858	0.0244193
B0BNF1	Septin-8 OS=Rattus norvegicus GN=Sept8 PE=1 SV=1	18	1	0.914237	0.914237	0.979779	0.979779	0.947008	0.0311327
B0BNF6	Membrane-associated ring finger (C3HC4) 5 OS=Rattus norvegicus GN=March5 PE=1 SV=1	3	3	1.03247	1.13639	1.06001	1.1667	1.0989	0.0201484
B0BNG0	ER membrane protein complex subunit 2 OS=Rattus norvegicus GN=Emc2 PE=2 SV=1	2	2	1.01265	0.73816	0.996341	0.726275	0.868355	0.145437
B0BNG3	Lectin, mannose-binding 2 OS=Rattus norvegicus GN=Lman2 PE=1 SV=1	9	9	0.989017	1.16786	0.987173	1.16568	1.07743	0.183994
B0BNG5	Hif1an protein OS=Rattus norvegicus GN=Hif1an PE=2 SV=1	1	1	0.883951	1.14074	1.02579	1.32378	1.09357	0.353147
B0BNJ1	LOC683667 protein OS=Rattus norvegicus GN=Sri PE=1 SV=1	3	3	0.979662	0.888385	1.01036	0.916224	0.948658	0.117112
B0BNJ4	ETHE1, persulfide dioxygenase OS=Rattus norvegicus GN=Ethe1 PE=1 SV=1	5	5	1.02354	1.09069	1.00546	1.07142	1.04778	0.0537283
B0BNK1	RAB5C, member RAS oncogene family OS=Rattus norvegicus GN=Rab5c PE=1 SV=1	10	7	0.960062	0.901732	0.974354	0.915156	0.937826	0.0118247
B0BNL2	Peptidyl-prolyl cis-trans isomerase OS=Rattus norvegicus GN=Pin1 PE=1 SV=1	3	3	0.976641	0.978977	0.961976	0.964277	0.970468	0.000464212
B0BNM1	NAD(P)H-hydrate epimerase OS=Rattus norvegicus GN=Naxe PE=2 SV=1	7	7	0.930116	0.9307	0.986843	0.987462	0.95878	0.0455178
B0BNM3	Sorting nexin OS=Rattus norvegicus GN=Snx9 PE=2 SV=1	1	1	0.981441	0.774017	1.02392	0.807517	0.896723	0.147698
B0BNM6	LOC683402 protein OS=Rattus norvegicus GN=Ap3s2 PE=2 SV=1	4	4	0.995463	1.27818	1.04448	1.34112	1.16481	0.101204
B0BNM9	Glycolipid transfer protein OS=Rattus norvegicus GN=GLTP PE=2 SV=1	4	4	0.952567	0.864277	0.934142	0.847559	0.899636	0.00800119
B0K010	Thioredoxin domain-containing 17 OS=Rattus norvegicus GN=Txndc17 PE=1 SV=1	3	3	0.938976	1.05141	0.975467	1.09227	1.01453	0.691845
B0K012	Calmodulin-lysine N-methyltransferase OS=Rattus norvegicus GN=Camkmt PE=1 SV=1	1	1	0.904534	1.40453	0.982481	1.52557	1.20428	0.2751
B0K014	D-aminoacyl-tRNA deacylase OS=Rattus norvegicus GN=Dtd1 PE=1 SV=1	4	4	0.929442	1.07551	0.958002	1.10856	1.01788	0.696851
B0K015	COMM domain containing 8 (Predicted), isoform CRA_a OS=Rattus norvegicus GN=Commd8 PE=1 SV=1	1	1	0.809582	1.01597	0.914643	1.14781	0.972002	0.711475
B0K017	ADP-ribosylhydrolase like 2 (Predicted) OS=Rattus norvegicus GN=Adprhl2 PE=1 SV=1	8	8	1.09285	0.859393	1.05341	0.828375	0.958506	0.558278
B0K020	CDGSH iron-sulfur domain-containing protein 1 OS=Rattus norvegicus GN=Cisd1 PE=3 SV=1	5	5	0.939828	0.945673	0.95799	0.963947	0.95186	0.000126705
B0K021	RCG45476, isoform CRA_d OS=Rattus norvegicus GN=Rpl7a PE=2 SV=1	12	12	1.03964	0.940528	1.02214	0.924695	0.98175	0.549361
B0K025	Oligosaccharyltransferase complex subunit OSTC OS=Rattus norvegicus GN=Ostc PE=2 SV=1	1	1	0.947503	1.27401	0.958549	1.28886	1.11723	0.262794
B0K026	LETM1 domain-containing 1 OS=Rattus norvegicus GN=Letmd1 PE=1 SV=1	2	2	0.998998	0.909121	0.955577	0.869607	0.933326	0.0551097
B0K031	60S ribosomal protein L7 OS=Rattus norvegicus GN=Rpl7 PE=1 SV=1	12	11	1.20007	1.10666	1.17186	1.08065	1.13981	0.00237165
B0LPN4	Ryanodine receptor 2 OS=Rattus norvegicus GN=Ryr2 PE=1 SV=2	30	30	1.10972	1.1704	1.08109	1.1402	1.12535	0.00062791
B0LT89	Serine/threonine-protein kinase 24 OS=Rattus norvegicus GN=Stk24 PE=2 SV=1	7	3	1.07603	0.978906	1.07204	0.975275	1.02556	0.396583
B0VXR4	JIP3 protein OS=Rattus norvegicus GN=Mapk8ip3 PE=2 SV=1	8	6	1.02615	1.08115	1.00015	1.05375	1.0403	0.0605099
B0VXR5	JIP1 protein OS=Rattus norvegicus GN=Mapk8ip1 PE=2 SV=1	1	1	1.22	1.4	0.884058	1.01449	1.12964	0.297244
B1H219	Dickkopf WNT-signaling pathway inhibitor 3 OS=Rattus norvegicus GN=Dkk3 PE=2 SV=1	1	1	1.02163	1.02359	0.983596	0.985489	1.00358	0.756248
B1H227	LOC682908 protein OS=Rattus norvegicus GN=Rcc1 PE=1 SV=1	2	2	1.06286	1.2583	0.955577	1.13129	1.10201	0.158841
B1H241	Resistance to inhibitors of cholinesterase 8 homolog A (C. elegans) OS=Rattus norvegicus GN=Ric8a PE=1 SV=1	3	2	0.96548	0.880875	0.980131	0.894243	0.930182	0.0311848
B1H248	Vacuolar protein-sorting-associated protein 36 OS=Rattus norvegicus GN=Vps36 PE=1 SV=1	1	1	0.939024	1.31504	0.827957	1.1595	1.06038	0.600697
B1H251	Fcer1g protein OS=Rattus norvegicus GN=Fcer1g PE=2 SV=1	1	1	1.05875	0.783943	1.07774	0.798007	0.929609	0.413794
B1H259	Coagulation factor C homolog (Limulus polyphemus) (Predicted), isoform CRA_a OS=Rattus norvegicus GN=Coch PE=2 SV=1	1	1	1.15858	1.15426	1.16993	1.16558	1.16209	6.8397e-09
B1H262	Protein phosphatase 1, regulatory subunit 9B OS=Rattus norvegicus GN=Ppp1r9b PE=2 SV=1	19	17	1.06715	0.988109	1.07702	0.997248	1.03238	0.210304
B1H264	TBC1 domain family, member 17 OS=Rattus norvegicus GN=Tbc1d17 PE=1 SV=1	3	3	0.920421	1.29141	0.976224	1.36971	1.13944	0.259828
B1H266	Nibp protein (Fragment) OS=Rattus norvegicus GN=Trappc9 PE=2 SV=1	4	2	1.14921	1.21453	1.07979	1.14117	1.14617	0.00182279
B1H267	Sorting nexin-5 OS=Rattus norvegicus GN=Snx5 PE=1 SV=1	11	10	1.02546	0.943407	1.01851	0.937017	0.981098	0.455225
B1H270	Succinate--CoA ligase [GDP-forming] subunit beta, mitochondrial OS=Rattus norvegicus GN=Suclg2 PE=2 SV=1	7	7	1.16986	1.18375	1.13071	1.14413	1.15711	1.24519e-05
B1H2A2	Fibronectin type III and SPRY domain-containing 1 OS=Rattus norvegicus GN=Fsd1 PE=1 SV=1	11	11	1.08552	1.25321	1.03606	1.1961	1.14272	0.0284818
B1H2A6	FMR1 autosomal homolog 2 OS=Rattus norvegicus GN=Fxr2 PE=1 SV=1	7	4	1.12873	1.51149	1.11083	1.48752	1.30964	0.066716
B1PLB1	CD34 antigen (Predicted) OS=Rattus norvegicus GN=Cd34 PE=1 SV=1	1	1	0.987961	1.43943	1.04206	1.51825	1.24693	0.165511
B1WBM0	Tetraspanin OS=Rattus norvegicus GN=Cd9 PE=2 SV=1	3	3	0.974313	0.918173	0.921954	0.868832	0.920818	0.0103996
B1WBM7	Clec2l protein (Fragment) OS=Rattus norvegicus GN=Clec2l PE=2 SV=1	4	4	0.964418	1.0166	0.881288	0.928969	0.947818	0.117452
B1WBQ0	CDC5 cell division cycle 5-like (S. pombe) OS=Rattus norvegicus GN=Cdc5l PE=1 SV=1	5	5	1.05467	0.891413	1.02126	0.863176	0.957631	0.404275
B1WBR5	Mobp protein OS=Rattus norvegicus GN=Mobp PE=2 SV=1	5	5	1.14523	0.954494	1.09022	0.908647	1.02465	0.673592
B1WBR8	F-box and leucine-rich repeat protein 4 OS=Rattus norvegicus GN=Fbxl4 PE=2 SV=1	1	1	1.10082	0.677156	1.05178	0.646993	0.869187	0.318059
B1WBS4	Similar to Vacuolar protein sorting 26 homolog (VPS26 protein homolog), isoform CRA_a OS=Rattus norvegicus GN=Vps26b PE=1 SV=1	8	8	0.970379	0.938648	0.97181	0.940033	0.955217	0.00276428
B1WBS7	RGD1562135 protein OS=Rattus norvegicus GN=Fam185a PE=2 SV=1	2	2	0.98876	1.11401	0.975446	1.09901	1.04431	0.266214
B1WBV4	Pleckstrin homology and FYVE domain-containing 2 OS=Rattus norvegicus GN=Plekhf2 PE=1 SV=1	1	1	1.11224	1.19728	1.17626	1.26619	1.18799	0.00102923
B1WBV6	Aplp1 protein OS=Rattus norvegicus GN=Aplp1 PE=2 SV=1	8	8	0.955028	0.842617	0.930204	0.820716	0.887141	0.0136696
B1WBW4	Armadillo repeat-containing protein 10 OS=Rattus norvegicus GN=Armc10 PE=1 SV=1	6	6	0.874547	1.05762	0.947983	1.14643	1.00665	0.915244
B1WBX6	Small ArfGAP2 OS=Rattus norvegicus GN=Smap2 PE=1 SV=1	6	6	0.983922	0.893132	1.00958	0.916424	0.950765	0.123336
B1WBY1	Cul1 protein OS=Rattus norvegicus GN=Cul1 PE=1 SV=1	13	13	1.05462	1.01856	1.05124	1.0153	1.03493	0.0154823
B1WBY5	DnaJ (Hsp40) homolog, subfamily C, member 11 OS=Rattus norvegicus GN=Dnajc11 PE=1 SV=1	9	9	1.09011	1.04874	1.087	1.04576	1.0679	0.00128426
B1WBY7	ER lipid raft-associated 1 OS=Rattus norvegicus GN=Erlin1 PE=1 SV=1	4	1	1.05599	1.05208	1.01122	1.00748	1.03169	0.0499216
B1WBY8	Hdac2 protein (Fragment) OS=Rattus norvegicus GN=Hdac2 PE=2 SV=1	4	4	1.3525	0.870865	1.23865	0.797563	1.06489	0.650176
B1WC02	CTP synthase OS=Rattus norvegicus GN=Ctps1 PE=1 SV=1	9	7	1.02751	0.995748	0.987689	0.957158	0.992026	0.601144
B1WC11	Acyl-CoA synthetase short-chain family member 2 OS=Rattus norvegicus GN=Acss2 PE=2 SV=1	4	4	1.02278	0.874431	0.995841	0.8514	0.936113	0.18679
B1WC18	Podocalyxin-like 2 OS=Rattus norvegicus GN=Podxl2 PE=2 SV=1	1	1	1.46255	2.62418	1.20716	2.16594	1.86496	0.0758467
B1WC21	Fibulin-1 OS=Rattus norvegicus GN=Fbln1 PE=1 SV=1	2	2	1.17007	1.81229	1.14462	1.77287	1.47496	0.0813162
B1WC25	Tra2a protein OS=Rattus norvegicus GN=Tra2a PE=1 SV=1	1	1	1.03053	1.14301	1.0988	1.21873	1.12277	0.0208521
B1WC26	N-acetylneuraminate synthase OS=Rattus norvegicus GN=Nans PE=1 SV=1	6	6	0.95612	1.31965	0.939889	1.29725	1.12823	0.264549
B1WC28	Core histone macro-H2A OS=Rattus norvegicus GN=H2afy2 PE=1 SV=1	5	3	1.04951	0.990381	1.00184	0.945397	0.99678	0.885239
B1WC32	RCG53609 OS=Rattus norvegicus GN=Uba2 PE=2 SV=1	10	10	1.0243	0.990013	0.981174	0.94833	0.985954	0.402991
B1WC33	CDC42 effector protein (Rho GTPase binding) 4 (Predicted), isoform CRA_a OS=Rattus norvegicus GN=Cdc42ep4 PE=1 SV=1	4	4	1.03782	0.945475	0.999823	0.91086	0.973494	0.383448
B1WC34	Protein kinase C substrate 80K-H OS=Rattus norvegicus GN=Prkcsh PE=1 SV=1	10	10	1.12293	0.864655	1.06909	0.8232	0.969967	0.699231
B1WC43	LOC681708 protein OS=Rattus norvegicus GN=Tmem41a PE=2 SV=1	1	1	1.14484	0.89881	0.8769	0.68845	0.90225	0.336745
B1WC49	Api5 protein OS=Rattus norvegicus GN=Api5 PE=1 SV=1	8	8	0.953199	0.934286	0.939282	0.920646	0.936853	8.26786e-05
B1WC61	Acad9 protein OS=Rattus norvegicus GN=Acad9 PE=1 SV=1	22	22	1.00011	1.00688	0.975467	0.98207	0.991134	0.275805
B1WC67	RCG29001 OS=Rattus norvegicus GN=Slc25a24 PE=1 SV=1	9	8	1.01867	1.09131	1.02865	1.10201	1.06016	0.0300941
B1WC71	Aspscr1 protein OS=Rattus norvegicus GN=Aspscr1 PE=2 SV=1	8	8	0.984145	1.01066	0.9956	1.02243	1.00321	0.715547
B1WC73	ADP-ribosylation factor-like 6 (Predicted), isoform CRA_a OS=Rattus norvegicus GN=Arl6 PE=1 SV=1	7	7	0.937123	0.826125	0.972479	0.857293	0.898255	0.0243388
B1WC88	UPF0729 protein C18orf32 homolog OS=Rattus norvegicus PE=3 SV=1	3	3	0.930987	1.01841	0.934107	1.02183	0.976334	0.385646
B2B9A9	Ephrin B2 OS=Rattus norvegicus GN=Efnb2 PE=2 SV=1	2	2	0.98961	1.15065	0.867882	1.00911	1.00431	0.943065
B2CZC8	Glutamate receptor, metabotropic 5, isoform CRA_a OS=Rattus norvegicus GN=Grm5 PE=2 SV=1	21	20	0.983079	0.938929	0.971164	0.92755	0.95518	0.0141499
B2DD29	Serine/threonine-protein kinase BRSK1 OS=Rattus norvegicus GN=Brsk1 PE=1 SV=1	18	16	1.08117	1.09919	1.07038	1.08821	1.08474	8.29467e-06
B2GUV7	Eukaryotic translation initiation factor 5B OS=Rattus norvegicus GN=Eif5b PE=1 SV=1	3	3	0.988042	1.37967	1.00253	1.3999	1.19253	0.142188
B2GUW3	Hdac11 protein OS=Rattus norvegicus GN=Hdac11 PE=2 SV=1	7	7	0.946177	0.921401	0.966405	0.941099	0.943771	0.000897984
B2GUW4	Exdl2 protein OS=Rattus norvegicus GN=Exd2 PE=2 SV=1	2	2	1.03189	1.33571	1.01769	1.31733	1.17565	0.0906888
B2GUX5	5'-nucleotidase OS=Rattus norvegicus GN=Nt5c3a PE=1 SV=1	5	5	0.929774	1.55294	0.886925	1.48138	1.21275	0.314615
B2GUY4	Dematin actin-binding protein OS=Rattus norvegicus GN=Dmtn PE=1 SV=1	9	8	0.95014	1.09499	0.95322	1.09854	1.02422	0.584166
B2GUZ1	Ubiquitin carboxyl-terminal hydrolase 4 OS=Rattus norvegicus GN=Usp4 PE=1 SV=1	15	12	1.02316	0.948809	0.962222	0.892301	0.956622	0.15743
B2GUZ3	Methylenetetrahydrofolate dehydrogenase (NADP+-dependent) 1-like OS=Rattus norvegicus GN=Mthfd1l PE=1 SV=1	21	20	0.983594	1.02306	0.945418	0.983354	0.983857	0.347763
B2GUZ5	F-actin-capping protein subunit alpha-1 OS=Rattus norvegicus GN=Capza1 PE=1 SV=1	6	5	0.962465	1.01452	0.976722	1.02955	0.995813	0.798852
B2GUZ6	Reticulon 4-interacting protein 1 OS=Rattus norvegicus GN=Rtn4ip1 PE=1 SV=1	6	6	0.950653	0.936387	1.03391	1.01839	0.984836	0.554593
B2GUZ7	Tubulin folding cofactor C OS=Rattus norvegicus GN=Tbcc PE=1 SV=1	2	2	1.01036	0.908408	0.927307	0.833737	0.919952	0.069479
B2GUZ9	Fam49b protein OS=Rattus norvegicus GN=Fam49b PE=1 SV=1	13	11	1.03311	1.02223	1.00022	0.989683	1.01131	0.298503
B2GV01	Metastasis-associated 1 family, member 2 OS=Rattus norvegicus GN=Mta2 PE=1 SV=1	3	3	1.13071	1.16363	1.0249	1.05474	1.09349	0.0274993
B2GV06	Succinyl-CoA:3-ketoacid coenzyme A transferase 1, mitochondrial OS=Rattus norvegicus GN=Oxct1 PE=1 SV=1	13	13	0.930935	0.928958	0.960051	0.958012	0.944489	0.000583679
B2GV08	AP complex subunit sigma OS=Rattus norvegicus GN=Ap1s2 PE=2 SV=1	3	2	0.962014	0.997129	1.02881	1.06637	1.01358	0.564231
B2GV15	Dihydrolipoamide acetyltransferase component of pyruvate dehydrogenase complex OS=Rattus norvegicus GN=Dbt PE=1 SV=1	10	10	0.982337	0.907268	0.940793	0.868899	0.924824	0.020772
B2GV22	Phosphatidylserine synthase 2 OS=Rattus norvegicus GN=Ptdss2 PE=1 SV=1	1	1	1.13421	1.22668	1.155	1.24917	1.19126	0.000452098
B2GV24	E3 UFM1-protein ligase 1 OS=Rattus norvegicus GN=Ufl1 PE=1 SV=1	8	8	1.18414	1.17193	1.13576	1.12405	1.15397	3.82071e-05
B2GV38	Ubiquitin-like protein 4A OS=Rattus norvegicus GN=Ubl4a PE=2 SV=1	2	2	1.03019	0.778896	1.07682	0.814154	0.925017	0.35684
B2GV41	Ubiquitin specific protease 39 (Predicted), isoform CRA_b OS=Rattus norvegicus GN=Usp39 PE=1 SV=1	1	1	1.0421	1.16592	0.969139	1.08429	1.06536	0.162862
B2GV54	Neutral cholesterol ester hydrolase 1 OS=Rattus norvegicus GN=Nceh1 PE=2 SV=1	9	9	1.03009	0.815589	1.00961	0.799375	0.913667	0.210208
B2GV55	Ubiquitin-conjugating enzyme E2 Q1 OS=Rattus norvegicus GN=Ube2q1 PE=1 SV=1	1	1	0.945802	0.823592	0.964247	0.839653	0.893324	0.0251001
B2GV57	Cysteinyl-tRNA synthetase 2, mitochondrial OS=Rattus norvegicus GN=Cars2 PE=1 SV=1	6	6	1.09351	1.52386	1.09066	1.5199	1.30698	0.0897301
B2GV62	Mitochondrial ribosomal protein L20 OS=Rattus norvegicus GN=Mrpl20 PE=1 SV=1	1	1	1.02117	1.25605	0.975915	1.20039	1.11338	0.145993
B2GV71	Arginine-hydroxylase NDUFAF5, mitochondrial OS=Rattus norvegicus GN=Ndufaf5 PE=2 SV=1	3	3	0.940904	1.01141	0.965118	1.03744	0.98872	0.62425
B2GV72	Carbonyl reductase 3 OS=Rattus norvegicus GN=Cbr3 PE=1 SV=1	9	8	0.990152	1.09424	1.0731	1.18591	1.08585	0.0766753
B2GV73	Actin-related protein 2/3 complex subunit 3 OS=Rattus norvegicus GN=Arpc3 PE=1 SV=1	5	5	1.06151	0.759835	1.07217	0.767466	0.915244	0.370452
B2GV74	Kinesin light chain 2 OS=Rattus norvegicus GN=Klc2 PE=1 SV=1	16	10	1.01421	1.00499	0.998858	0.989775	1.00196	0.716413
B2GV87	Receptor-type tyrosine-protein phosphatase epsilon OS=Rattus norvegicus GN=Ptpre PE=2 SV=1	4	2	1.07481	1.0771	1.02394	1.02612	1.05049	0.0139531
B2GV94	Fam134c protein OS=Rattus norvegicus GN=Retreg3 PE=1 SV=1	2	2	1.03938	0.85471	1.09167	0.897708	0.970868	0.623794
B2GV96	Coiled-coil domain-containing 115 OS=Rattus norvegicus GN=Ccdc115 PE=1 SV=1	2	2	0.971399	1.2237	1.02368	1.28956	1.12708	0.148778
B2GV97	O-phosphoseryl-tRNA(Sec) selenium transferase OS=Rattus norvegicus GN=Sepsecs PE=1 SV=1	2	2	1.04762	1.58451	0.894549	1.35299	1.21992	0.249627
B2GV99	Myl6 protein OS=Rattus norvegicus GN=Myl6 PE=2 SV=1	9	9	1.00828	0.772468	1.0199	0.781366	0.895503	0.178144
B2GVA1	Selenoprotein O OS=Rattus norvegicus GN=Selenoo PE=2 SV=1	1	1	1.07957	0.868421	1.11956	0.900585	0.992034	0.903457
B2GVB3	Actn3 protein OS=Rattus norvegicus GN=Actn3 PE=2 SV=1	15	2	1.08356	0.461644	1.13	0.481429	0.789159	0.33423
B2GVB4	Sept9 protein (Fragment) OS=Rattus norvegicus GN=Sept9 PE=2 SV=1	16	16	1.09058	0.907341	1.05225	0.875452	0.981404	0.737461
B2LYI9	Tenascin C OS=Rattus norvegicus GN=Tnc PE=2 SV=1	14	14	0.904861	1.00975	0.895308	0.999089	0.952252	0.165661
B2RYA8	DnaJ heat shock protein family (Hsp40) member B2 OS=Rattus norvegicus GN=Dnajb2 PE=1 SV=1	4	4	0.969471	0.921744	0.965737	0.918194	0.943786	0.00653112
B2RYB8	Integrin beta OS=Rattus norvegicus GN=Itgb2 PE=1 SV=1	2	2	0.995192	1.08606	1.01272	1.10519	1.04979	0.114586
B2RYC9	Glucosylceramidase OS=Rattus norvegicus GN=Gba PE=1 SV=1	5	5	1.05942	0.95239	1.06297	0.955578	1.00759	0.814538
B2RYD7	RCG25591, isoform CRA_a OS=Rattus norvegicus GN=Stt3b PE=1 SV=1	6	5	1.08199	1.05224	1.07122	1.04176	1.0618	0.000493032
B2RYF1	Protein phosphatase 1 regulatory subunit 37 OS=Rattus norvegicus GN=Ppp1r37 PE=1 SV=1	2	2	0.962617	1.48088	0.943381	1.45129	1.20954	0.252523
B2RYF6	CLPTM1, transmembrane protein OS=Rattus norvegicus GN=Clptm1 PE=1 SV=1	4	4	0.951977	1.02459	0.957662	1.03071	0.991237	0.692279
B2RYF8	Cnpy3 protein OS=Rattus norvegicus GN=Cnpy3 PE=2 SV=1	1	1	0.927813	1.21359	0.934959	1.22294	1.07482	0.401254
B2RYG2	Pck2 protein (Fragment) OS=Rattus norvegicus GN=Pck2 PE=2 SV=1	16	16	0.960956	0.997768	0.989484	1.02739	0.993899	0.670968
B2RYG6	Ubiquitin thioesterase OTUB1 OS=Rattus norvegicus GN=Otub1 PE=1 SV=1	12	12	1.05288	1.39402	1.04385	1.38206	1.2182	0.1126
B2RYI0	WD repeat-containing protein 91 OS=Rattus norvegicus GN=Wdr91 PE=2 SV=1	1	1	1.08567	0.840844	0.968139	0.749819	0.911118	0.27153
B2RYI2	Signal recognition particle subunit SRP68 OS=Rattus norvegicus GN=Srp68 PE=1 SV=1	8	8	0.91559	0.947158	0.976715	1.01039	0.962463	0.113528
B2RYI6	Snx4 protein OS=Rattus norvegicus GN=Snx4 PE=2 SV=1	9	9	1.13603	1.52815	1.10461	1.48589	1.31367	0.0680237
B2RYI8	Papss1 protein OS=Rattus norvegicus GN=Papss1 PE=2 SV=1	3	3	1.01728	0.924227	1.04293	0.94753	0.982992	0.567256
B2RYJ1	Anapc2 protein OS=Rattus norvegicus GN=Anapc2 PE=1 SV=1	1	1	1.57348	1.07463	1.54423	1.05465	1.31174	0.117095
B2RYJ3	Cullin 4A OS=Rattus norvegicus GN=Cul4a PE=1 SV=1	7	2	0.9663	0.548979	0.945175	0.536977	0.749358	0.12636
B2RYJ7	ARP1 actin-related protein 1 homolog B OS=Rattus norvegicus GN=Actr1b PE=1 SV=1	11	4	0.877796	0.805289	0.934538	0.857344	0.868742	0.00267711
B2RYK3	RCG56371 OS=Rattus norvegicus GN=Spr PE=1 SV=1	4	4	0.982255	0.95944	1.0199	0.99621	0.989451	0.43682
B2RYK4	Similar to RIKEN cDNA 1200007B05 OS=Rattus norvegicus GN=Slc25a46 PE=1 SV=1	8	8	0.969917	1.10265	0.922102	1.0483	1.01074	0.798194
B2RYL3	RCG21543 OS=Rattus norvegicus GN=Tmem119 PE=1 SV=1	1	1	0.898876	2.64045	0.740741	2.17593	1.614	0.282006
B2RYM5	Lys-63-specific deubiquitinase BRCC36 OS=Rattus norvegicus GN=Brcc3 PE=2 SV=1	2	2	0.904976	0.814437	0.956878	0.861147	0.884359	0.00896567
B2RYN1	Fructosamine-3-kinase-related protein OS=Rattus norvegicus GN=Fn3krp PE=1 SV=1	6	6	1.05012	0.816615	1.04839	0.815272	0.9326	0.355607
B2RYN3	Eukaryotic translation elongation factor 1 epsilon 1 OS=Rattus norvegicus GN=Eef1e1 PE=1 SV=1	1	1	0.840174	0.981651	0.930979	1.08775	0.960138	0.469386
B2RYN6	Adaptor-related protein complex 1, gamma 1 subunit, isoform CRA_b OS=Rattus norvegicus GN=Ap1g1 PE=2 SV=1	13	13	1.05414	1.064	1.05534	1.0652	1.05967	8.01622e-07
B2RYP0	Ras homolog family member C OS=Rattus norvegicus GN=Rhoc PE=1 SV=1	8	1	0.96267	0.642911	0.928364	0.62	0.788486	0.102802
B2RYP3	Fam91a1 protein OS=Rattus norvegicus GN=Fam91a1 PE=1 SV=1	5	5	0.955693	0.832843	0.981075	0.854962	0.906143	0.0425996
B2RYP4	Sorting nexin 2 OS=Rattus norvegicus GN=Snx2 PE=1 SV=1	15	14	1.01696	0.874449	1.00331	0.862711	0.939356	0.189849
B2RYP6	LUC7-like 2 (S. cerevisiae) OS=Rattus norvegicus GN=Luc7l2 PE=1 SV=1	4	4	1.12027	0.902016	1.07954	0.869219	0.99276	0.911945
B2RYP8	Gamma-tubulin complex component OS=Rattus norvegicus GN=Tubgcp2 PE=1 SV=1	2	2	1.1408	1.08273	1.1623	1.10314	1.12225	0.000494346
B2RYQ2	Serine/threonine-protein phosphatase 2A activator OS=Rattus norvegicus GN=Ptpa PE=1 SV=1	7	7	0.984373	1.07678	1.01471	1.10996	1.04645	0.155426
B2RYR8	40S ribosomal protein S8 OS=Rattus norvegicus GN=Rps8 PE=2 SV=1	8	8	0.948409	0.868683	0.978822	0.896539	0.923114	0.021289
B2RYS0	Cox7a2 protein OS=Rattus norvegicus GN=Cox7a2 PE=2 SV=1	2	2	0.983987	0.938402	0.979921	0.934524	0.959209	0.0212678
B2RYS2	Cytochrome b-c1 complex subunit 7 OS=Rattus norvegicus GN=Uqcrb PE=1 SV=1	6	6	0.945375	1.17492	0.971446	1.20732	1.07476	0.311824
B2RYS6	Hypoxanthine phosphoribosyltransferase OS=Rattus norvegicus GN=Prtfdc1 PE=1 SV=1	3	3	0.903843	0.72861	0.960343	0.774156	0.841738	0.0266868
B2RYS8	NADH dehydrogenase [ubiquinone] 1 beta subcomplex subunit 8, mitochondrial OS=Rattus norvegicus GN=Ndufb8 PE=1 SV=1	7	7	0.922475	1.09998	0.950904	1.13388	1.02681	0.629777
B2RYS9	Similar to RIKEN cDNA 0610038D11 (Predicted), isoform CRA_b OS=Rattus norvegicus GN=Trmt112 PE=1 SV=1	2	2	1.047	0.956034	0.988832	0.902921	0.973696	0.416819
B2RYT5	Cox7a2l protein OS=Rattus norvegicus GN=Cox7a2l PE=2 SV=1	5	5	1.0039	1.27411	0.989709	1.2561	1.13096	0.14243
B2RYT9	Translational activator of cytochrome c oxidase 1 OS=Rattus norvegicus GN=Taco1 PE=2 SV=1	2	2	1.0133	0.968502	1.00579	0.961325	0.987229	0.365803
B2RYU6	Trafficking protein particle complex subunit 2-like protein OS=Rattus norvegicus GN=Trappc2l PE=2 SV=1	1	1	0.948052	1.13853	0.99095	1.19005	1.06689	0.291661
B2RYU7	Cbx5 protein OS=Rattus norvegicus GN=Cbx5 PE=1 SV=1	3	3	0.935208	1.56963	0.948654	1.5922	1.26142	0.251574
B2RYV2	Nudt16 protein OS=Rattus norvegicus GN=Nudt16 PE=2 SV=1	4	4	1.08407	0.937114	1.1128	0.961948	1.02398	0.602778
B2RYW3	NADH dehydrogenase (Ubiquinone) 1 beta subcomplex, 9 OS=Rattus norvegicus GN=Ndufb9 PE=1 SV=1	7	7	0.966246	1.1192	0.971682	1.1255	1.04566	0.34257
B2RYW8	MICOS complex subunit Mic10 OS=Rattus norvegicus GN=Minos1 PE=3 SV=1	1	1	0.948536	1.34871	0.833853	1.18565	1.07919	0.520005
B2RYW9	Fumarylacetoacetate hydrolase domain-containing protein 2 OS=Rattus norvegicus GN=Fahd2 PE=1 SV=1	10	10	0.977604	0.964328	0.988316	0.974895	0.976286	0.00296264
B2RYX1	LOC685322 protein OS=Rattus norvegicus GN=Uqcr10 PE=2 SV=1	1	1	0.906105	0.770164	0.902547	0.76714	0.836489	0.00585492
B2RZ13	Gprc5b protein (Fragment) OS=Rattus norvegicus GN=Gprc5b PE=2 SV=1	5	5	1.09355	0.988186	1.03804	0.938021	1.01445	0.679958
B2RZ22	Paip1 protein (Fragment) OS=Rattus norvegicus GN=Paip1 PE=2 SV=1	4	4	1.08384	1.15775	1.06476	1.13737	1.11093	0.00229955
B2RZ27	SH3 domain binding glutamic acid-rich protein-like 3 OS=Rattus norvegicus GN=Sh3bgrl3 PE=1 SV=1	3	3	1.0163	0.900366	1.02773	0.910491	0.963722	0.32439
B2RZ37	Receptor expression-enhancing protein 5 OS=Rattus norvegicus GN=Reep5 PE=1 SV=1	7	6	0.93261	0.770581	0.942379	0.778653	0.856056	0.0223162
B2RZ57	Mitochondrial ribosomal protein L18 OS=Rattus norvegicus GN=Mrpl18 PE=1 SV=1	2	2	0.993698	0.944905	0.987122	0.938651	0.966094	0.0537042
B2RZ62	AP complex subunit sigma OS=Rattus norvegicus GN=Ap3s1 PE=2 SV=1	2	2	1.06522	0.885273	1.04242	0.866331	0.964811	0.521837
B2RZ68	DDB1 and CUL4-associated factor 7 OS=Rattus norvegicus GN=Dcaf7 PE=1 SV=1	3	3	0.672275	0.736711	0.963288	1.05562	0.856973	0.167011
B2RZ72	Actin-related protein 2/3 complex subunit 4 OS=Rattus norvegicus GN=Arpc4 PE=1 SV=1	5	5	0.978424	1.07882	1.0034	1.10637	1.04175	0.21762
B2RZ74	Small nuclear ribonucleoprotein U1 subunit 70 OS=Rattus norvegicus GN=Snrnp70 PE=1 SV=1	4	4	1.04208	1.17216	1.00979	1.13585	1.08997	0.0570198
B2RZ92	Fam151b protein OS=Rattus norvegicus GN=Fam151b PE=2 SV=1	2	2	1.04038	0.912237	1.0681	0.936548	0.989317	0.78931
B2RZ96	LOC689226 protein OS=Rattus norvegicus GN=Ube2r2 PE=1 SV=1	3	2	0.932769	0.793439	0.933442	0.794012	0.863415	0.0145926
B2RZA3	Fam45a protein (Fragment) OS=Rattus norvegicus GN=Fam45a PE=2 SV=1	3	3	0.957718	0.972777	0.920913	0.935394	0.946701	0.00359927
B2RZB5	Charged multivesicular body protein 2A OS=Rattus norvegicus GN=Chmp2a PE=1 SV=1	2	2	0.966715	1.18223	0.985996	1.20581	1.08519	0.225967
B2RZB6	LSM8 homolog, U6 small nuclear RNA associated (S. cerevisiae) OS=Rattus norvegicus GN=Lsm8 PE=1 SV=1	3	3	0.898584	0.943187	0.902551	0.947351	0.922918	0.0010089
B2RZB7	Small nuclear ribonucleoprotein D1 OS=Rattus norvegicus GN=Snrpd1 PE=1 SV=1	1	1	0.992089	0.649139	1.0872	0.711372	0.85995	0.235781
B2RZC6	Ilf2 protein OS=Rattus norvegicus GN=Ilf2 PE=1 SV=1	5	5	0.942038	0.870232	0.986031	0.910873	0.927293	0.0249693
B2RZD1	Protein transport protein Sec61 subunit beta OS=Rattus norvegicus GN=Sec61b PE=1 SV=1	1	1	1.15715	1.00396	1.1455	0.993844	1.07511	0.139517
B2RZD2	Complex I assembly factor TMEM126B, mitochondrial OS=Rattus norvegicus GN=Tmem126b PE=1 SV=2	1	1	0.954545	0.836898	0.8925	0.7825	0.866611	0.0111964
B2RZD4	60S ribosomal protein L34 OS=Rattus norvegicus GN=Rpl34 PE=1 SV=1	4	4	1.029	1.26612	1.00112	1.23181	1.13201	0.100741
B2RZD6	NDUFA4, mitochondrial complex-associated OS=Rattus norvegicus GN=Ndufa4 PE=1 SV=1	6	6	0.968177	0.829828	0.974993	0.83567	0.902167	0.0505747
B2ZDP9	Calcium release-activated calcium modulator 2 protein OS=Rattus norvegicus GN=Orai2 PE=2 SV=1	1	1	1.08761	2.87192	1.36922	3.61555	2.23608	0.133209
B3DM92	Phospholipid phosphatase-related protein type 3 OS=Rattus norvegicus GN=Plppr3 PE=2 SV=1	2	2	1.10758	1.06212	1.20428	1.15486	1.13221	0.00496965
B3DM93	Programmed cell death 4 OS=Rattus norvegicus GN=Pdcd4 PE=2 SV=1	1	1	1.15954	1.15373	1.1663	1.16047	1.16001	1.16045e-09
B3DMA0	Tumor protein p53-inducible protein 11 OS=Rattus norvegicus GN=Tp53i11 PE=1 SV=1	2	2	1.03364	1.36697	1.0829	1.43212	1.22891	0.105865
B3DMA5	CCR4-NOT transcription complex, subunit 7 OS=Rattus norvegicus GN=Cnot7 PE=1 SV=1	1	1	1.15858	1.16909	1.21976	1.23083	1.19457	3.72767e-05
B3GNI6-2	Isoform 2 of Septin-11 OS=Rattus norvegicus GN=Sept11	16	7	1.00657	1.06159	1.03068	1.08702	1.04646	0.0384885
B3STT9	Neuroprotective protein 3 OS=Rattus norvegicus GN=Kdm1a PE=2 SV=1	1	1	1.00238	1.07986	1.05388	1.13534	1.06787	0.0495386
B3SVE6	Neuroprotective protein 9 (Fragment) OS=Rattus norvegicus PE=2 SV=1	2	2	1.07333	1.62983	0.984339	1.4947	1.29555	0.157219
B3VPA7	Cysteine-sulfinate decarboxylase OS=Rattus norvegicus GN=Csad PE=2 SV=1	6	6	1.01448	0.982962	1.00267	0.971513	0.992906	0.489956
B4F768	Aldh4a1 protein (Fragment) OS=Rattus norvegicus GN=Aldh4a1 PE=2 SV=1	17	17	1.07524	0.946968	1.03854	0.914647	0.99385	0.875911
B4F773	Protein tweety homolog OS=Rattus norvegicus GN=Ttyh1 PE=1 SV=1	6	6	1.08302	0.804792	1.05712	0.785544	0.932619	0.429908
B4F774	Ganglioside-induced differentiation-associated protein 1-like 1 OS=Rattus norvegicus GN=Gdap1l1 PE=2 SV=1	8	8	0.971353	1.01731	0.978331	1.02461	0.997901	0.88127
B4F775	Golgi associated PDZ and coiled-coil motif containing (Predicted) OS=Rattus norvegicus GN=Gopc PE=1 SV=1	1	1	1.03128	1.17368	1.07779	1.22661	1.12734	0.0285617
B4F779	Adaptor protein, phosphotyrosine interaction, PH domain and leucine zipper containing 2 OS=Rattus norvegicus GN=Appl2 PE=1 SV=1	7	7	1.01155	1.32038	0.983109	1.28325	1.14957	0.141651
B4F795	Choline transporter-like protein 2 OS=Rattus norvegicus GN=Slc44a2 PE=2 SV=1	6	6	1.01051	1.20047	0.997358	1.18485	1.0983	0.122128
B4F7A3	Galectin OS=Rattus norvegicus GN=Lgalsl PE=1 SV=1	7	7	1.00656	0.938141	0.987402	0.920284	0.963097	0.118684
B4F7A5	CD99 molecule (Xg blood group) OS=Rattus norvegicus GN=Cd99 PE=1 SV=1	3	3	1.02672	1.39669	1.02493	1.39427	1.21065	0.142883
B4F7A9	Casein kinase 2 alpha 2 OS=Rattus norvegicus GN=Csnk2a2 PE=1 SV=1	9	8	1.05092	1.15132	0.993315	1.08821	1.07094	0.0761345
B4F7B9	Uncharacterized protein (Fragment) OS=Rattus norvegicus GN=Ndufa1 PE=2 SV=1	1	1	1.04157	1.32613	1.02236	1.30167	1.17293	0.0784566
B4F7C1	G protein-coupled receptor 37-like 1, isoform CRA_a OS=Rattus norvegicus GN=Gpr37l1 PE=1 SV=1	2	2	0.974187	1.40364	0.976777	1.40737	1.1905	0.175805
B4F7C2	Tubulin beta chain OS=Rattus norvegicus GN=Tubb4a PE=1 SV=1	24	5	0.988789	0.993587	0.994089	0.998912	0.993844	0.024789
B4F7C7	Hebp1 protein OS=Rattus norvegicus GN=Hebp1 PE=1 SV=1	7	7	0.948943	0.966149	0.932035	0.948935	0.949016	0.000331572
B4F7D5	RGD1566403 protein OS=Rattus norvegicus GN=Tmem181 PE=1 SV=1	1	1	1.03728	1.16338	0.934783	1.04842	1.04596	0.363491
B4F7E7	Membrane palmitoylated protein 5 OS=Rattus norvegicus GN=Mpp5 PE=1 SV=1	2	2	0.973055	1.25996	0.959581	1.24251	1.10878	0.234781
B4F7E8	Niban-like protein 1 OS=Rattus norvegicus GN=Fam129b PE=1 SV=1	2	2	1.01699	1.02265	1.06888	1.07483	1.04584	0.0230123
B4F7F3	ARVCF, delta catenin family member OS=Rattus norvegicus GN=Arvcf PE=1 SV=1	7	7	1.03604	1.21733	1.02411	1.20331	1.1202	0.0607625
B5DEF6	RGD1310159 protein OS=Rattus norvegicus GN=Acad10 PE=2 SV=1	1	1	0.96189	0.795732	1.07679	0.890785	0.9313	0.290291
B5DEG8	LOC685144 protein OS=Rattus norvegicus GN=Sec24c PE=1 SV=1	10	10	1.01303	0.986592	1.00038	0.974275	0.993568	0.472635
B5DEH2	Erlin-2 OS=Rattus norvegicus GN=Erlin2 PE=1 SV=1	11	8	1.07592	1.12849	1.1085	1.16266	1.11889	0.000609182
B5DEH4	UDP-N-acetylglucosamine pyrophosphorylase 1-like 1 OS=Rattus norvegicus GN=Uap1l1 PE=1 SV=1	3	2	1.07143	0.906832	1	0.846377	0.956159	0.412058
B5DEI0	Pcyox1l protein OS=Rattus norvegicus GN=Pcyox1l PE=2 SV=1	3	3	1.19345	0.793552	1.16591	0.775243	0.982038	0.880289
B5DEJ5	Eefsec protein OS=Rattus norvegicus GN=Eefsec PE=1 SV=1	5	5	1.12689	1.0262	1.07768	0.981386	1.05304	0.143329
B5DEK0	Regulation of nuclear pre-mRNA domain-containing 1B OS=Rattus norvegicus GN=Rprd1b PE=1 SV=1	3	3	0.930667	1.38971	0.95579	1.42723	1.17585	0.239299
B5DEK6	Cyhr1 protein OS=Rattus norvegicus GN=Cyhr1 PE=1 SV=1	1	1	0.972067	2.12951	0.974542	2.13493	1.55276	0.197054
B5DEM3	Tmed4 protein OS=Rattus norvegicus GN=Tmed4 PE=2 SV=1	3	2	0.933069	1.28634	0.983716	1.35616	1.13982	0.236099
B5DEM5	60S ribosomal protein L14 OS=Rattus norvegicus GN=Rpl14 PE=1 SV=1	7	7	1.02451	0.909633	1.03482	0.918786	0.971939	0.433654
B5DEN5	Eukaryotic translation elongation factor 1 beta 2 OS=Rattus norvegicus GN=Eef1b2 PE=1 SV=1	6	6	1.03366	0.909539	1.05707	0.930133	0.982601	0.653
B5DEN9	Vacuolar protein sorting-associated protein 28 homolog OS=Rattus norvegicus GN=Vps28 PE=2 SV=1	4	4	1.07158	0.978815	1.08519	0.991252	1.03171	0.288106
B5DEQ3	Probable Xaa-Pro aminopeptidase 3 OS=Rattus norvegicus GN=Xpnpep3 PE=1 SV=1	3	3	0.938816	0.790552	0.936152	0.788309	0.863457	0.0187336
B5DES0	RCG54604 OS=Rattus norvegicus GN=Snrpd2 PE=1 SV=1	3	3	1.09041	1.22272	1.0329	1.15823	1.12607	0.0221423
B5DEY8	Sorting nexin OS=Rattus norvegicus GN=Snx6 PE=1 SV=1	9	8	0.938387	1.04963	0.973553	1.08897	1.01264	0.726329
B5DEZ6	Glucosamine-6-phosphate isomerase OS=Rattus norvegicus GN=Gnpda2 PE=1 SV=1	4	3	1.02543	0.985384	1.01417	0.974559	0.999885	0.992632
B5DF01	Vps11 protein (Fragment) OS=Rattus norvegicus GN=Vps11 PE=2 SV=1	6	6	1.01908	1.27713	1.00185	1.25553	1.1384	0.110936
B5DF14	Lgi2 protein OS=Rattus norvegicus GN=Lgi2 PE=2 SV=1	2	2	1.16035	1.18431	1.14834	1.17206	1.16626	6.55152e-07
B5DF34	Phosphatidylinositol transfer protein, membrane-associated 2 (Predicted), isoform CRA_b OS=Rattus norvegicus GN=Pitpnm2 PE=2 SV=1	5	1	0.928797	0.814346	1.05197	0.922342	0.929364	0.196111
B5DF41	Syntaphilin OS=Rattus norvegicus GN=Snph PE=1 SV=1	7	5	0.925643	1.00857	1.0237	1.11542	1.01833	0.653923
B5DF46	Phosphomannomutase OS=Rattus norvegicus GN=Pmm2 PE=1 SV=1	8	7	1.05435	1.02684	0.958097	0.933102	0.993098	0.816422
B5DF47	KRIT1, ankyrin repeat containing OS=Rattus norvegicus GN=Krit1 PE=2 SV=1	1	1	0.935385	1.08484	0.9391	1.08914	1.01212	0.788753
B5DF50	Polypeptide N-acetylgalactosaminyltransferase (Fragment) OS=Rattus norvegicus GN=Galnt2 PE=2 SV=1	3	3	1.01738	1.4563	1.0872	1.55624	1.27928	0.127332
B5DF51	Membrane magnesium transporter 1 OS=Rattus norvegicus GN=Mmgt1 PE=2 SV=1	1	1	0.887165	0.827927	0.976203	0.911019	0.900578	0.0176453
B5DF52	C1q and tumor necrosis factor related protein 4 OS=Rattus norvegicus GN=C1qtnf4 PE=2 SV=1	2	2	0.928673	0.875025	0.942074	0.887652	0.908356	0.00124687
B5DF55	RCG55706 OS=Rattus norvegicus GN=Stam PE=1 SV=1	9	8	1.00039	0.969294	1.01814	0.9865	0.993581	0.558576
B5DF65	Biliverdin reductase B OS=Rattus norvegicus GN=Blvrb PE=1 SV=1	3	3	1.03822	1.56897	0.99724	1.50704	1.27787	0.162917
B5DF89	Cullin-3 OS=Rattus norvegicus GN=Cul3 PE=1 SV=2	23	23	0.991628	0.928558	0.979024	0.916755	0.953991	0.0467661
B5DF91	ELAV-like protein 1 OS=Rattus norvegicus GN=Elavl1 PE=1 SV=1	8	8	0.940675	0.819249	0.98761	0.860126	0.901915	0.0421126
B5DFB2	RB-binding protein 4, chromatin-remodeling factor OS=Rattus norvegicus GN=Rbbp4 PE=1 SV=1	7	3	1.00289	0.927169	0.970184	0.896935	0.949294	0.0728524
B5DFB4	Tetratricopeptide repeat domain 7B OS=Rattus norvegicus GN=Ttc7b PE=2 SV=1	6	6	1.04995	1.00833	1.01898	0.978583	1.01396	0.379847
B5DFC3	SEC23A (S. cerevisiae) (Predicted) OS=Rattus norvegicus GN=Sec23a PE=1 SV=1	15	13	1.01091	1.05422	1.02128	1.06503	1.03786	0.0263731
B5DFC6	Glucosamine-6-phosphate isomerase OS=Rattus norvegicus GN=Gnpda1 PE=2 SV=1	4	3	1.04049	0.958055	1.07192	0.986992	1.01437	0.596187
B5DFC8	Eukaryotic translation initiation factor 3 subunit C OS=Rattus norvegicus GN=Eif3c PE=1 SV=1	14	14	1.09175	1.257	1.10605	1.27347	1.18207	0.00922888
B5DFD1	NudC domain containing 1 OS=Rattus norvegicus GN=Nudcd1 PE=2 SV=1	3	3	0.990994	1.08048	0.929935	1.0139	1.00383	0.906058
B5DFD8	SH3 domain-binding glutamic acid-rich-like protein OS=Rattus norvegicus GN=Sh3bgrl PE=1 SV=1	2	2	1.04632	1.02197	1.14413	1.11749	1.08248	0.0288854
B5DFE0	Membrane palmitoylated protein 6 OS=Rattus norvegicus GN=Mpp6 PE=1 SV=1	17	16	0.986539	1.00234	0.97716	0.99281	0.989712	0.100102
B5DFF4	VPS37C, ESCRT-I subunit OS=Rattus norvegicus GN=Vps37c PE=1 SV=1	3	3	1.16232	1.01293	1.1499	1.0021	1.08181	0.105976
B5DFH0	Downstream of Stk11 OS=Rattus norvegicus GN=Dos PE=2 SV=1	2	2	1.33621	1.12886	1.15899	0.979142	1.1508	0.0852177
B5DFI3	AP complex subunit sigma OS=Rattus norvegicus GN=Ap1s1 PE=1 SV=1	2	1	1.07177	1.91636	1.0658	1.90568	1.4899	0.137336
B5DFI9	Pdk3 protein OS=Rattus norvegicus GN=Pdk3 PE=2 SV=1	6	6	0.984137	0.917167	0.989738	0.922387	0.953357	0.0534369
B5DFJ1	NFKB inhibitor interacting Ras-like protein 1 (Predicted), isoform CRA_a OS=Rattus norvegicus GN=Nkiras1 PE=2 SV=1	2	2	1.08885	1.08586	1.1049	1.10186	1.09537	9.3939e-07
B5DFJ4	VPS18 CORVET/HOPS core subunit OS=Rattus norvegicus GN=Vps18 PE=1 SV=1	4	4	1.07513	1.13317	1.02093	1.07605	1.07632	0.0157976
B5DFK0	Leng4 protein OS=Rattus norvegicus GN=Mboat7 PE=2 SV=1	5	1	1.1358	1.04591	1.05313	0.969785	1.05116	0.182385
B5DFK1	Coatomer subunit alpha OS=Rattus norvegicus GN=Copa PE=2 SV=1	16	16	0.99494	0.943497	0.996031	0.944532	0.96975	0.0879953
B5DFK6	Adaptor-related protein complex 3, delta 1 subunit OS=Rattus norvegicus GN=Ap3d1 PE=1 SV=1	21	21	1.00626	0.892888	1.01457	0.900261	0.953497	0.207744
B5DFK7	Abhydrolase domain-containing 17C OS=Rattus norvegicus GN=Abhd17c PE=2 SV=1	1	1	1.00986	1.3925	0.971537	1.33966	1.17839	0.153395
B5DFL0	Snta1 protein OS=Rattus norvegicus GN=Snta1 PE=1 SV=1	3	3	1.01661	1.29721	1.03209	1.31696	1.16572	0.0891073
B5DFL9	SEC14 and spectrin domain-containing 1 OS=Rattus norvegicus GN=Sestd1 PE=1 SV=1	4	4	0.925819	1.15976	0.927497	1.16186	1.04374	0.541579
B5DFM3	Ly6h protein (Fragment) OS=Rattus norvegicus GN=Ly6h PE=2 SV=1	4	4	1.04873	0.869438	1.07048	0.88747	0.969027	0.577518
B5DFN2	S-adenosylhomocysteine hydrolase-like protein 1 OS=Rattus norvegicus GN=Ahcyl1 PE=1 SV=2	22	6	1.07062	0.906978	1.0216	0.865452	0.966164	0.507169
B5DFN4	Prefoldin 5 (Predicted), isoform CRA_a OS=Rattus norvegicus GN=Pfdn5 PE=1 SV=1	2	2	0.959514	0.880792	1.00094	0.918817	0.940015	0.0597622
B6DYP8	Glutathione S-transferase OS=Rattus norvegicus GN=Gsta1 PE=2 SV=1	8	6	0.999079	0.83964	0.999169	0.839715	0.919401	0.130494
B6DYQ9	Glutathione S-transferase theta 2 OS=Rattus norvegicus GN=Gstt2 PE=2 SV=1	2	1	1.16296	0.737284	1.16411	0.738013	0.950593	0.701707
C0HL12	Adhesion G protein-coupled receptor B1 OS=Rattus norvegicus GN=Adgrb1 PE=1 SV=1	4	4	1.23264	0.990504	1.17967	0.947936	1.08769	0.255654
C0IXW5	Furry-like protein OS=Rattus norvegicus GN=Fry PE=2 SV=1	13	13	0.989184	1.04598	0.981038	1.03736	1.01339	0.448166
C0JPT7	Filamin A OS=Rattus norvegicus GN=Flna PE=1 SV=1	10	9	1.0724	1.14898	1.08587	1.16341	1.11767	0.00200609
C6JUM5	Protocadherin gamma C5 OS=Rattus norvegicus GN=Pcdhgc5 PE=2 SV=1	6	4	1.02129	0.961776	1.08763	1.02425	1.02374	0.391377
C6JUQ2	GRB2-associated binding protein 1 long isoform OS=Rattus norvegicus GN=Gab1 PE=2 SV=1	2	2	1.02569	1.33534	1.02569	1.33534	1.18051	0.0899713
C6ZII9	NAD-dependent protein deacetylase OS=Rattus norvegicus GN=Sirt3 PE=1 SV=1	4	4	0.980324	1.53305	0.99504	1.55606	1.26612	0.196614
C7C5T2	ATP-dependent 6-phosphofructokinase OS=Rattus norvegicus GN=Pfkp PE=2 SV=1	36	33	0.955751	1.00427	0.957535	1.00614	0.980924	0.22278
C9EH87	Alpha II spectrin OS=Rattus norvegicus PE=2 SV=1	168	3	0.995285	0.80752	0.991927	0.804796	0.899882	0.113794
D1M8S3	Interleukin 1 receptor accessory protein b OS=Rattus norvegicus GN=Il1rap PE=1 SV=1	2	2	1.02587	0.852733	1.05991	0.881034	0.954887	0.415632
D2E6K0	NADH-ubiquinone oxidoreductase chain 4 OS=Rattus norvegicus GN=ND4 PE=3 SV=1	2	2	1.12245	0.724781	1.29195	0.834228	0.993351	0.960916
D2XV59	GTP-binding protein 1 OS=Rattus norvegicus GN=Gtpbp1 PE=1 SV=1	8	8	1.04832	0.902285	1.07156	0.922282	0.986111	0.758103
D3KR63	cAMPS OS=Rattus norvegicus GN=Rapgef4 PE=2 SV=1	7	7	1.12429	1.79951	1.08548	1.73739	1.43667	0.10766
D3XAM6	Dual-specificity mitogen-activated protein kinase kinase 7 OS=Rattus norvegicus GN=Map2k7 PE=2 SV=1	5	5	1.01684	0.98673	0.993295	0.963883	0.990187	0.402362
D3Z865	Mannose-P-dolichol utilization defect 1 OS=Rattus norvegicus GN=Mpdu1 PE=1 SV=1	1	1	1.0083	1.50016	0.990282	1.47335	1.24302	0.18297
D3Z890	Sn1-specific diacylglycerol lipase beta OS=Rattus norvegicus GN=Daglb PE=1 SV=3	1	1	0.993276	1.65034	0.987584	1.64088	1.31802	0.19129
D3Z8B0	COX16, cytochrome c oxidase assembly homolog OS=Rattus norvegicus GN=Cox16 PE=1 SV=1	1	1	1.08659	0.934823	1.00086	0.861063	0.970834	0.565708
D3Z8B2	Nucleoporin 133 OS=Rattus norvegicus GN=Nup133 PE=1 SV=3	2	2	0.889838	0.8655	1.02509	0.997049	0.944368	0.206124
D3Z8E0	Ribosomal protein S6 kinase OS=Rattus norvegicus GN=Rps6ka3 PE=1 SV=2	5	2	0.993962	1.32151	0.917131	1.21936	1.11299	0.277257
D3Z8E6	Calmodulin-regulated spectrin-associated protein 1 OS=Rattus norvegicus GN=Camsap1 PE=1 SV=2	4	3	1.01101	1.56523	0.993548	1.53819	1.27699	0.17934
D3Z8I7	Glutathione S-transferase, theta 3 OS=Rattus norvegicus GN=Gstt3 PE=1 SV=1	4	3	0.999318	1.14227	0.962436	1.10011	1.05104	0.270867
D3Z8L5	Pumilio RNA-binding family member 1 OS=Rattus norvegicus GN=Pum1 PE=1 SV=2	3	3	0.95122	1.11266	1.0354	1.21113	1.0776	0.210731
D3Z8L7	Ras-related protein R-Ras OS=Rattus norvegicus GN=Rras PE=1 SV=1	3	1	0.967023	1.52228	0.880682	1.38636	1.18909	0.272749
D3Z8M8	TSC22 domain family protein 1 OS=Rattus norvegicus GN=Tsc22d1 PE=1 SV=1	6	4	0.962872	0.751774	0.956913	0.747121	0.85467	0.0539178
D3Z8Q5	RCG25747 OS=Rattus norvegicus GN=Tusc2 PE=4 SV=1	1	1	1.09429	2.46154	0.86811	1.95276	1.59417	0.208221
D3Z8Q7	Family with sequence similarity 96, member B OS=Rattus norvegicus GN=Fam96b PE=1 SV=1	1	1	0.964286	0.928571	0.971223	0.935252	0.949833	0.00311584
D3Z8Q9	Multiple C2 and transmembrane domain-containing protein 1 OS=Rattus norvegicus GN=Mctp1 PE=4 SV=3	3	1	0.991048	1.6119	1.0173	1.65459	1.31871	0.178021
D3Z900	Mitochondrial amidoxime reducing component 2 OS=Rattus norvegicus GN=Marc2 PE=1 SV=2	10	10	0.95588	0.982574	0.923441	0.949229	0.952781	0.00810335
D3Z941	Methionyl-tRNA synthetase OS=Rattus norvegicus GN=Mars PE=1 SV=1	13	13	1.10051	1.27457	1.0826	1.25383	1.17788	0.0121182
D3Z946	Similar to RIKEN cDNA 2210416J16 (Predicted), isoform CRA_b OS=Rattus norvegicus GN=Tmem70 PE=1 SV=1	1	1	0.985935	0.848805	0.872433	0.751089	0.864565	0.030842
D3Z949	Similar to RIKEN cDNA 2900010M23 OS=Rattus norvegicus GN=RGD1561671 PE=4 SV=3	1	1	1.15888	0.920561	1.10222	0.875556	1.0143	0.841997
D3Z955	Phosphoglucomutase 2-like 1 OS=Rattus norvegicus GN=Pgm2l1 PE=1 SV=1	16	16	0.997211	0.888384	0.949436	0.845823	0.920213	0.0537372
D3Z956	Retinaldehyde binding protein 1 (Predicted), isoform CRA_a OS=Rattus norvegicus GN=Rlbp1 PE=4 SV=1	4	4	0.969681	1.08351	0.986205	1.10197	1.03534	0.332353
D3Z981	Plexin A1 OS=Rattus norvegicus GN=Plxna1 PE=1 SV=3	33	21	1.04029	1.15349	1.00674	1.11629	1.0792	0.0572537
D3Z9B6	Transmembrane protein 200B OS=Rattus norvegicus GN=Tmem200b PE=1 SV=2	1	1	1.36667	1.06667	1.24242	0.969697	1.16136	0.118769
D3Z9C0	Meiosis regulator for oocyte development OS=Rattus norvegicus GN=Mios PE=1 SV=1	5	5	0.972669	0.879858	0.996064	0.90102	0.937403	0.0657888
D3Z9D0	Similar to KIAA1549 protein OS=Rattus norvegicus GN=RGD1306271 PE=1 SV=3	5	5	1.04396	0.787084	1.09093	0.822495	0.936116	0.437162
D3Z9E6	Cleavage and polyadenylation specific factor 2 (Predicted) OS=Rattus norvegicus GN=Cpsf2 PE=1 SV=1	1	1	0.880503	0.477987	0.915033	0.496732	0.692564	0.0811423
D3Z9H2	Hyaluronan and proteoglycan link protein 4 OS=Rattus norvegicus GN=Hapln4 PE=4 SV=1	4	3	1.09996	1.28781	1.02985	1.20573	1.15584	0.0338684
D3Z9I1	Cytochrome C oxidase assembly factor 3 OS=Rattus norvegicus GN=Coa3 PE=1 SV=1	3	3	0.957744	1.14895	0.975669	1.17046	1.06321	0.302177
D3Z9I4	GINS complex subunit 3 OS=Rattus norvegicus GN=Gins3 PE=4 SV=1	1	1	1.05916	2.81202	1.14551	3.04128	2.01449	0.150972
D3Z9J8	Spermidine/spermine N1-acetyl transferase 2 (Predicted), isoform CRA_a OS=Rattus norvegicus GN=Sat2 PE=1 SV=1	2	1	1.11583	1.37475	1.02428	1.26196	1.19421	0.0462986
D3Z9K9	Glycerophosphodiester phosphodiesterase domain containing 2 (Predicted), isoform CRA_a OS=Rattus norvegicus GN=Gdpd2 PE=4 SV=1	1	1	1.15658	1.02847	1.03175	0.91746	1.03356	0.517732
D3Z9L0	Acylglycerol kinase OS=Rattus norvegicus GN=Agk PE=1 SV=2	13	13	1.01957	1.03252	1.01141	1.02426	1.02194	0.0025241
D3Z9L5	WD repeat domain 11 OS=Rattus norvegicus GN=Wdr11 PE=1 SV=2	5	5	1.10051	1.39289	1.08814	1.37723	1.23969	0.0649731
D3Z9N6	Versican core protein OS=Rattus norvegicus GN=Vcan PE=4 SV=2	15	2	0.902959	0.829953	0.888281	0.816462	0.859414	0.000580984
D3Z9R8	6.8 kDa mitochondrial proteolipid OS=Rattus norvegicus GN=Mp68 PE=1 SV=1	1	1	1.01388	1	1.04281	1.02854	1.02131	0.0605571
D3Z9V8	RCG58455, isoform CRA_a OS=Rattus norvegicus GN=Tmem25 PE=1 SV=1	1	1	0.960666	0.852244	1.04384	0.926027	0.945693	0.221019
D3Z9Z0	Ankyrin 1 OS=Rattus norvegicus GN=Ank1 PE=1 SV=1	7	4	1.13237	1.14079	0.995263	1.00266	1.06777	0.139433
D3ZA31	Myotubularin related protein 2 (Predicted), isoform CRA_b OS=Rattus norvegicus GN=Mtmr2 PE=1 SV=1	6	6	1.13996	0.997486	1.1092	0.970569	1.0543	0.237811
D3ZA45	Autophagy-related protein 13 OS=Rattus norvegicus GN=Atg13 PE=1 SV=2	2	2	1.01809	0.773902	1.08802	0.827062	0.926769	0.367066
D3ZA84	Talin 2 OS=Rattus norvegicus GN=Tln2 PE=1 SV=3	78	65	1.00451	1.06888	1.00431	1.06867	1.03659	0.0964583
D3ZA85	Histone cell cycle regulation defective interacting protein 5 (Predicted), isoform CRA_a OS=Rattus norvegicus GN=Nfu1 PE=1 SV=1	6	6	1.11093	1.4579	1.09575	1.43799	1.27564	0.0697306
D3ZAA9	MAGUK p55 subfamily member 2 OS=Rattus norvegicus GN=Mpp2 PE=1 SV=2	15	14	1.17902	1.19204	1.18423	1.19731	1.18815	6.73913e-09
D3ZAD6	Neurexin-2 OS=Rattus norvegicus GN=Nrxn2 PE=4 SV=3	18	11	1.08519	1.21832	0.992193	1.11391	1.1024	0.0701513
D3ZAF6	ATP synthase subunit f, mitochondrial OS=Rattus norvegicus GN=Atp5j2 PE=1 SV=1	2	2	0.998962	1.45831	1.01109	1.47601	1.23609	0.175084
D3ZAI6	5'-nucleotidase domain-containing 3 OS=Rattus norvegicus GN=Nt5dc3 PE=1 SV=2	11	11	0.966597	0.92156	0.990515	0.944363	0.955759	0.0242784
D3ZAN3	Alpha glucosidase 2 alpha neutral subunit (Predicted) OS=Rattus norvegicus GN=Ganab PE=1 SV=1	13	13	0.988358	0.90938	0.990762	0.911592	0.950023	0.0712244
D3ZAP9	Glycerol-3-phosphate dehydrogenase [NAD(+)] OS=Rattus norvegicus GN=Gpd1l PE=1 SV=1	16	14	1.03934	0.992283	1.02171	0.975446	1.00719	0.63422
D3ZAQ0	FUN14 domain-containing 2 OS=Rattus norvegicus GN=Fundc2 PE=1 SV=1	3	3	1.03658	1.44627	1.01475	1.4158	1.22835	0.146673
D3ZAQ4	Proteasome assembly chaperone 2 OS=Rattus norvegicus GN=Psmg2 PE=1 SV=1	1	1	0.94165	0.683099	1.0108	0.733261	0.842202	0.0937911
D3ZAR1	Low density lipoprotein receptor adapter protein 1 OS=Rattus norvegicus GN=Ldlrap1 PE=1 SV=2	1	1	1.01886	0.937972	0.982222	0.904242	0.960824	0.169345
D3ZAS2	Small G protein-signaling modulator 1 OS=Rattus norvegicus GN=Sgsm1 PE=1 SV=2	8	8	1.02835	0.839651	0.982986	0.80261	0.9134	0.163794
D3ZAS8	Squamous cell carcinoma antigen recognized by T-cells 3 OS=Rattus norvegicus GN=Sart3 PE=1 SV=1	7	7	0.994572	0.826076	1.01991	0.847124	0.921922	0.167364
D3ZAW2	Phosphatidylserine decarboxylase proenzyme, mitochondrial OS=Rattus norvegicus GN=Pisd PE=1 SV=3	1	1	0.993763	1.08565	1.06983	1.16876	1.0795	0.0686008
D3ZAX5	Calcium homeostasis endoplasmic reticulum protein OS=Rattus norvegicus GN=Cherp PE=1 SV=2	3	3	0.970961	1.43248	0.997394	1.47147	1.21808	0.205607
D3ZAY8	Pinin, desmosome-associated protein OS=Rattus norvegicus GN=Pnn PE=1 SV=1	3	3	1.01128	0.875725	0.973891	0.843344	0.926061	0.111945
D3ZB92	Coordinator of PRMT5 and differentiation stimulator OS=Rattus norvegicus GN=Coprs PE=1 SV=1	1	1	0.965517	1.09579	0.984375	1.11719	1.04072	0.329993
D3ZBE5	Serine/threonine-protein kinase Nek7 OS=Rattus norvegicus GN=Nek7 PE=2 SV=1	2	2	0.994701	0.859827	1.05952	0.915854	0.957475	0.369531
D3ZBG6	Peptidyl-tRNA hydrolase domain-containing 1 OS=Rattus norvegicus GN=Ptrhd1 PE=1 SV=1	2	2	1.07195	1.57423	1.03382	1.51823	1.29955	0.127348
D3ZBH5	Lemur tyrosine kinase 2 OS=Rattus norvegicus GN=Lmtk2 PE=1 SV=1	1	1	0.811391	0.907563	0.931404	1.0418	0.92304	0.155051
D3ZBL5	Type I inositol 3,4-bisphosphate 4-phosphatase OS=Rattus norvegicus GN=Inpp4a PE=1 SV=3	21	21	1.13743	1.11071	1.11961	1.09331	1.11527	1.5678e-05
D3ZBM3	Ferrochelatase OS=Rattus norvegicus GN=Fech PE=1 SV=1	8	8	0.981055	1.15499	0.959163	1.12921	1.0561	0.305832
D3ZBM7	E3 ubiquitin-protein ligase HACE1 OS=Rattus norvegicus GN=Hace1 PE=3 SV=1	1	1	0.987377	1.02384	0.926722	0.960948	0.974723	0.264679
D3ZBN0	Histone H1.5 OS=Rattus norvegicus GN=Hist1h1b PE=1 SV=1	8	6	0.89836	0.785595	0.942494	0.82419	0.86266	0.00820913
D3ZBS2	Inter-alpha-trypsin inhibitor heavy chain H3 OS=Rattus norvegicus GN=Itih3 PE=1 SV=3	6	6	1.12564	1.04177	1.00932	0.934114	1.02771	0.511027
D3ZBS9	SWI/SNF related, matrix associated, actin dependent regulator of chromatin, subfamily d, member 1 (Predicted) OS=Rattus norvegicus GN=Smarcd1 PE=4 SV=1	2	2	0.985199	1.89639	1.08452	2.08758	1.51342	0.163832
D3ZBU7	Similar to putative protein (5S487) OS=Rattus norvegicus GN=RGD1310819 PE=1 SV=3	19	19	1.06462	1.22128	1.04681	1.20085	1.13339	0.0255466
D3ZBW5	Hypothetical protein LOC685203 OS=Rattus norvegicus GN=LOC685203 PE=1 SV=1	1	1	0.984524	1.45476	0.983353	1.45303	1.21892	0.205006
D3ZC07	Protein kinase N3 OS=Rattus norvegicus GN=Pkn3 PE=1 SV=3	4	4	0.979159	1.04374	1.00122	1.06725	1.02284	0.296256
D3ZC15	Capping protein regulator and myosin 1 linker 2 OS=Rattus norvegicus GN=Carmil2 PE=1 SV=2	4	4	1.05945	1.23484	1.06215	1.238	1.14861	0.0262577
D3ZC55	Heat shock 70kDa protein 12A (Predicted), isoform CRA_a OS=Rattus norvegicus GN=Hspa12a PE=1 SV=1	26	23	1.01092	1.09423	0.984743	1.0659	1.03895	0.170401
D3ZC56	Dystonin OS=Rattus norvegicus GN=Dst PE=1 SV=3	62	60	1.01542	1.13229	1.02869	1.14708	1.08087	0.0559183
D3ZC63	Cytidine/uridine monophosphate kinase 2 OS=Rattus norvegicus GN=Cmpk2 PE=1 SV=3	12	12	1.02778	0.83006	1.00354	0.810488	0.917968	0.198521
D3ZC89	Family with sequence similarity 114, member A2 OS=Rattus norvegicus GN=Fam114a2 PE=1 SV=3	6	6	1.03061	1.52456	0.939048	1.38912	1.22083	0.213513
D3ZC96	Tetratricopeptide repeat protein 39B OS=Rattus norvegicus GN=Ttc39b PE=3 SV=1	1	1	1.05329	0.934169	1.00901	0.894895	0.972841	0.476423
D3ZCA0	Pyridoxal phosphate homeostasis protein OS=Rattus norvegicus GN=Plpbp PE=1 SV=1	2	2	0.998213	0.819102	1.02071	0.837563	0.918897	0.174208
D3ZCF8	ATP-binding cassette, subfamily A (ABC1), member 8a OS=Rattus norvegicus GN=Abca8a PE=1 SV=3	8	8	0.974754	0.9041	0.997486	0.925184	0.950381	0.0611828
D3ZCG2	Kinesin family member 21A OS=Rattus norvegicus GN=Kif21a PE=1 SV=2	29	26	1.04837	0.943977	1.04719	0.942911	0.995611	0.888931
D3ZCG3	MON2 homolog, regulator of endosome-to-Golgi-trafficking OS=Rattus norvegicus GN=Mon2 PE=1 SV=3	4	4	1.16788	1.03283	1.12109	0.991447	1.07831	0.0998446
D3ZCI2	Solute carrier family 9 (Sodium/hydrogen exchanger), member 7 (Predicted) OS=Rattus norvegicus GN=Slc9a7 PE=1 SV=2	1	1	1.06161	0.715047	0.989509	0.666483	0.858162	0.199
D3ZCI5	Syntaxin-binding protein 6 OS=Rattus norvegicus GN=Stxbp6 PE=1 SV=2	1	1	1.04903	0.82577	0.995386	0.783545	0.913432	0.227017
D3ZCJ7	Ecotropic viral integration site 5-like OS=Rattus norvegicus GN=Evi5l PE=4 SV=3	1	1	0.935632	0.997701	0.906459	0.966592	0.951596	0.0490643
D3ZCM7	Transducin-like enhancer of split 1 OS=Rattus norvegicus GN=Tle1 PE=1 SV=2	1	1	1.01271	0.902542	1.09507	0.975945	0.996568	0.934477
D3ZCR5	La ribonucleoprotein domain family, member 6 OS=Rattus norvegicus GN=Larp6 PE=1 SV=1	1	1	1.12743	0.881896	1.19917	0.938017	1.03663	0.644608
D3ZCS3	Poly(rC)-binding protein 4 OS=Rattus norvegicus GN=Pcbp4 PE=4 SV=1	2	1	1.04157	1.29919	1.03028	1.28511	1.16404	0.0686719
D3ZCT7	Sec23 homolog B, coat complex II component OS=Rattus norvegicus GN=Sec23b PE=1 SV=2	3	1	1.08374	1.41095	1.16667	1.51891	1.29507	0.0627687
D3ZCV0	Actinin alpha 2 OS=Rattus norvegicus GN=Actn2 PE=1 SV=1	50	34	1.0075	0.960734	0.994868	0.948691	0.977947	0.163196
D3ZCZ9	NADH dehydrogenase [ubiquinone] iron-sulfur protein 6, mitochondrial OS=Rattus norvegicus GN=LOC100912599 PE=1 SV=1	1	1	2.79495	1.02353	2.7359	1.0019	1.88907	0.177239
D3ZD09	Cytochrome c oxidase subunit OS=Rattus norvegicus GN=Cox6b1 PE=1 SV=1	5	5	1.14645	1.03764	1.13311	1.02557	1.08569	0.0343981
D3ZD11	Signal peptidase complex subunit 2 OS=Rattus norvegicus GN=Spcs2 PE=1 SV=1	3	3	0.997827	1.92141	0.970412	1.86862	1.43956	0.193536
D3ZD23	ATP-binding cassette subfamily E member 1 OS=Rattus norvegicus GN=Abce1 PE=1 SV=1	5	5	1.1899	1.66182	1.12643	1.57318	1.38783	0.0632954
D3ZD48	RAB11 family interacting protein 2 (Class I) (Predicted), isoform CRA_a OS=Rattus norvegicus GN=Rab11fip2 PE=4 SV=2	5	5	0.895306	0.7619	0.909366	0.773864	0.835109	0.00550995
D3ZD73	DEAD-box helicase 6 OS=Rattus norvegicus GN=Ddx6 PE=1 SV=1	15	14	1.01651	1.09107	1.02425	1.09937	1.0578	0.0375165
D3ZD89	N(alpha)-acetyltransferase 15, NatA auxiliary subunit OS=Rattus norvegicus GN=Naa15 PE=1 SV=2	12	12	0.998666	0.937104	1.00141	0.939681	0.969216	0.134681
D3ZD97	DEAH (Asp-Glu-Ala-His) box polypeptide 15 (Predicted), isoform CRA_b OS=Rattus norvegicus GN=Dhx15 PE=1 SV=1	12	12	0.980653	0.990398	1.00323	1.01319	0.996868	0.676255
D3ZDB9	NmrA-like family domain-containing protein 1 OS=Rattus norvegicus GN=Nmral1 PE=1 SV=2	7	7	1.01088	1.12692	1.00879	1.12459	1.0678	0.0892117
D3ZDC2	Solute carrier family 43 member 2 OS=Rattus norvegicus GN=Slc43a2 PE=1 SV=1	1	1	1.10006	2.45556	1.05636	2.35802	1.7425	0.148751
D3ZDC7	Zinc finger FYVE-type-containing 9 OS=Rattus norvegicus GN=Zfyve9 PE=1 SV=3	1	1	0.902954	1.22574	0.847525	1.1505	1.03168	0.743182
D3ZDD7	Spermatid perinuclear RNA binding protein, isoform CRA_a OS=Rattus norvegicus GN=Strbp PE=1 SV=1	4	2	1.00673	0.984861	1.02395	1.00171	1.00431	0.611156
D3ZDE4	Deoxyguanosine kinase OS=Rattus norvegicus GN=Dguok PE=1 SV=1	4	4	0.866614	0.877138	0.922259	0.933458	0.899867	0.000897692
D3ZDH8	Platelet glycoprotein Ib beta chain OS=Rattus norvegicus GN=Sept5 PE=1 SV=1	17	1	0.914147	0.675987	0.973248	0.719691	0.820768	0.0900053
D3ZDI7	Serine/threonine-protein phosphatase 2A 56 kDa regulatory subunit OS=Rattus norvegicus GN=Ppp2r5a PE=1 SV=1	5	5	1.26429	1.09183	1.27381	1.10005	1.18249	0.010743
D3ZDJ3	ELMO domain-containing 1 OS=Rattus norvegicus GN=Elmod1 PE=4 SV=2	4	4	0.955486	0.940152	0.965912	0.95041	0.95299	0.000121661
D3ZDK7	Glycerol-3-phosphate phosphatase OS=Rattus norvegicus GN=Pgp PE=1 SV=1	6	6	1.02515	1.27554	1.02744	1.27839	1.15163	0.0810021
D3ZDR2	Charged multivesicular body protein 6 OS=Rattus norvegicus GN=Chmp6 PE=1 SV=1	3	3	0.968843	1.07666	0.950048	1.05577	1.01283	0.696573
D3ZDT1	Erythrocyte membrane protein band 4.1-like 2 OS=Rattus norvegicus GN=Epb41l2 PE=1 SV=3	30	26	0.991712	1.06301	0.982008	1.05261	1.02234	0.321735
D3ZDU2	Regulatory-associated protein of MTOR, complex 1 OS=Rattus norvegicus GN=Rptor PE=1 SV=2	6	6	1.00209	1.09336	1.0214	1.11443	1.05782	0.077939
D3ZDU5	Profilin OS=Rattus norvegicus GN=Pfn2 PE=3 SV=1	7	7	0.982045	1.1751	0.993557	1.18888	1.0849	0.181487
D3ZDW3	TSC22 domain family, member 2 OS=Rattus norvegicus GN=Tsc22d2 PE=1 SV=1	3	1	0.965024	0.669846	1.04776	0.727273	0.852475	0.156913
D3ZDX5	Plexin B1 OS=Rattus norvegicus GN=Plxnb1 PE=1 SV=1	15	15	0.947662	0.97312	0.933811	0.958898	0.953373	0.00139737
D3ZDY6	Similar to coiled-coil-helix-coiled-coil-helix domain containing 4 OS=Rattus norvegicus GN=LOC685505 PE=4 SV=1	1	1	0.953893	1.25588	0.908932	1.19668	1.07885	0.396973
D3ZE15	NADH dehydrogenase [ubiquinone] 1 alpha subcomplex subunit 13-like OS=Rattus norvegicus GN=Ndufa13 PE=1 SV=1	9	9	0.96312	0.993392	0.963451	0.993732	0.978424	0.0485572
D3ZE17	Caskin-1 OS=Rattus norvegicus GN=Caskin1 PE=1 SV=2	19	19	0.968475	0.95993	1.00251	0.993661	0.981143	0.111061
D3ZE26	Similar to RIKEN cDNA 1110063G11 (Predicted) OS=Rattus norvegicus GN=Tmcc2 PE=1 SV=1	7	6	1.08733	1.23906	1.14121	1.30046	1.19201	0.0070373
D3ZE30	Breast cancer anti-estrogen resistance protein 1 OS=Rattus norvegicus GN=Bcar1 PE=1 SV=2	1	1	1.16114	0.837085	1.2844	0.92595	1.05214	0.631643
D3ZE49	Trafficking protein particle complex 12 OS=Rattus norvegicus GN=Trappc12 PE=1 SV=1	1	1	0.990667	0.806667	1.15732	0.942368	0.974255	0.734284
D3ZE85	DOMON domain-containing protein FRRS1L OS=Rattus norvegicus GN=Frrs1l PE=1 SV=1	2	2	0.991608	0.812937	0.918394	0.752915	0.868963	0.0492233
D3ZEG8	Putative uncharacterized protein RGD1309188_predicted OS=Rattus norvegicus GN=Timm29 PE=1 SV=1	5	5	1.12034	1.29011	1.0721	1.23457	1.17928	0.0118167
D3ZEH2	FAD-dependent oxidoreductase domain containing 1 OS=Rattus norvegicus GN=Foxred1 PE=1 SV=1	2	2	1.0624	0.788456	0.976764	0.7249	0.88813	0.206286
D3ZEI4	Hepatocyte cell adhesion molecule OS=Rattus norvegicus GN=Hepacam PE=1 SV=2	7	7	0.91535	1.01681	0.936133	1.03989	0.977045	0.47727
D3ZEJ9	Similar to Protein Njmu-R1 OS=Rattus norvegicus GN=RGD1310429 PE=1 SV=2	2	2	1.09302	1.19795	1.05308	1.15417	1.12456	0.0081712
D3ZER6	Transportin 2 OS=Rattus norvegicus GN=Tnpo2 PE=1 SV=2	6	3	1.00407	0.655514	0.974033	0.635902	0.81738	0.163446
D3ZES2	Trafficking protein particle complex 6B OS=Rattus norvegicus GN=Trappc6b PE=1 SV=1	2	2	0.998858	1.05141	1.00057	1.05321	1.02601	0.137679
D3ZES7	Plexin A4 OS=Rattus norvegicus GN=Plxna4 PE=4 SV=1	41	30	1.03667	1.20123	1.00612	1.16583	1.10246	0.0756225
D3ZEW7	Nitric oxide synthase, brain OS=Rattus norvegicus GN=Nos1 PE=1 SV=2	22	22	1.00698	1.05678	1.02737	1.07818	1.04233	0.035962
D3ZEY4	Diacylglycerol kinase OS=Rattus norvegicus GN=Dgkq PE=1 SV=1	6	6	1.03276	0.933582	1.03037	0.931423	0.982032	0.553028
D3ZF11	Hepatitis B virus x interacting protein (Predicted), isoform CRA_a OS=Rattus norvegicus GN=Lamtor5 PE=1 SV=1	2	2	0.898914	1.48872	1.01318	1.67797	1.2697	0.244172
D3ZF12	Signal peptidase complex subunit 3 OS=Rattus norvegicus GN=Spcs3 PE=1 SV=1	2	2	0.988854	0.687026	1.00498	0.698233	0.844774	0.127956
D3ZF13	Acyl carrier protein OS=Rattus norvegicus GN=Ndufab1 PE=1 SV=1	5	5	0.875231	0.808081	0.901704	0.832523	0.854384	0.000446597
D3ZF21	GPRIN family member 3 OS=Rattus norvegicus GN=Gprin3 PE=1 SV=2	14	14	0.937773	1.01842	0.978318	1.06245	0.999239	0.978209
D3ZF26	Tankyrase 1-binding protein 1 OS=Rattus norvegicus GN=Tnks1bp1 PE=1 SV=1	5	5	1.09713	1.19979	1.03821	1.13536	1.11762	0.0133103
D3ZF39	UDP-N-acetylglucosamine pyrophosphorylase 1 OS=Rattus norvegicus GN=Uap1 PE=1 SV=2	3	3	1.09445	1.04648	1.16567	1.11457	1.10529	0.0052827
D3ZF45	La ribonucleoprotein domain family, member 4B OS=Rattus norvegicus GN=Larp4b PE=1 SV=2	1	1	0.972896	0.981455	1.08772	1.09729	1.03484	0.337033
D3ZF54	Anoctamin OS=Rattus norvegicus GN=Ano10 PE=1 SV=2	2	2	0.888487	0.752452	0.964686	0.816984	0.855653	0.0196785
D3ZF86	ARFGEF family member 3 OS=Rattus norvegicus GN=Arfgef3 PE=1 SV=3	13	13	1.02266	0.936006	0.986921	0.903294	0.962221	0.203765
D3ZF92	Tumor necrosis factor receptor superfamily member 21 OS=Rattus norvegicus GN=Tnfrsf21 PE=1 SV=1	1	1	0.96	0.8816	1.10701	1.01661	0.991304	0.86069
D3ZF97	Endoplasmic reticulum lectin 1 OS=Rattus norvegicus GN=Erlec1 PE=1 SV=2	3	3	1.14079	1.20091	1.15887	1.21995	1.18013	6.3289e-05
D3ZF99	Mitochondrial ribosomal protein L55 OS=Rattus norvegicus GN=Mrpl55 PE=1 SV=2	1	1	1.13834	1.52964	0.972973	1.30743	1.2371	0.140445
D3ZFA8	40S ribosomal protein S17-like OS=Rattus norvegicus GN=LOC100362366 PE=3 SV=1	7	7	0.99532	0.933125	0.964572	0.904299	0.949329	0.0419112
D3ZFB2	LUC7-like 3 pre-mRNA-splicing factor OS=Rattus norvegicus GN=Luc7l3 PE=1 SV=1	5	4	1.11919	1.09755	1.0323	1.01234	1.06535	0.0430928
D3ZFB6	Proline-rich transmembrane protein 2 OS=Rattus norvegicus GN=Prrt2 PE=1 SV=1	3	3	1.03295	0.813618	0.984892	0.775767	0.901806	0.170613
D3ZFF4	Lysocardiolipin acyltransferase 1 OS=Rattus norvegicus GN=Lclat1 PE=1 SV=1	2	2	1.00554	1.78633	0.953855	1.69451	1.36006	0.201223
D3ZFJ0	Phosphatidylinositol-4,5-bisphosphate 3-kinase, catalytic subunit gamma OS=Rattus norvegicus GN=Pik3cg PE=1 SV=1	1	1	1.06112	0.825479	1.0155	0.789993	0.923024	0.298233
D3ZFJ3	SH3 domain-binding protein 1 OS=Rattus norvegicus GN=Sh3bp1 PE=1 SV=1	1	1	0.792041	0.765083	0.977813	0.944532	0.869868	0.0507926
D3ZFJ6	Lactamase, beta OS=Rattus norvegicus GN=Lactb PE=1 SV=1	6	6	0.989416	1.05006	0.92153	0.978017	0.984756	0.583923
D3ZFQ1	Ataxin 7-like 3B OS=Rattus norvegicus GN=Atxn7l3b PE=1 SV=1	1	1	0.875868	1.57812	0.944757	1.70225	1.27525	0.286219
D3ZFQ8	Cytochrome c-1 OS=Rattus norvegicus GN=Cyc1 PE=1 SV=3	9	9	1.00911	1.12248	0.99292	1.10447	1.05725	0.131924
D3ZFR9	Retinol dehydrogenase 13 OS=Rattus norvegicus GN=Rdh13 PE=1 SV=1	5	5	1.08748	1.0131	1.02043	0.950641	1.01791	0.545657
D3ZFU9	Myosin light chain kinase OS=Rattus norvegicus GN=Mylk PE=1 SV=2	5	4	1.01704	1.02879	1.05549	1.06768	1.04225	0.0111598
D3ZFX4	Phosphoacetylglucosamine mutase OS=Rattus norvegicus GN=Pgm3 PE=1 SV=1	15	15	1.11261	0.97942	1.11185	0.978756	1.04566	0.279744
D3ZFY0	Selenophosphate synthetase 1 OS=Rattus norvegicus GN=Sephs1 PE=1 SV=1	1	1	0.973505	1.13702	1.11826	1.30609	1.13372	0.0971631
D3ZFY8	Ubiquitin-conjugating enzyme E2 variant 1-like OS=Rattus norvegicus GN=LOC100912618 PE=1 SV=1	7	3	1.01275	0.932256	0.97781	0.900097	0.955727	0.124561
D3ZG43	NADH dehydrogenase (Ubiquinone) Fe-S protein 3 (Predicted), isoform CRA_c OS=Rattus norvegicus GN=Ndufs3 PE=1 SV=1	11	11	0.937623	0.945725	0.930615	0.938656	0.938155	1.01268e-06
D3ZG78	Zinc finger ZZ-type and EF-hand domain-containing 1 OS=Rattus norvegicus GN=Zzef1 PE=1 SV=2	10	10	1.04106	1.3407	0.974601	1.25511	1.15287	0.128
D3ZG88	Mammary tumor virus receptor 2, isoform CRA_a OS=Rattus norvegicus GN=Sssca1 PE=1 SV=1	3	3	1.00631	0.752344	1.05882	0.791607	0.90227	0.248112
D3ZG95	Mitochondrial calcium uptake family, member 3 OS=Rattus norvegicus GN=Micu3 PE=4 SV=2	6	6	1.15509	1.11021	1.11899	1.07551	1.11495	0.000413037
D3ZGE6	Cortactin, isoform CRA_c OS=Rattus norvegicus GN=Cttn PE=1 SV=3	14	14	0.941067	0.985725	0.919853	0.963505	0.952538	0.0155901
D3ZGL1	Rho GTPase-activating protein 25 OS=Rattus norvegicus GN=Arhgap25 PE=1 SV=1	1	1	1.0322	0.853309	0.883614	0.730475	0.8749	0.0902255
D3ZGM8	Alpha tocopherol transfer protein-like OS=Rattus norvegicus GN=Ttpal PE=1 SV=1	3	3	1.11482	1.11673	1.13174	1.13368	1.12424	2.53839e-07
D3ZGN2	Copine 5 OS=Rattus norvegicus GN=Cpne5 PE=1 SV=1	20	19	0.958011	1.14221	0.977515	1.16547	1.0608	0.303781
D3ZGN7	Microtubule-associated monooxygenase, calponin and LIM domain-containing 3 OS=Rattus norvegicus GN=Mical3 PE=1 SV=2	8	8	1.0026	1.34619	0.994648	1.33551	1.16974	0.136703
D3ZGQ2	Thymidine kinase 2, mitochondrial OS=Rattus norvegicus GN=Tk2 PE=4 SV=1	1	1	0.95963	0.969844	0.974321	0.984691	0.972122	0.00172038
D3ZGS3	Inositol polyphosphate 5-phosphatase OCRL-1 OS=Rattus norvegicus GN=Ocrl PE=1 SV=1	9	9	0.999171	1.07368	0.990412	1.06427	1.03188	0.189943
D3ZH14	Transmembrane and coiled-coil domain family 1 OS=Rattus norvegicus GN=Tmcc1 PE=1 SV=1	4	3	1.24217	0.910594	1.25888	0.922843	1.08362	0.419278
D3ZH23	Similar to mitochondrial ribosomal protein L41 OS=Rattus norvegicus GN=RGD1560917 PE=4 SV=1	1	1	0.843567	0.75	0.933657	0.830097	0.83933	0.00525626
D3ZH36	Extracellular leucine-rich repeat and fibronectin type III domain-containing 2 OS=Rattus norvegicus GN=Elfn2 PE=1 SV=3	2	2	1.08558	1.12354	1.13906	1.1789	1.13177	0.000486257
D3ZH39	Eph receptor B3 OS=Rattus norvegicus GN=Ephb3 PE=3 SV=1	3	1	0.943601	0.991323	0.885346	0.930122	0.937598	0.0287624
D3ZH40	OTU deubiquitinase 7B OS=Rattus norvegicus GN=Otud7b PE=1 SV=1	2	2	0.962802	0.987601	0.994462	1.02008	0.991235	0.484783
D3ZH41	Cytoskeleton-associated protein 4 OS=Rattus norvegicus GN=Ckap4 PE=1 SV=2	2	2	1.09192	0.903641	1.13057	0.935632	1.01544	0.792906
D3ZH75	AKT1 substrate 1 OS=Rattus norvegicus GN=Akt1s1 PE=1 SV=1	1	1	1.06579	0.966507	0.931034	0.844305	0.951909	0.334367
D3ZHA0	Filamin-C OS=Rattus norvegicus GN=Flnc PE=1 SV=1	3	1	1.28758	1.20752	1.15373	1.08199	1.18271	0.00562122
D3ZHB3	40S ribosomal protein S12 OS=Rattus norvegicus GN=LOC100360573 PE=3 SV=3	5	5	1.13276	0.941498	1.07906	0.896864	1.01255	0.829437
D3ZHB7	Ubiquitin protein ligase E3C OS=Rattus norvegicus GN=Ube3c PE=1 SV=3	5	1	0.875803	0.963597	0.985542	1.08434	0.97732	0.615457
D3ZHC4	Heme binding protein 2 (Predicted), isoform CRA_b OS=Rattus norvegicus GN=Hebp2 PE=1 SV=1	1	1	0.927653	0.924437	0.924679	0.921474	0.924561	1.47376e-09
D3ZHG0	Very-long-chain (3R)-3-hydroxyacyl-CoA dehydratase OS=Rattus norvegicus GN=Hacd2 PE=1 SV=3	1	1	1.16761	1.28986	1.07172	1.18392	1.17828	0.00719623
D3ZHG4	Oxysterol-binding protein OS=Rattus norvegicus GN=Osbp2 PE=1 SV=2	8	7	0.940522	1.17425	0.956644	1.19438	1.06645	0.367869
D3ZHP7	Serine/threonine-protein kinase ULK3 OS=Rattus norvegicus GN=Ulk3 PE=1 SV=1	1	1	0.888389	0.979298	0.953623	1.05121	0.968129	0.380273
D3ZHQ1	Dipeptidylpeptidase 8 OS=Rattus norvegicus GN=Dpp8 PE=1 SV=3	2	2	1.04515	1.45876	1.09251	1.52486	1.28032	0.107443
D3ZHV7	Serine dehydratase-like OS=Rattus norvegicus GN=Sdsl PE=1 SV=3	5	5	1.081	1.33637	1.00804	1.24617	1.1679	0.0666492
D3ZHX3	DIRAS family GTPase 2 OS=Rattus norvegicus GN=Diras2 PE=4 SV=1	9	7	1.02337	1.2898	1.03433	1.30362	1.16278	0.0801591
D3ZHY9	RAS protein activator like 1 (GAP1 like) (Predicted) OS=Rattus norvegicus GN=Rasal1 PE=4 SV=2	18	18	1.0833	1.3068	1.08088	1.30388	1.19372	0.0238386
D3ZHZ3	Oxysterol-binding protein OS=Rattus norvegicus GN=Osbpl3 PE=1 SV=2	2	2	0.989482	1.52589	1.01074	1.55868	1.2712	0.18197
D3ZI07	Kinesin-like protein OS=Rattus norvegicus GN=Kif3b PE=1 SV=1	6	6	0.979955	1.03601	0.970053	1.02554	1.00289	0.865728
D3ZI16	COP9 (Constitutive photomorphogenic) homolog, subunit 6 (Arabidopsis thaliana) (Predicted), isoform CRA_a OS=Rattus norvegicus GN=Cops6 PE=1 SV=1	9	9	0.993312	0.921429	0.978625	0.907805	0.950293	0.055743
D3ZI68	PRP31 pre-mRNA processing factor 31 homolog (Yeast) (Predicted) OS=Rattus norvegicus GN=Prpf31 PE=1 SV=1	1	1	1.10697	1.1194	0.988889	1	1.05381	0.169247
D3ZI74	N-acetyltransferase 14 OS=Rattus norvegicus GN=Nat14 PE=4 SV=1	2	2	0.97761	0.740554	0.928495	0.703349	0.837502	0.0537614
D3ZIE9	Delta-1-pyrroline-5-carboxylate synthase OS=Rattus norvegicus GN=Aldh18a1 PE=3 SV=1	14	14	0.997009	1.44125	0.940588	1.35969	1.18463	0.193928
D3ZII1	Raftlin family member 2 OS=Rattus norvegicus GN=Rftn2 PE=1 SV=1	6	6	1.06974	1.00251	1.09092	1.02237	1.04639	0.0640671
D3ZII8	SET and MYND domain containing 5 (Predicted) OS=Rattus norvegicus GN=Smyd5 PE=1 SV=2	3	3	0.985301	1.19494	0.984827	1.19436	1.08986	0.188037
D3ZIJ5	Dolichyl-phosphate mannosyltransferase subunit 3 OS=Rattus norvegicus GN=Dpm3 PE=1 SV=1	1	1	1.03033	0.991971	0.933711	0.898949	0.96374	0.262721
D3ZIM7	Family with sequence similarity 177, member A1 OS=Rattus norvegicus GN=Fam177a1 PE=1 SV=1	3	3	0.893845	1.08608	0.925778	1.12488	1.00765	0.898381
D3ZIN7	Mitochondrial ribosomal protein S23 OS=Rattus norvegicus GN=Mrps23 PE=1 SV=1	2	2	1.40608	1.1024	1.33719	1.04839	1.22351	0.0833293
D3ZIP8	Endonuclease domain-containing 1 OS=Rattus norvegicus GN=Endod1 PE=4 SV=2	4	4	1.01406	1.20054	1.10113	1.30363	1.15484	0.048066
D3ZIV3	Mitotic arrest deficient 1-like 1 OS=Rattus norvegicus GN=Mad1l1 PE=1 SV=1	1	1	1.17544	1.74561	1.26415	1.87736	1.51564	0.0592626
D3ZIX4	H1 histone family, member X OS=Rattus norvegicus GN=H1fx PE=1 SV=1	1	1	0.895607	0.799913	0.937187	0.837051	0.867439	0.00482019
D3ZIY3	YTH N(6)-methyladenosine RNA-binding protein 3 OS=Rattus norvegicus GN=Ythdf3 PE=1 SV=1	3	3	1.04286	0.885115	1.04565	0.887482	0.965276	0.475262
D3ZJ01	Similar to RIKEN cDNA 2310035C23 OS=Rattus norvegicus GN=RGD1307235 PE=1 SV=1	28	28	0.960354	0.863402	0.976498	0.877916	0.919542	0.0305032
D3ZJ32	Extended synaptotagmin 2 OS=Rattus norvegicus GN=Esyt2 PE=1 SV=3	11	11	1.01005	1.06629	0.982475	1.03718	1.024	0.230473
D3ZJ86	Sodium/hydrogen exchanger OS=Rattus norvegicus GN=Slc9a6 PE=1 SV=2	5	5	1.20443	1.16921	1.14182	1.10843	1.15597	0.000259969
D3ZJ91	DDHD domain-containing 2 OS=Rattus norvegicus GN=Ddhd2 PE=1 SV=2	6	6	0.947901	1.05518	0.951979	1.05972	1.0037	0.909139
D3ZJ92	Pre-mRNA processing factor 40 homolog A (Yeast) (Predicted) OS=Rattus norvegicus GN=Prpf40a PE=1 SV=1	2	2	0.870091	1.01737	0.938875	1.0978	0.981034	0.713142
D3ZJA9	Solute carrier family 27 (Fatty acid transporter), member 3 (Predicted) OS=Rattus norvegicus GN=Slc27a3 PE=4 SV=1	1	1	1.06193	0.822843	1.01357	0.785368	0.920926	0.292846
D3ZJB7	Solute carrier family 30, member 10 OS=Rattus norvegicus GN=Slc30a10 PE=1 SV=1	1	1	1.1586	1.1816	0.994802	1.01455	1.08739	0.119473
D3ZJB8	Ariadne RBR E3 ubiquitin protein ligase 2 OS=Rattus norvegicus GN=Arih2 PE=1 SV=1	3	3	1.04677	1.06807	1.01641	1.0371	1.04209	0.00777619
D3ZJD3	Similar to ribosomal protein L28 OS=Rattus norvegicus GN=RGD1565183 PE=4 SV=1	8	8	0.998902	0.812914	0.994294	0.809164	0.903818	0.122781
D3ZJF8	Fc fragment of IgG-binding protein OS=Rattus norvegicus GN=Fcgbp PE=1 SV=3	1	1	1.61872	1.01357	1.67713	1.05014	1.33989	0.152844
D3ZJF9	Galactosidase, alpha OS=Rattus norvegicus GN=Gla PE=1 SV=2	4	4	1.04741	1.2281	1.01166	1.18618	1.11834	0.0650371
D3ZJG4	Phosphofurin acidic cluster sorting protein 2 OS=Rattus norvegicus GN=Pacs2 PE=1 SV=2	5	4	0.902337	1.07346	0.981612	1.16776	1.03129	0.605134
D3ZJH2	SURP and G patch domain-containing 2 OS=Rattus norvegicus GN=Sugp2 PE=1 SV=1	4	4	1.12246	1.15845	1.06853	1.1028	1.11306	0.000950057
D3ZJK6	Trafficking protein particle complex 9 OS=Rattus norvegicus GN=Trappc9 PE=1 SV=2	6	4	0.960117	1.00717	0.96452	1.01179	0.9859	0.342323
D3ZJK8	ATPase phospholipid transporting 8A1 OS=Rattus norvegicus GN=Atp8a1 PE=1 SV=3	1	1	1.02078	0.840886	1.09503	0.902047	0.964686	0.560277
D3ZJR1	Epidermal growth factor receptor pathway substrate 15-like 1 OS=Rattus norvegicus GN=Eps15l1 PE=1 SV=3	21	1	1.0387	1.03057	1.04011	1.03197	1.03534	5.91433e-06
D3ZJR6	Smith-Magenis syndrome chromosome region, candidate 8 OS=Rattus norvegicus GN=Smcr8 PE=1 SV=1	3	3	0.898734	1.13013	0.929319	1.16859	1.03169	0.660695
D3ZJS3	RCG43475 OS=Rattus norvegicus GN=Tomm6 PE=1 SV=1	1	1	1.21257	1.13848	1.03828	0.974839	1.09104	0.134711
D3ZJX5	RCG54610, isoform CRA_a OS=Rattus norvegicus GN=Timm50 PE=1 SV=2	9	9	1.01789	1.04629	1.01593	1.04428	1.0311	0.00909808
D3ZJZ0	RGD1563250 (Predicted), isoform CRA_a OS=Rattus norvegicus GN=Tmem205 PE=1 SV=1	2	2	1.09209	1.42158	1.08895	1.4175	1.25503	0.0747361
D3ZK56	RAP2C, member of RAS oncogene family OS=Rattus norvegicus GN=Rap2c PE=1 SV=2	6	3	0.977583	1.12133	0.953323	1.0935	1.03643	0.415533
D3ZK73	Cullin 4B OS=Rattus norvegicus GN=Cul4b PE=1 SV=1	7	2	0.927985	1.09279	0.988081	1.16355	1.0431	0.444229
D3ZK93	Germ cell-specific gene 1-like protein OS=Rattus norvegicus GN=Gsg1l PE=1 SV=1	1	1	1.14058	0.907162	1.14667	0.912	1.0266	0.707452
D3ZK97	Histone H3 OS=Rattus norvegicus GN=H3f3c PE=3 SV=1	5	5	0.97426	0.935899	0.958281	0.920549	0.947247	0.00436999
D3ZKC6	Vacuolar protein sorting 13 homolog D OS=Rattus norvegicus GN=Vps13d PE=1 SV=1	3	3	0.900832	0.953982	1.03613	1.09727	0.997053	0.948163
D3ZKD9	Microtubule-associated protein OS=Rattus norvegicus GN=Mapt PE=1 SV=2	17	1	0.997696	2.14286	1.1516	2.4734	1.69139	0.153539
D3ZKE1	Similar to UV radiation resistance associated, isoform CRA_d OS=Rattus norvegicus GN=Uvrag PE=1 SV=3	2	2	1.07671	2.00081	1.0529	1.95657	1.52175	0.142584
D3ZKG1	Methylmalonyl CoA mutase OS=Rattus norvegicus GN=Mut PE=1 SV=2	14	14	1.00962	1.16103	1.04824	1.20545	1.10609	0.0611538
D3ZKG3	SEC14-like lipid-binding 1 OS=Rattus norvegicus GN=Sec14l1 PE=1 SV=1	3	3	1.1656	1.01491	1.11201	0.96825	1.06519	0.196781
D3ZKG5	Parvin, beta OS=Rattus norvegicus GN=Parvb PE=1 SV=1	1	1	1.04071	0.99926	1.0218	0.981105	1.01072	0.441443
D3ZKG7	Inositol polyphosphate-5-phosphatase F OS=Rattus norvegicus GN=Inpp5f PE=1 SV=1	2	2	0.992361	1.08264	1.00776	1.09944	1.04555	0.138552
D3ZKK3	Consortin, connexin sorting protein OS=Rattus norvegicus GN=Cnst PE=1 SV=3	2	2	1.00737	1.10745	0.944364	1.03818	1.02434	0.499619
D3ZKP9	Voltage-dependent calcium channel subunit alpha-2/delta-1 OS=Rattus norvegicus GN=Cacna2d1 PE=1 SV=3	27	26	1.0116	0.903815	1.00877	0.901282	0.956366	0.209935
D3ZKQ3	FKBP-associated protein, isoform CRA_a OS=Rattus norvegicus GN=Glmn PE=4 SV=1	2	2	1.18875	1.48457	1.03803	1.29635	1.25193	0.0748886
D3ZKQ4	Putative uncharacterized protein RGD1307615_predicted OS=Rattus norvegicus GN=Rabl6 PE=1 SV=1	13	13	1.1573	1.07695	1.10506	1.02834	1.09191	0.0143043
D3ZKT0	Phosphatidate cytidylyltransferase, mitochondrial OS=Rattus norvegicus GN=Tamm41 PE=1 SV=1	6	6	1.03566	0.710725	0.99838	0.685144	0.857477	0.174589
D3ZKT8	HD domain containing 2 (Predicted), isoform CRA_b OS=Rattus norvegicus GN=Hddc2 PE=1 SV=1	4	4	1.04409	1.24129	1.02741	1.22146	1.13356	0.0566913
D3ZKX8	Family with sequence similarity 169, member A OS=Rattus norvegicus GN=Fam169a PE=1 SV=2	4	4	0.952509	0.891602	0.989685	0.926401	0.940049	0.0275771
D3ZKY6	Ankyrin repeat domain 63 OS=Rattus norvegicus GN=Ankrd63 PE=1 SV=1	13	13	0.967971	0.866346	0.96315	0.862031	0.914874	0.0271228
D3ZL11	Rabenosyn, RAB effector OS=Rattus norvegicus GN=Rbsn PE=1 SV=1	6	6	0.966997	1.1099	1.00085	1.14876	1.05663	0.238553
D3ZL21	Similar to TP53-regulating kinase (p53-related protein kinase) (Nori-2) OS=Rattus norvegicus GN=LOC685619 PE=4 SV=3	3	3	0.996563	1.08422	0.999138	1.08702	1.04173	0.150774
D3ZL50	Tetratricopeptide repeat domain 37 OS=Rattus norvegicus GN=Ttc37 PE=1 SV=3	7	7	1.05463	1.30884	1.02182	1.26812	1.16335	0.0666293
D3ZL85	Cytochrome c heme lyase OS=Rattus norvegicus GN=Hccs PE=1 SV=1	3	3	0.975297	0.865979	1.0032	0.890756	0.933808	0.0909339
D3ZLA3	Copine 3 OS=Rattus norvegicus GN=Cpne3 PE=1 SV=1	2	1	1.02189	1.02386	0.953419	0.955255	0.988605	0.585717
D3ZLC1	Lamin B2 OS=Rattus norvegicus GN=Lmnb2 PE=1 SV=2	16	15	0.93783	0.688631	1.00192	0.735694	0.84102	0.0818423
D3ZLD5	Golgin A3 OS=Rattus norvegicus GN=Golga3 PE=1 SV=1	5	5	1.33203	1.17157	1.1859	1.04304	1.18313	0.021175
D3ZLE2	Transmembrane and coiled-coil domain family 3 OS=Rattus norvegicus GN=Tmcc3 PE=1 SV=1	2	2	0.973761	0.954602	0.920472	0.902362	0.937799	0.00845632
D3ZLK9	ATP-dependent (S)-NAD(P)H-hydrate dehydratase OS=Rattus norvegicus GN=Naxd PE=1 SV=2	5	5	1.08972	0.947822	1.07784	0.937489	1.01322	0.757337
D3ZLL8	40S ribosomal protein S15a-like OS=Rattus norvegicus GN=LOC100909878 PE=3 SV=1	3	3	1.03091	0.823667	1.04644	0.836078	0.934274	0.318378
D3ZLM5	NHL repeat containing 2 (Predicted) OS=Rattus norvegicus GN=Nhlrc2 PE=1 SV=1	6	6	1.06674	0.940013	1.03585	0.912786	0.988847	0.773386
D3ZLN7	COMM domain containing 2 (Predicted), isoform CRA_c OS=Rattus norvegicus GN=Commd2 PE=1 SV=1	2	2	1.13772	1.06695	0.979901	0.918946	1.02588	0.609805
D3ZLS5	HECT domain E3 ubiquitin protein ligase 1 OS=Rattus norvegicus GN=Hectd1 PE=1 SV=3	5	5	0.972462	1.22879	1.00107	1.26494	1.11682	0.1736
D3ZLT1	NADH dehydrogenase (Ubiquinone) 1 beta subcomplex, 7 (Predicted) OS=Rattus norvegicus GN=Ndufb7 PE=1 SV=1	8	8	0.990432	1.05616	0.988972	1.0546	1.02254	0.279504
D3ZLU0	C2 calcium-dependent domain-containing 4C OS=Rattus norvegicus GN=C2cd4c PE=1 SV=1	1	1	0.875095	0.998477	0.851111	0.971111	0.923949	0.078491
D3ZLX3	MOB kinase activator 2 OS=Rattus norvegicus GN=Mob2 PE=1 SV=2	3	3	0.944183	0.792065	0.909798	0.763219	0.852316	0.0154065
D3ZLY9	Histone H2B OS=Rattus norvegicus GN=Hist1h2bh PE=3 SV=2	10	2	0.977123	1.1328	1.00221	1.16189	1.06851	0.188537
D3ZM03	Vacuolar ATPase assembly integral membrane protein VMA21 OS=Rattus norvegicus GN=LOC100912478 PE=1 SV=1	1	1	0.974799	0.788589	1.02654	0.830446	0.905093	0.145944
D3ZM09	Seryl-tRNA synthetase 2 (Predicted) OS=Rattus norvegicus GN=Sars2 PE=1 SV=1	12	12	0.993674	1.04037	1.02623	1.07446	1.03368	0.0909125
D3ZM21	Catechol-O-methyltransferase domain containing 1 (Predicted), isoform CRA_a OS=Rattus norvegicus GN=Comtd1 PE=1 SV=1	2	2	0.961657	0.811643	0.973371	0.82153	0.89205	0.0483719
D3ZM33	Ribosomal protein S18-like OS=Rattus norvegicus GN=LOC100362298 PE=3 SV=3	6	6	1.01918	0.868082	1.0042	0.855328	0.936697	0.195687
D3ZM97	Olfactory receptor OS=Rattus norvegicus GN=Olr1121 PE=3 SV=1	1	1	0.864044	1.00552	0.88045	1.02461	0.943657	0.223876
D3ZMD4	Coiled-coil domain-containing 85A OS=Rattus norvegicus GN=Ccdc85a PE=1 SV=2	1	1	0.995677	0.987032	0.911609	0.903694	0.949503	0.0827713
D3ZMJ7	WNK lysine deficient protein kinase 2 OS=Rattus norvegicus GN=Wnk2 PE=1 SV=2	12	2	1.01335	1.05254	1.00966	1.04871	1.03106	0.0338185
D3ZML2-2	Isoform 2 of Serine/threonine-protein kinase BRSK2 OS=Rattus norvegicus GN=Brsk2	12	10	1.0708	1.23015	1.04259	1.19775	1.13532	0.0263943
D3ZMR1	Translocase of outer mitochondrial membrane 7 OS=Rattus norvegicus GN=Tomm7 PE=1 SV=1	2	2	0.901076	1.0205	0.87944	0.995998	0.949254	0.194045
D3ZMR9	Mitochondrial ribosomal protein L21 OS=Rattus norvegicus GN=Mrpl21 PE=1 SV=1	2	2	0.960344	1.78009	0.918324	1.7022	1.34024	0.239031
D3ZMS0	Gene-rich cluster, C10 gene OS=Rattus norvegicus GN=LOC100911713 PE=1 SV=1	2	2	1.17254	0.941536	1.08013	0.86733	1.01538	0.829698
D3ZMS1	Splicing factor 3b, subunit 2 OS=Rattus norvegicus GN=Sf3b2 PE=1 SV=3	6	6	1.01355	0.969511	0.993875	0.95069	0.981907	0.236618
D3ZMS3	Matrilin 4 OS=Rattus norvegicus GN=Matn4 PE=4 SV=1	1	1	0.884112	0.874766	0.897533	0.888046	0.886114	3.31395e-07
D3ZMS4	Rho GTPase activating protein 26 (Predicted) OS=Rattus norvegicus GN=Arhgap26 PE=1 SV=1	7	7	0.990687	0.988481	0.85546	0.853555	0.922046	0.0925626
D3ZMS5	T-cell lymphoma invasion and metastasis 2 OS=Rattus norvegicus GN=Tiam2 PE=1 SV=2	6	5	0.995406	0.86372	1.01499	0.880712	0.938707	0.164805
D3ZMX6	Syntrophin, beta 2 OS=Rattus norvegicus GN=Sntb2 PE=1 SV=3	5	5	1.05279	1.09212	1.08462	1.12514	1.08867	0.000989429
D3ZMY7	5'-nucleotidase, cytosolic II OS=Rattus norvegicus GN=Nt5c2 PE=1 SV=3	6	6	0.993898	1.10448	0.958333	1.06496	1.03042	0.394584
D3ZN19	Ring finger protein 121 OS=Rattus norvegicus GN=Rnf121 PE=1 SV=1	1	1	0.9776	0.8768	0.836986	0.750685	0.860518	0.0251813
D3ZN27	DnaJ heat shock protein family (Hsp40) member C13 OS=Rattus norvegicus GN=Dnajc13 PE=1 SV=2	12	12	1.0133	1.07725	1.03048	1.09551	1.05413	0.0310143
D3ZN37	Rho-associated protein kinase OS=Rattus norvegicus GN=Rock1 PE=1 SV=2	7	3	1.017	1.09562	0.966478	1.0412	1.03007	0.305112
D3ZN39	Ubiquitin specific protease 8 (Predicted) OS=Rattus norvegicus GN=Usp8 PE=1 SV=2	2	2	1.02792	1.13133	0.973837	1.0718	1.05122	0.175814
D3ZN43	NADH dehydrogenase (ubiquinone) complex I, assembly factor 6 OS=Rattus norvegicus GN=Ndufaf6 PE=3 SV=1	1	1	0.931507	2.09589	0.781609	1.75862	1.39191	0.305741
D3ZN61	Leucine-rich repeat LGI family, member 3 OS=Rattus norvegicus GN=Lgi3 PE=4 SV=1	7	7	0.968524	1.09451	0.919309	1.03889	1.00531	0.89497
D3ZN95	Host cell factor C1 OS=Rattus norvegicus GN=Hcfc1 PE=1 SV=1	1	1	1.14655	1.5768	1.02308	1.40699	1.28836	0.104483
D3ZN99	Adhesion G protein-coupled receptor B2 OS=Rattus norvegicus GN=Adgrb2 PE=1 SV=1	4	3	1.19355	1.23355	1.05763	1.09307	1.14445	0.0129437
D3ZNK1	Metaxin 3 OS=Rattus norvegicus GN=Mtx3 PE=1 SV=2	7	7	1.01837	0.91641	1.02869	0.925699	0.972292	0.387123
D3ZNQ6	Ubiquitin-conjugating enzyme E2M OS=Rattus norvegicus GN=Ube2m PE=1 SV=1	4	4	1.06575	0.958149	1.02252	0.919278	0.991423	0.80166
D3ZNV6	ELMO domain-containing 2 OS=Rattus norvegicus GN=Elmod2 PE=1 SV=1	1	1	1.20631	0.936858	1.03725	0.805556	0.996494	0.968251
D3ZNW5	Neurofascin OS=Rattus norvegicus GN=Nfasc PE=1 SV=3	40	7	0.990164	1.01861	0.979313	1.00745	0.998884	0.902858
D3ZNY3	Methylmalonic aciduria (Cobalamin deficiency) cblA type (Predicted), isoform CRA_a OS=Rattus norvegicus GN=Mmaa PE=1 SV=1	5	5	1.00876	0.963834	0.999449	0.954934	0.981745	0.21519
D3ZNZ9	Histone H2B OS=Rattus norvegicus GN=Hist3h2ba PE=3 SV=1	9	1	1.23498	13.059	1.31393	13.8938	7.37544	0.168355
D3ZP15	RAB9B, member RAS oncogene family OS=Rattus norvegicus GN=Rab9b PE=4 SV=1	5	4	0.969142	0.936155	0.969027	0.936044	0.952592	0.00250463
D3ZP47	Phosphohistidine phosphatase 1 OS=Rattus norvegicus GN=Phpt1 PE=1 SV=1	4	4	1.06439	1.29223	1.03092	1.25159	1.15978	0.0508238
D3ZPC4	Neural cell adhesion molecule L1 OS=Rattus norvegicus GN=L1cam PE=1 SV=2	24	24	0.99427	1.00726	0.987997	1.00091	0.99761	0.586385
D3ZPE5	VPS53 GARP complex subunit OS=Rattus norvegicus GN=Vps53 PE=1 SV=1	10	10	1.03686	1.27825	1.03757	1.27911	1.15795	0.0640226
D3ZPF2	Malonyl-CoA-acyl carrier protein transacylase OS=Rattus norvegicus GN=Mcat PE=1 SV=1	4	4	1.0553	1.28583	1.06861	1.30205	1.17795	0.0379394
D3ZPG5	Ubiquitin carboxyl-terminal hydrolase 30 OS=Rattus norvegicus GN=Usp30 PE=3 SV=1	1	1	0.944605	1.01096	0.971513	1.03976	0.991711	0.707085
D3ZPJ0	Shisa family member 7 OS=Rattus norvegicus GN=Shisa7 PE=1 SV=1	9	9	0.980199	1.0588	0.99467	1.07443	1.02702	0.289553
D3ZPL1	Cleavage and polyadenylation specific factor 6, 68kDa (Predicted), isoform CRA_b OS=Rattus norvegicus GN=Cpsf6 PE=1 SV=2	5	5	1.06556	1.12021	1.05013	1.10399	1.08497	0.00199894
D3ZPN3	Myeloid leukemia factor 2 OS=Rattus norvegicus GN=Mlf2 PE=1 SV=1	3	3	1.30276	0.990407	1.09481	0.832312	1.05507	0.596792
D3ZPN7	Uncharacterized protein OS=Rattus norvegicus PE=4 SV=1	5	5	0.966694	0.860646	0.990509	0.881848	0.924924	0.0554587
D3ZPP2	ADP-ribosylation factor-like GTPase 8A OS=Rattus norvegicus GN=Arl8a PE=1 SV=1	7	3	0.949589	0.913386	0.961272	0.924623	0.937218	0.00126563
D3ZPR0	Chromosome segregation 1-like OS=Rattus norvegicus GN=Cse1l PE=1 SV=1	14	14	1.01339	0.884497	1.00269	0.875158	0.943933	0.18173
D3ZPV8	Gamma-glutamyl cyclotransferase OS=Rattus norvegicus GN=Ggct PE=1 SV=1	1	1	1.18934	1.06803	1.07041	0.961224	1.07225	0.172013
D3ZPX4	Plexin-A3 OS=Rattus norvegicus GN=Plxna3 PE=3 SV=1	12	3	1.05787	0.98922	1.03641	0.96915	1.01316	0.544816
D3ZQ02	WD repeat domain 37 OS=Rattus norvegicus GN=Wdr37 PE=1 SV=3	7	7	0.961583	0.988388	0.95185	0.978384	0.970051	0.010729
D3ZQ26	RCG24023 OS=Rattus norvegicus GN=Rnf25 PE=1 SV=1	2	2	1.23734	0.778568	1.19579	0.752427	0.991032	0.947482
D3ZQ46	CKLF-like MARVEL transmembrane domain-containing 5 OS=Rattus norvegicus GN=Cmtm5 PE=4 SV=3	1	1	0.9798	0.817368	0.926181	0.772638	0.873997	0.0386945
D3ZQ55	Junctophilin 1 OS=Rattus norvegicus GN=Jph1 PE=1 SV=1	2	2	0.869025	0.973929	1.04478	1.1709	1.01466	0.824771
D3ZQ57	Plexin B2 OS=Rattus norvegicus GN=Plxnb2 PE=1 SV=1	10	10	1.06502	1.05671	1.08303	1.07458	1.06984	1.8269e-05
D3ZQ59	Nardilysin OS=Rattus norvegicus GN=Nrdc PE=1 SV=1	8	8	0.976961	1.03033	0.955499	1.0077	0.992623	0.67078
D3ZQB6	Cat eye syndrome chromosome region, candidate 5 OS=Rattus norvegicus GN=Hdhd5 PE=1 SV=1	7	7	0.991376	1.6117	0.970952	1.57849	1.28813	0.202811
D3ZQD3	Oxoglutarate dehydrogenase-like OS=Rattus norvegicus GN=Ogdhl PE=1 SV=2	29	24	1.05089	0.913309	1.01985	0.886334	0.967595	0.448997
D3ZQE7	Janus kinase and microtubule-interacting protein 2 OS=Rattus norvegicus GN=Jakmip2 PE=1 SV=3	2	2	1.14274	0.828548	1.03109	0.747594	0.937493	0.516672
D3ZQE8	Exportin 5 OS=Rattus norvegicus GN=Xpo5 PE=1 SV=1	3	3	1.09408	1.786	1.14678	1.87204	1.47472	0.104115
D3ZQG6	Tripartite motif-containing protein 2 OS=Rattus norvegicus GN=Trim2 PE=1 SV=2	23	21	1.02782	1.09672	1.03085	1.09996	1.06384	0.0185633
D3ZQM0	Splicing factor 3a, subunit 1 OS=Rattus norvegicus GN=Sf3a1 PE=1 SV=1	6	6	0.9829	1.05158	0.992281	1.06161	1.02209	0.314199
D3ZQN3	Paraneoplastic Ma antigen family-like 2 OS=Rattus norvegicus GN=Pnma8b PE=4 SV=1	9	9	1.1528	1.0699	1.13944	1.0575	1.10491	0.004788
D3ZQP2	BEN domain-containing 5 OS=Rattus norvegicus GN=Bend5 PE=4 SV=2	1	1	1.01497	0.618295	1.01118	0.61599	0.81511	0.204178
D3ZQP6	Sema domain, immunoglobulin domain (Ig), and GPI membrane anchor, (Semaphorin) 7A (Predicted) OS=Rattus norvegicus GN=Sema7a PE=1 SV=1	8	8	1.04406	1.20165	1.03396	1.19002	1.11742	0.0413495
D3ZQQ1	Aftiphilin OS=Rattus norvegicus GN=Aftph PE=1 SV=1	1	1	0.81471	0.923621	0.96	1.08833	0.946666	0.380954
D3ZR52	Lysophosphatidylcholine acyltransferase 4 OS=Rattus norvegicus GN=Lpcat4 PE=4 SV=3	9	9	0.965261	0.88976	0.929597	0.856885	0.910376	0.00894667
D3ZR63	Glucose-fructose oxidoreductase domain-containing 1 OS=Rattus norvegicus GN=Gfod1 PE=4 SV=1	1	1	0.925845	0.799346	0.963678	0.832009	0.880219	0.0211076
D3ZR79	Transmembrane protein 245 OS=Rattus norvegicus GN=Tmem245 PE=1 SV=1	1	1	1.2238	1.21567	0.988496	0.981923	1.10247	0.181084
D3ZR95	Cysteine-rich transmembrane module-containing 1 OS=Rattus norvegicus GN=Cystm1 PE=4 SV=1	1	1	1.05398	1.0209	0.902348	0.874022	0.962813	0.430364
D3ZRB3	RCG21806 OS=Rattus norvegicus GN=Rhof PE=1 SV=2	1	1	1.26345	1.07236	1.11731	0.948318	1.10036	0.173855
D3ZRC4	Patatin-like phospholipase domain-containing 8 OS=Rattus norvegicus GN=Pnpla8 PE=1 SV=1	11	11	1.04568	0.904758	1.04274	0.902216	0.973847	0.543589
D3ZRD3	Phosphodiesterase 6D OS=Rattus norvegicus GN=Pde6d PE=1 SV=3	2	2	0.946021	1.36994	0.995105	1.44102	1.18802	0.188587
D3ZRE3	Casein kinase I isoform alpha OS=Rattus norvegicus GN=Csnk1a1 PE=1 SV=1	5	5	1.3963	0.957153	1.25802	0.862358	1.11846	0.380815
D3ZRE7	SWAP complex protein (Predicted), isoform CRA_b OS=Rattus norvegicus GN=Swap70 PE=1 SV=1	6	6	1.04115	0.893707	1.02954	0.883743	0.962035	0.405481
D3ZRG7	RNA-binding motif protein 26 OS=Rattus norvegicus GN=Rbm26 PE=1 SV=2	1	1	1.36052	1.09143	1.27881	1.02588	1.18916	0.0522083
D3ZRH1	OXA1L, mitochondrial inner membrane protein OS=Rattus norvegicus GN=Oxa1l PE=1 SV=1	4	4	0.774765	0.897092	0.964787	1.11712	0.93844	0.421499
D3ZRJ0	AarF domain containing kinase 1 (Predicted) OS=Rattus norvegicus GN=Adck1 PE=4 SV=1	1	1	1.06601	1.20099	1.18381	1.3337	1.19613	0.0116548
D3ZRM5	RAB23, member RAS oncogene family OS=Rattus norvegicus GN=Rab23 PE=4 SV=1	5	5	0.973567	0.894171	0.970123	0.891007	0.932217	0.0252809
D3ZRM9	60S ribosomal protein L13 OS=Rattus norvegicus GN=LOC100360491 PE=3 SV=1	6	6	1.00028	0.979073	1.01098	0.989547	0.994969	0.491674
D3ZRN3	Actin, beta-like 2 OS=Rattus norvegicus GN=Actbl2 PE=1 SV=1	8	2	1.02819	1.22293	1.04722	1.24557	1.13598	0.0545392
D3ZRN5	TROVE domain family, member 2 OS=Rattus norvegicus GN=Trove2 PE=1 SV=1	8	8	0.940165	1.06975	0.931848	1.06029	1.00051	0.989473
D3ZS58	NADH dehydrogenase [ubiquinone] 1 alpha subcomplex subunit 2 OS=Rattus norvegicus GN=Ndufa2 PE=1 SV=1	3	3	0.999189	1.31019	0.994028	1.30342	1.15171	0.141232
D3ZS72	Phosphatidylinositol-3,4,5-trisphosphate-dependent Rac exchange factor 1 OS=Rattus norvegicus GN=Prex1 PE=1 SV=3	4	4	1.14715	1.22975	1.10373	1.18321	1.16596	0.000810219
D3ZS92	Rotatin OS=Rattus norvegicus GN=Rttn PE=4 SV=3	1	1	0.960091	0.928164	1.02558	0.991474	0.976327	0.300433
D3ZSA9	Nodal modulator 1 OS=Rattus norvegicus GN=Nomo1 PE=1 SV=1	14	14	0.988107	1.46341	0.994566	1.47298	1.22977	0.193735
D3ZSB7	Ribosomal protein S6 kinase OS=Rattus norvegicus GN=Rps6ka4 PE=1 SV=2	2	2	0.989524	0.861552	0.956748	0.833014	0.910209	0.0532267
D3ZSD8	Putative uncharacterized protein RGD1305013_predicted OS=Rattus norvegicus GN=Tmem143 PE=1 SV=1	3	3	1.09525	1.01991	1.12782	1.05024	1.07331	0.0219051
D3ZSE0	40S ribosomal protein S21 OS=Rattus norvegicus GN=Rps21-ps1 PE=3 SV=1	1	1	1.00395	0.907416	0.950956	0.859518	0.93046	0.0647509
D3ZSL2	ABRA C-terminal-like OS=Rattus norvegicus GN=Abracl PE=1 SV=1	2	2	0.955667	0.854872	1.01106	0.904425	0.931507	0.0873664
D3ZSP1	Small nuclear ribonucleoprotein polypeptide E OS=Rattus norvegicus GN=LOC100361838 PE=4 SV=1	2	2	1.00535	1.42841	0.997923	1.41786	1.21238	0.179314
D3ZSU7	Migration and invasion enhancer 1 OS=Rattus norvegicus GN=Mien1 PE=1 SV=2	3	3	1.00465	1.10123	0.939815	1.03016	1.01896	0.59045
D3ZSW9	RUN and FYVE domain-containing protein 2-like OS=Rattus norvegicus GN=LOC100910755 PE=1 SV=2	3	1	1.1461	1.05519	0.968893	0.89204	1.01556	0.786058
D3ZSY8	TBC1 domain family, member 10b OS=Rattus norvegicus GN=Tbc1d10b PE=1 SV=1	12	12	1.02963	0.931871	1.00681	0.911218	0.969883	0.332977
D3ZSZ6	Diacylglycerol kinase OS=Rattus norvegicus GN=Dgkh PE=1 SV=3	22	20	1.01114	1.13694	0.976736	1.09825	1.05577	0.184778
D3ZT01	Component of oligomeric golgi complex 2 OS=Rattus norvegicus GN=Cog2 PE=1 SV=1	1	1	1.1476	1.27675	0.909357	1.0117	1.08635	0.322182
D3ZT03	UPF2, regulator of nonsense mediated mRNA decay OS=Rattus norvegicus GN=Upf2 PE=1 SV=3	5	5	1.03272	1.49036	1.07429	1.55036	1.28693	0.124633
D3ZT07	Platelet glycoprotein Ib beta chain OS=Rattus norvegicus GN=Sept5 PE=1 SV=2	18	2	0.969639	1.03587	0.947948	1.01269	0.991537	0.686696
D3ZT16	MAP6 domain-containing 1 OS=Rattus norvegicus GN=Map6d1 PE=1 SV=1	1	1	1.15515	1.21556	1.05478	1.10994	1.13386	0.0077539
D3ZT20	F-box protein 41 OS=Rattus norvegicus GN=Fbxo41 PE=1 SV=3	8	8	1.0392	1.00042	1.03482	0.996211	1.01766	0.167075
D3ZT36	ADAM metallopeptidase domain 23 OS=Rattus norvegicus GN=Adam23 PE=4 SV=1	10	10	0.968326	0.950775	0.930822	0.913951	0.940969	0.00247021
D3ZT47	Family with sequence similarity 171, member A2 OS=Rattus norvegicus GN=Fam171a2 PE=1 SV=2	6	5	0.992002	0.870956	1.00241	0.880097	0.936367	0.120991
D3ZT64	Autophagy-related 2A OS=Rattus norvegicus GN=Atg2a PE=1 SV=1	2	2	1.29863	0.988432	1.40911	1.07252	1.19217	0.0963832
D3ZT71	BCL2-like 13 OS=Rattus norvegicus GN=Bcl2l13 PE=1 SV=3	5	5	0.650496	0.771261	0.91369	1.08332	0.854691	0.170283
D3ZT90	Glutaryl-CoA dehydrogenase OS=Rattus norvegicus GN=Gcdh PE=1 SV=1	9	9	0.924126	1.42062	0.890373	1.36873	1.15096	0.326354
D3ZTB5	S100 calcium-binding protein A13 OS=Rattus norvegicus GN=S100a13 PE=1 SV=2	3	3	1.07527	0.779756	1.04808	0.760033	0.915785	0.35747
D3ZTG3	Family with sequence similarity 171, member B OS=Rattus norvegicus GN=Fam171b PE=1 SV=2	1	1	0.991371	1.23682	1.09187	1.3622	1.17056	0.0808524
D3ZTH8	Similar to 60S ribosomal protein L23a OS=Rattus norvegicus GN=LOC689899 PE=3 SV=1	7	7	1.12003	0.985638	1.12648	0.991317	1.05587	0.201445
D3ZTK0	Putative uncharacterized protein RGD1306256_predicted OS=Rattus norvegicus GN=Ttc9b PE=4 SV=1	1	1	1.00589	1.43026	1.10187	1.56671	1.27618	0.129017
D3ZTL0	Transcription elongation regulator 1 OS=Rattus norvegicus GN=Tcerg1 PE=1 SV=1	2	2	1.10713	1.11235	1.12633	1.13163	1.11936	8.20832e-07
D3ZTL2	Rab effector MyRIP OS=Rattus norvegicus GN=Myrip PE=1 SV=2	1	1	1.2962	0.879114	1.28724	0.873036	1.0839	0.510661
D3ZTN1	Tescalcin OS=Rattus norvegicus GN=Tesc PE=4 SV=1	7	7	1.04683	0.740827	1.05202	0.744501	0.896044	0.284953
D3ZTR1	Mitochondrial ribosomal protein S17 OS=Rattus norvegicus GN=Mrps17 PE=1 SV=1	2	2	0.928479	1.00195	0.955184	1.03077	0.979096	0.397689
D3ZTT7	Sad1 and UNC84 domain-containing 2 OS=Rattus norvegicus GN=Sun2 PE=1 SV=1	2	2	0.936616	1.88819	1.03393	2.08438	1.48578	0.195232
D3ZTW7	ATP synthase mitochondrial F1 complex assembly factor 2 OS=Rattus norvegicus GN=Atpaf2 PE=1 SV=1	1	1	0.996255	2.71161	0.832551	2.26604	1.70161	0.228248
D3ZTW9	Endonuclease G-like 1 (Predicted), isoform CRA_d OS=Rattus norvegicus GN=Exog PE=1 SV=1	7	7	0.991162	1.89128	0.980384	1.87072	1.43339	0.192191
D3ZTX0	Transmembrane emp24 domain-containing protein 7 OS=Rattus norvegicus GN=Tmed7 PE=1 SV=1	3	3	1.06405	1.25149	1.00677	1.18412	1.12661	0.0632711
D3ZU13	Eukaryotic translation initiation factor 4 gamma, 1 OS=Rattus norvegicus GN=Eif4g1 PE=1 SV=1	20	18	1.03048	0.959918	1.0078	0.938791	0.984245	0.483774
D3ZU52	COP9 (Constitutive photomorphogenic) homolog, subunit 7b (Arabidopsis thaliana) (Predicted), isoform CRA_b OS=Rattus norvegicus GN=Cops7b PE=1 SV=1	1	1	1.25076	1.04075	1.21759	1.01315	1.13056	0.0741581
D3ZU64	VPS37B, ESCRT-I subunit OS=Rattus norvegicus GN=Vps37b PE=1 SV=1	2	2	0.973134	1.34507	0.935706	1.29334	1.13681	0.244739
D3ZU83	ERGIC and golgi 3 OS=Rattus norvegicus GN=Ergic3 PE=1 SV=1	1	1	0.93985	1.0082	0.958188	1.02787	0.983529	0.455824
D3ZU84	Syntaxin-binding protein 5-like OS=Rattus norvegicus GN=Stxbp5l PE=1 SV=3	9	9	0.989646	0.964466	0.982938	0.957929	0.973745	0.0127583
D3ZUB0	Reticulocalbin 1 OS=Rattus norvegicus GN=Rcn1 PE=1 SV=1	11	11	0.904218	0.879549	0.818078	0.795759	0.849401	0.0010371
D3ZUC9	Oxidative-stress responsive 1 (Predicted) OS=Rattus norvegicus GN=Oxsr1 PE=1 SV=1	9	7	0.993644	1.15724	0.911533	1.06161	1.03101	0.57333
D3ZUD8	Transmembrane 9 superfamily member OS=Rattus norvegicus GN=Tm9sf3 PE=1 SV=2	3	3	1.01287	0.822788	1.06509	0.865207	0.94149	0.351538
D3ZUI1	Methylthioribulose-1-phosphate dehydratase OS=Rattus norvegicus GN=Apip PE=1 SV=3	5	5	0.987521	1.61897	0.956101	1.56746	1.28251	0.21417
D3ZUJ7	Ankyrin repeat domain 13 family, member D (Predicted) OS=Rattus norvegicus GN=Ankrd13d PE=1 SV=1	3	3	1.05963	0.840649	1.09089	0.86545	0.964156	0.599397
D3ZUK4	Tripartite motif-containing 33 OS=Rattus norvegicus GN=Trim33 PE=1 SV=3	1	1	0.964158	1.26882	0.865648	1.13918	1.05945	0.532667
D3ZUL4	B-cell CLL/lymphoma 7C (Predicted), isoform CRA_a OS=Rattus norvegicus GN=Bcl7c PE=1 SV=1	1	1	1.07633	1.03816	1.05491	1.01751	1.04673	0.00958857
D3ZUM2	Sterile alpha and TIR motif containing 1 (Predicted) OS=Rattus norvegicus GN=Sarm1 PE=1 SV=1	11	11	1.02231	1.10468	1.01331	1.09495	1.05881	0.0485606
D3ZUP5	BRICK1, SCAR/WAVE actin-nucleating complex subunit OS=Rattus norvegicus GN=Brk1 PE=1 SV=1	5	5	0.983819	1.05334	0.969704	1.03823	1.01127	0.599896
D3ZUP8	LMBR1 domain-containing 2 OS=Rattus norvegicus GN=Lmbrd2 PE=1 SV=1	2	2	1.06055	1.13262	0.973738	1.0399	1.0517	0.165097
D3ZUQ0	RILP-like protein 1 OS=Rattus norvegicus GN=Rilpl1 PE=1 SV=1	3	3	1.03687	0.983119	1.04523	0.991043	1.01407	0.406376
D3ZUQ2	N(alpha)-acetyltransferase 10, NatA catalytic subunit OS=Rattus norvegicus GN=Naa10 PE=1 SV=1	1	1	0.911742	1.33998	0.958838	1.4092	1.15494	0.271483
D3ZUT1	SPARC/osteonectin, cwcv and kazal-like domains proteoglycan 3 OS=Rattus norvegicus GN=Spock3 PE=4 SV=3	2	1	1.17027	1.05083	1.0239	0.9194	1.0411	0.455661
D3ZUT8	Protein NDRG4 OS=Rattus norvegicus GN=Ndrg4 PE=1 SV=1	10	9	1.07149	1.33466	1.06744	1.3296	1.2008	0.0771411
D3ZUT9	Integrator complex subunit 3 OS=Rattus norvegicus GN=Ints3 PE=1 SV=1	1	1	1.02885	1.05128	1.19776	1.22388	1.12544	0.0453275
D3ZUV3	Eukaryotic translation initiation factor 2A OS=Rattus norvegicus GN=Eif2a PE=1 SV=3	3	3	1.07419	1.02756	1.11516	1.06675	1.07091	0.00752942
D3ZUV9	CCR4-NOT transcription complex, subunit 3 OS=Rattus norvegicus GN=Cnot3 PE=1 SV=2	1	1	0.913138	0.812975	0.945741	0.842002	0.878464	0.00751697
D3ZUW0	Pleckstrin and Sec7 domain-containing 3 OS=Rattus norvegicus GN=Psd3 PE=1 SV=2	11	1	0.986975	0.657983	1.05624	0.704158	0.851338	0.186765
D3ZUX5	MICOS complex subunit OS=Rattus norvegicus GN=Chchd3 PE=1 SV=1	6	6	1.05903	0.898727	1.0718	0.909567	0.984782	0.755482
D3ZUX7	Acyl-CoA synthetase family member 3 OS=Rattus norvegicus GN=Acsf3 PE=1 SV=1	10	10	0.912104	1.10114	0.946263	1.14238	1.02547	0.668778
D3ZUY0	Retinol dehydrogenase 14 (all-trans/9-cis/11-cis) OS=Rattus norvegicus GN=Rdh14 PE=1 SV=1	12	12	0.994679	0.923852	0.990822	0.92027	0.957406	0.0822295
D3ZUY8	AP-2 complex subunit alpha OS=Rattus norvegicus GN=Ap2a1 PE=1 SV=1	46	33	0.973967	0.956374	0.977668	0.960008	0.967004	0.000715715
D3ZV15	Cbl proto-oncogene OS=Rattus norvegicus GN=Cbl PE=1 SV=1	4	4	0.981946	0.980828	0.938894	0.937825	0.959873	0.0179209
D3ZV40	Unkempt family zinc finger OS=Rattus norvegicus GN=Unk PE=1 SV=1	1	1	1.41748	0.960209	1.27374	0.862837	1.12857	0.361638
D3ZV52	Intersectin-1 OS=Rattus norvegicus GN=Itsn1 PE=1 SV=3	27	5	1.0245	1.10493	1.02206	1.1023	1.06344	0.0339856
D3ZV56	Ring finger protein 150 OS=Rattus norvegicus GN=Rnf150 PE=4 SV=2	1	1	1.07346	1.46919	0.960764	1.31495	1.20459	0.173419
D3ZV75	Major facilitator superfamily domain-containing 1 OS=Rattus norvegicus GN=Mfsd1 PE=4 SV=1	1	1	1.12193	0.926203	1.11655	0.921767	1.02161	0.714708
D3ZVD3	5'-nucleotidase, cytosolic IA OS=Rattus norvegicus GN=Nt5c1a PE=1 SV=1	1	1	1.12118	0.768733	0.973494	0.66747	0.88272	0.29325
D3ZVH6	VPS41 HOPS complex subunit OS=Rattus norvegicus GN=Vps41 PE=1 SV=3	2	2	0.935252	1.16273	0.965347	1.20014	1.06587	0.366444
D3ZVI9	Parkinson disease 7 domain containing 1 (Predicted), isoform CRA_a OS=Rattus norvegicus GN=LOC100911365 PE=1 SV=1	2	2	1.24649	1.08814	1.22734	1.07143	1.15835	0.0133297
D3ZVM5	Heat shock protein family A (Hsp70) member 12B OS=Rattus norvegicus GN=Hspa12b PE=1 SV=3	5	2	0.780976	1.10388	0.774194	1.09429	0.938336	0.531245
D3ZVN7	Protoporphyrinogen oxidase OS=Rattus norvegicus GN=Ppox PE=1 SV=1	3	3	1.09734	1.04641	1.09952	1.04848	1.07294	0.00257447
D3ZVQ0	Ubiquitinyl hydrolase 1 OS=Rattus norvegicus GN=Usp5 PE=1 SV=1	23	23	1.0095	0.92254	1.02457	0.936309	0.973229	0.336513
D3ZVR0	Gamma-tubulin complex component OS=Rattus norvegicus GN=Tubgcp4 PE=3 SV=3	1	1	0.907407	1.57992	0.87254	1.51921	1.21977	0.333159
D3ZVR7	Prostamide/prostaglandin F synthase OS=Rattus norvegicus GN=Fam213b PE=3 SV=1	3	3	1.15302	3.04427	1.0628	2.80606	2.01654	0.149415
D3ZVR9	Phosphoglucomutase 5 OS=Rattus norvegicus GN=Pgm5 PE=1 SV=3	2	2	1.13406	0.884747	1.15701	0.902652	1.01962	0.796967
D3ZVS2	L-2-hydroxyglutarate dehydrogenase OS=Rattus norvegicus GN=L2hgdh PE=1 SV=1	10	10	1.01185	1.03446	1.0218	1.04464	1.02819	0.00772422
D3ZVU4	Ribokinase OS=Rattus norvegicus GN=Rbks PE=1 SV=1	6	6	1.04613	1.1087	1.03353	1.09534	1.07092	0.00829352
D3ZVU6	AVL9 cell migration-associated OS=Rattus norvegicus GN=Avl9 PE=1 SV=1	6	6	1.05187	0.777975	1.06071	0.784514	0.918768	0.345912
D3ZVU9	N-acetylaspartate synthetase OS=Rattus norvegicus GN=Nat8l PE=1 SV=1	2	2	1.00717	1.08892	1.00393	1.08542	1.04636	0.0968886
D3ZW08	Adenylosuccinate lyase OS=Rattus norvegicus GN=Adsl PE=1 SV=1	8	8	0.942515	1.13979	0.943872	1.14143	1.0419	0.489935
D3ZW09	Sortilin-related VPS10 domain-containing receptor 2 OS=Rattus norvegicus GN=Sorcs2 PE=4 SV=3	6	6	0.952657	0.780086	0.889026	0.727981	0.837437	0.0188898
D3ZW15	SEC24 homolog B, COPII coat complex component OS=Rattus norvegicus GN=Sec24b PE=1 SV=1	3	3	0.987306	1.41514	1.0214	1.46401	1.22196	0.176906
D3ZW19	Leucine-rich repeat and Ig domain-containing 3 OS=Rattus norvegicus GN=Lingo3 PE=4 SV=1	1	1	1.18515	1.09034	0.925926	0.851852	1.01332	0.866526
D3ZW55	Inosine triphosphate pyrophosphatase OS=Rattus norvegicus GN=Itpa PE=3 SV=1	7	7	0.997479	0.956716	0.998835	0.958016	0.977761	0.108015
D3ZW58	Cancer susceptibility 4 OS=Rattus norvegicus GN=Casc4 PE=4 SV=3	1	1	0.971744	0.937346	0.920838	0.888242	0.929543	0.0066905
D3ZWA1	Family with sequence similarity 63, member B OS=Rattus norvegicus GN=Mindy2 PE=1 SV=2	4	4	1.02314	0.906712	1.02515	0.908491	0.965875	0.349637
D3ZWA8	Adaptor protein, phosphotyrosine-interacting with PH domain and leucine zipper 1 OS=Rattus norvegicus GN=Appl1 PE=1 SV=3	19	18	0.950689	0.914476	0.973254	0.936181	0.94365	0.00385282
D3ZWB4	Spermatogenesis-associated 13 OS=Rattus norvegicus GN=Spata13 PE=1 SV=3	2	1	0.950508	0.644746	1.03929	0.704967	0.834877	0.132678
D3ZWC6	Syntrophin, basic 1 (Predicted) OS=Rattus norvegicus GN=Sntb1 PE=1 SV=1	9	9	0.999127	0.900914	1.01156	0.912127	0.955932	0.175988
D3ZWE1	Aspartate beta-hydroxylase domain-containing 1 OS=Rattus norvegicus GN=Asphd1 PE=4 SV=2	1	1	1.08163	0.983673	1.07287	0.975709	1.02847	0.352694
D3ZWH2	Junctophilin 3 OS=Rattus norvegicus GN=Jph3 PE=1 SV=1	5	5	1.05368	0.913981	1.04019	0.902287	0.977535	0.596796
D3ZWJ9	Family with sequence similarity 234, member B OS=Rattus norvegicus GN=Fam234b PE=1 SV=1	5	5	1.07162	0.953232	1.01066	0.899013	0.983632	0.674894
D3ZWL6	Adenosylhomocysteinase OS=Rattus norvegicus GN=Ahcyl2 PE=1 SV=3	23	7	1.00588	0.992935	1.00664	0.993686	0.999783	0.955686
D3ZWN1	Similar to zinc finger protein (Predicted) OS=Rattus norvegicus GN=Zpr1 PE=1 SV=1	3	3	1.02422	0.875994	0.994384	0.850474	0.936269	0.188126
D3ZWP6	Plexin A2 OS=Rattus norvegicus GN=Plxna2 PE=4 SV=1	27	15	1.00015	1.02168	1.0399	1.06228	1.031	0.0573852
D3ZWQ0	Proline-rich transmembrane protein 3 OS=Rattus norvegicus GN=Prrt3 PE=1 SV=2	11	11	1.05568	1.19155	1.00828	1.13805	1.09839	0.0534132
D3ZWS2	Similar to CG3740-PA OS=Rattus norvegicus GN=LOC690000 PE=1 SV=1	1	1	1.29549	1.11467	1.26481	1.08827	1.19081	0.0106717
D3ZWS6	N(alpha)-acetyltransferase 30, NatC catalytic subunit OS=Rattus norvegicus GN=Naa30 PE=1 SV=2	3	3	0.976624	0.929198	0.968569	0.921534	0.948981	0.0101948
D3ZWT6	RCG31450 OS=Rattus norvegicus GN=Sh2d5 PE=4 SV=2	4	4	0.970245	0.820961	0.967673	0.818784	0.894416	0.0495891
D3ZWU9	Required for meiotic nuclear division 5 homolog A OS=Rattus norvegicus GN=Rmnd5a PE=1 SV=1	2	2	1.12718	1.11111	1.12567	1.10963	1.1184	2.43177e-07
D3ZWV2	Glyceraldehyde-3-phosphate dehydrogenase OS=Rattus norvegicus PE=3 SV=3	6	1	0.860705	1.03267	0.905063	1.0859	0.971084	0.604029
D3ZWV8	T-cell lymphoma invasion and metastasis 1 OS=Rattus norvegicus GN=Tiam1 PE=1 SV=3	4	3	1.06526	0.996486	1.06633	0.997487	1.03139	0.165149
D3ZWW5	RCG64242 OS=Rattus norvegicus GN=Slc30a9 PE=1 SV=1	11	11	0.991063	1.19261	0.939338	1.13037	1.06335	0.324418
D3ZWX4	NCK-interacting protein with SH3 domain OS=Rattus norvegicus GN=Nckipsd PE=1 SV=3	14	14	1.04836	1.12572	1.06163	1.13997	1.09392	0.00624802
D3ZX38	Prefoldin 1 (Predicted) OS=Rattus norvegicus GN=Pfdn1 PE=1 SV=1	2	2	1.04199	1.23728	0.984516	1.16903	1.10821	0.110195
D3ZX42	G protein-coupled receptor 21 (Predicted), isoform CRA_a OS=Rattus norvegicus GN=Rabgap1 PE=1 SV=1	16	16	1.07664	1.01923	1.04694	0.991115	1.03348	0.1179
D3ZX63	Similar to D3Mm3e (Predicted), isoform CRA_a OS=Rattus norvegicus GN=Wdr54 PE=4 SV=1	6	6	0.998234	0.928246	1.02736	0.955328	0.977292	0.342738
D3ZX87	60S ribosomal protein L31-like OS=Rattus norvegicus GN=LOC100910017 PE=4 SV=2	6	6	1.23911	1.01691	1.21698	0.998752	1.11794	0.11419
D3ZXA6	Pyruvate dehydrogenase phosphatase regulatory subunit OS=Rattus norvegicus GN=Pdpr PE=1 SV=1	13	13	0.991712	0.959888	0.996366	0.964393	0.97809	0.0566491
D3ZXB9	Sorting nexin 19 OS=Rattus norvegicus GN=Snx19 PE=1 SV=2	3	3	1.00291	1.31237	0.977109	1.27861	1.14275	0.158309
D3ZXE2	Sister chromatid cohesion protein PDS5 homolog B OS=Rattus norvegicus GN=Pds5b PE=1 SV=1	2	2	1.04803	0.986627	1.04832	0.986896	1.01747	0.36251
D3ZXF8	Mitochondrial ribosomal protein L43 OS=Rattus norvegicus GN=Mrpl43 PE=1 SV=3	1	1	0.929766	0.951505	1.0018	1.02523	0.977074	0.338066
D3ZXF9	Mitochondrial ribosomal protein L12 OS=Rattus norvegicus GN=Mrpl12 PE=1 SV=1	5	5	1.16313	1.00341	1.12444	0.970032	1.06525	0.210323
D3ZXH7	Aly/REF export factor OS=Rattus norvegicus GN=Alyref PE=1 SV=1	2	2	1.04783	0.823475	1.03799	0.815747	0.931261	0.327628
D3ZXJ5	Elongation factor-like GTPase 1 OS=Rattus norvegicus GN=Efl1 PE=1 SV=2	7	7	1.04788	1.19778	1.02641	1.17323	1.11133	0.0424211
D3ZXK7	E3 ubiquitin-protein ligase RNF123 OS=Rattus norvegicus GN=Rnf123 PE=1 SV=1	5	5	0.959017	0.824233	0.939878	0.807783	0.882728	0.0234716
D3ZXL1	Ariadne RBR E3 ubiquitin protein ligase 1 OS=Rattus norvegicus GN=Arih1 PE=1 SV=1	4	4	0.966051	1.06875	0.907514	1.00399	0.986575	0.705142
D3ZXM4	Ecotropic viral integration site 5-like (Fragment) OS=Rattus norvegicus GN=Evi5l PE=4 SV=2	3	3	1.06999	1.08881	1.03249	1.05065	1.06049	0.00251225
D3ZXQ2	Calmodulin-regulated spectrin-associated protein family, member 3 OS=Rattus norvegicus GN=Camsap3 PE=1 SV=2	6	5	1.12747	1.81842	1.07988	1.74166	1.44186	0.109631
D3ZXS8	Huntingtin interacting protein 2 (Predicted), isoform CRA_a OS=Rattus norvegicus GN=Ube2k PE=1 SV=1	5	5	0.999928	1.51596	1.01351	1.53656	1.26649	0.173839
D3ZXT1	Leucine rich repeat containing 4C (Predicted), isoform CRA_a OS=Rattus norvegicus GN=Lrrc4c PE=4 SV=1	4	2	0.930346	1.20453	0.937416	1.21368	1.07149	0.40307
D3ZXX4	Janus kinase and microtubule-interacting protein 3 OS=Rattus norvegicus GN=Jakmip3 PE=1 SV=1	3	3	1.0132	1.10969	0.998199	1.09326	1.05359	0.104328
D3ZY00	Anion exchange protein OS=Rattus norvegicus GN=Slc4a10 PE=1 SV=3	10	8	1.06911	1.0045	1.01881	0.957237	1.01241	0.609211
D3ZY02	Protein-glucosylgalactosylhydroxylysine glucosidase OS=Rattus norvegicus GN=Pgghg PE=1 SV=3	1	1	0.974952	2.00963	0.949343	1.95685	1.47269	0.20741
D3ZY03	Membrane-associated guanylate kinase, WW and PDZ domain-containing protein 2 OS=Rattus norvegicus GN=Magi2 PE=1 SV=3	3	3	1.11702	1.11421	1.04062	1.038	1.07746	0.0126044
D3ZY20	Protein-L-isoaspartate (D-aspartate) O-methyltransferase domain containing 2 (Predicted), isoform CRA_b OS=Rattus norvegicus GN=Pcmtd2 PE=4 SV=2	1	1	0.989523	0.998836	1.00118	1.0106	1.00003	0.993939
D3ZY44	Mitochondrial ribosomal protein S2 OS=Rattus norvegicus GN=Mrps2 PE=1 SV=1	1	1	1.07815	0.926918	0.881657	0.757988	0.911178	0.227747
D3ZY47	Similar to RIKEN cDNA 2310022B05 OS=Rattus norvegicus GN=RGD1559896 PE=1 SV=1	6	6	0.957507	0.98113	0.99408	1.0186	0.98783	0.376672
D3ZY50	ATP synthase mitochondrial F1 complex assembly factor 1 OS=Rattus norvegicus GN=Atpaf1 PE=1 SV=1	3	3	0.901891	1.01234	0.935204	1.04973	0.974791	0.486959
D3ZY68	Glutamyl-tRNA(Gln) amidotransferase subunit C, mitochondrial OS=Rattus norvegicus GN=Gatc PE=3 SV=1	1	1	0.953169	0.975	0.840683	0.859938	0.907198	0.0319783
D3ZYD7	Coiled coil domain-containing 88A OS=Rattus norvegicus GN=Ccdc88a PE=1 SV=3	1	1	1.00401	0.962617	0.949495	0.910354	0.956618	0.065704
D3ZYH3	Nudix (nucleoside diphosphate-linked moiety X)-type motif 10 OS=Rattus norvegicus GN=Nudt10 PE=3 SV=1	4	3	1.04109	0.884692	1.02479	0.870841	0.955352	0.359484
D3ZYJ5	GRAM domain-containing 1B OS=Rattus norvegicus GN=Gramd1b PE=1 SV=1	2	2	0.96404	0.929227	0.84028	0.809937	0.885871	0.0200214
D3ZYK3	Potassium voltage-gated channel subfamily D member 1 OS=Rattus norvegicus GN=Kcnd1 PE=3 SV=1	2	1	1.05052	0.985701	1.04159	0.977316	1.01378	0.491151
D3ZYM7	LYR motif-containing 4 OS=Rattus norvegicus GN=Lyrm4 PE=1 SV=1	2	2	0.967081	1.11487	0.943833	1.08807	1.02846	0.530445
D3ZYR1	F-BAR domain only protein 2 OS=Rattus norvegicus GN=Fcho2 PE=1 SV=1	2	2	0.958718	1.56669	0.957061	1.56398	1.26161	0.232539
D3ZYR4	Semaphorin 4D OS=Rattus norvegicus GN=Sema4d PE=1 SV=3	6	3	1.08871	1.198	1.0599	1.16629	1.12822	0.0074048
D3ZYS7	G3BP stress granule assembly factor 1 OS=Rattus norvegicus GN=G3bp1 PE=1 SV=1	4	3	1.09374	1.06288	1.02272	0.993854	1.0433	0.096348
D3ZYT2	Mitochondrial ribosomal protein S5 OS=Rattus norvegicus GN=Mrps5 PE=1 SV=1	1	1	0.963916	1.00461	0.947905	0.98792	0.976087	0.105794
D3ZYT8	Phosphoinositide kinase, FYVE-type zinc finger-containing OS=Rattus norvegicus GN=Pikfyve PE=1 SV=2	2	2	1.1102	1.36959	1.10277	1.36042	1.23575	0.050976
D3ZYU4	COX20 cytochrome C oxidase assembly factor OS=Rattus norvegicus GN=Cox20 PE=1 SV=1	1	1	0.952821	1.09991	0.957249	1.10502	1.02875	0.524723
D3ZYY0	Short chain dehydrogenase/reductase family 39U, member 1 OS=Rattus norvegicus GN=Sdr39u1 PE=1 SV=1	4	4	0.955786	0.954036	0.986039	0.984234	0.970024	0.0139779
D3ZZ21	NADH dehydrogenase (Ubiquinone) 1 beta subcomplex, 6 (Predicted) OS=Rattus norvegicus GN=Ndufb6 PE=1 SV=1	4	4	0.909783	1.26787	0.928992	1.29464	1.10032	0.374881
D3ZZ38	Sorting nexin OS=Rattus norvegicus GN=Snx18 PE=1 SV=1	2	2	0.975657	0.996592	1.05252	1.07511	1.02497	0.324917
D3ZZ62	Exportin for tRNA OS=Rattus norvegicus GN=Xpot PE=1 SV=1	2	2	0.992294	1.0485	0.982055	1.03769	1.01513	0.392416
D3ZZ95	60S ribosomal protein L36 OS=Rattus norvegicus GN=LOC100361060 PE=3 SV=1	4	1	1.09465	1.1367	1.08106	1.12258	1.10875	0.000139771
D3ZZ99	Alpha-adducin OS=Rattus norvegicus GN=Add1 PE=1 SV=3	25	3	0.974723	0.978925	0.973533	0.977731	0.976228	1.43502e-06
D3ZZA8	SEC24 homolog A, COPII coat complex component OS=Rattus norvegicus GN=Sec24a PE=1 SV=1	4	4	0.816354	1.30831	0.884211	1.41706	1.10648	0.504997
D3ZZB0	Disco-interacting protein 2 homolog C OS=Rattus norvegicus GN=Dip2c PE=1 SV=2	16	8	1.18918	1.11381	1.2004	1.12432	1.15693	0.000390277
D3ZZB2	Peroxisomal biogenesis factor 1 OS=Rattus norvegicus GN=Pex1 PE=1 SV=1	2	2	1.05825	1.34951	1.0153	1.29474	1.17945	0.0754363
D3ZZC1	RCG43947 OS=Rattus norvegicus GN=Txndc5 PE=1 SV=1	5	5	0.962633	0.81741	0.869452	0.738287	0.846946	0.017407
D3ZZE3	Chromosome 1 open reading frame, human C10orf76 OS=Rattus norvegicus GN=C1H10orf76 PE=1 SV=3	1	1	0.946149	1.00753	1.03483	1.10196	1.02262	0.510007
D3ZZI0	NIPA-like domain-containing 3 OS=Rattus norvegicus GN=Nipal3 PE=4 SV=2	1	1	1.07324	1.0742	0.986796	0.987676	1.03048	0.267985
D3ZZK3	Eph receptor A4 OS=Rattus norvegicus GN=Epha4 PE=3 SV=1	21	17	1.17546	1.0592	1.08405	0.97684	1.07389	0.120697
D3ZZM9	Centriole, cilia and spindle-associated protein OS=Rattus norvegicus GN=Ccsap PE=1 SV=1	5	5	0.894727	0.752805	0.958534	0.80649	0.853139	0.0183119
D3ZZN3	Acetyl-coenzyme A synthetase OS=Rattus norvegicus GN=Acss1 PE=3 SV=1	9	9	1.02007	0.90793	0.987231	0.878698	0.948483	0.170533
D3ZZN4	Uncharacterized protein OS=Rattus norvegicus PE=3 SV=1	4	4	0.978684	0.855484	0.989864	0.865256	0.922322	0.0736738
D3ZZP2	RAB39, member RAS oncogene family (Predicted) OS=Rattus norvegicus GN=Rab39a PE=4 SV=1	4	3	1.10984	1.09918	1.10059	1.09002	1.09991	2.93942e-07
D3ZZR5	Small nuclear ribonucleoprotein polypeptide A' OS=Rattus norvegicus GN=Snrpa1 PE=1 SV=1	4	4	1.05799	1.00558	1.04073	0.989168	1.02337	0.189048
D3ZZU4	Putative uncharacterized protein RGD1564549_predicted OS=Rattus norvegicus GN=Tmem160 PE=1 SV=1	3	3	1.02517	0.969666	1.07397	1.01582	1.02116	0.360565
D3ZZU8	Fructosamine 3 kinase OS=Rattus norvegicus GN=Fn3k PE=4 SV=2	3	3	1.05376	0.937634	1.00061	0.890341	0.970588	0.44225
D3ZZV1	Presequence translocase-associated motor 16 OS=Rattus norvegicus GN=Pam16 PE=1 SV=1	2	2	1.03994	1.08969	1.03919	1.0889	1.06443	0.00415841
D3ZZW1	Dedicator of cyto-kinesis 1 OS=Rattus norvegicus GN=Dock1 PE=1 SV=1	1	1	0.958025	0.684568	0.878325	0.627617	0.787134	0.0725379
D3ZZX1	Inositol polyphosphate-5-phosphatase A OS=Rattus norvegicus GN=Inpp5a PE=1 SV=1	2	2	0.924464	1.22623	1	1.32642	1.11928	0.252456
D3ZZZ5	Phosphopantothenoylcysteine decarboxylase OS=Rattus norvegicus GN=Ppcdc PE=1 SV=1	2	2	0.982719	0.873848	0.966572	0.85949	0.920657	0.0452648
D3ZZZ9	Catenin (Cadherin associated protein), delta 1 (Predicted), isoform CRA_a OS=Rattus norvegicus GN=Ctnnd1 PE=1 SV=1	13	13	1.05487	1.0952	1.04069	1.08047	1.06781	0.00149195
D4A017	Transmembrane protein 87A OS=Rattus norvegicus GN=Tmem87a PE=1 SV=3	1	1	0.981851	1.89837	0.876823	1.6953	1.36309	0.249289
D4A031	DEAD (Asp-Glu-Ala-Asp) box polypeptide 42 (Predicted) OS=Rattus norvegicus GN=Ddx42 PE=1 SV=1	2	2	1.11557	0.91694	1.08188	0.889242	1.00091	0.987844
D4A051	Integrin alpha-7 OS=Rattus norvegicus GN=Itga7 PE=3 SV=2	2	1	1.21831	0.985915	1.15333	0.933333	1.07272	0.322643
D4A053	Protein Shroom2 OS=Rattus norvegicus GN=Shroom2 PE=1 SV=2	11	11	1.07516	0.942256	1.03396	0.906154	0.989382	0.795855
D4A055	Voltage-dependent L-type calcium channel subunit beta-4 OS=Rattus norvegicus GN=Cacnb4 PE=1 SV=2	13	9	0.99243	0.979172	1.00361	0.990207	0.991356	0.1352
D4A062	SLIT and NTRK-like family, member 3 OS=Rattus norvegicus GN=Slitrk3 PE=1 SV=1	1	1	0.988012	1.04196	1.00457	1.05942	1.02349	0.203301
D4A0A1	SOGA family member 3 OS=Rattus norvegicus GN=Soga3 PE=1 SV=1	22	19	1.00643	1.12143	0.997492	1.11147	1.0592	0.124468
D4A0C3	HID1 domain-containing OS=Rattus norvegicus GN=Hid1 PE=1 SV=2	4	4	1.05066	1.26367	1.03966	1.25044	1.15111	0.0486962
D4A0E8	Protein arginine N-methyltransferase 5 OS=Rattus norvegicus GN=Prmt5 PE=1 SV=1	10	10	0.954812	1.10763	0.918939	1.06602	1.01185	0.799868
D4A0T0	NADH:ubiquinone oxidoreductase subunit B10 OS=Rattus norvegicus GN=Ndufb10 PE=1 SV=1	9	9	0.965758	0.919403	0.933816	0.888994	0.926993	0.00377538
D4A0T8	Dehydrogenase/reductase 7 OS=Rattus norvegicus GN=Dhrs7 PE=1 SV=3	4	4	0.965386	0.802321	0.958387	0.796504	0.88065	0.0439225
D4A0V6	Anillin, actin-binding protein OS=Rattus norvegicus GN=Anln PE=1 SV=3	11	11	1.00629	0.994693	0.983578	0.972244	0.989201	0.190063
D4A0W1	ER membrane protein complex subunit 4 OS=Rattus norvegicus GN=Emc4 PE=1 SV=1	2	2	0.983607	0.797402	1.0235	0.829739	0.908561	0.152607
D4A0X3	BTB (POZ) domain-containing 8 OS=Rattus norvegicus GN=Btbd8 PE=1 SV=2	11	11	0.997998	1.35759	0.941335	1.28051	1.14436	0.209565
D4A105	Transmembrane protein 63B OS=Rattus norvegicus GN=Tmem63b PE=1 SV=2	1	1	1.0465	1.12151	1.06971	1.14639	1.09603	0.00581044
D4A110	CKLF-like MARVEL transmembrane domain-containing 4 OS=Rattus norvegicus GN=Cmtm4 PE=4 SV=1	1	1	1.05758	1.78046	1.07753	1.81404	1.4324	0.1326
D4A131	Mitochondrial ribosomal protein L4 OS=Rattus norvegicus GN=Mrpl4 PE=1 SV=1	1	1	1.24061	0.891441	1.26436	0.908511	1.07623	0.482837
D4A133	ATPase H+-transporting V1 subunit A OS=Rattus norvegicus GN=Atp6v1a PE=1 SV=1	30	30	0.980219	0.934104	0.993472	0.946734	0.963632	0.0399152
D4A164	Nebulette OS=Rattus norvegicus GN=Nebl PE=1 SV=2	1	1	1.07042	0.774648	0.926829	0.670732	0.860658	0.162334
D4A193	Receptor expression-enhancing protein OS=Rattus norvegicus GN=Reep1 PE=1 SV=1	6	6	0.923817	0.892203	0.925202	0.893541	0.908691	5.82968e-05
D4A197	Methylmalonyl CoA epimerase OS=Rattus norvegicus GN=Mcee PE=1 SV=1	1	1	0.91423	1.12671	1.05869	1.30474	1.10109	0.258813
D4A1B2	Actin-related protein 2/3 complex inhibitor OS=Rattus norvegicus GN=Arpin PE=1 SV=1	2	2	0.880601	1.04364	1.0116	1.1989	1.03369	0.624886
D4A1B8	Dynactin subunit 3 OS=Rattus norvegicus GN=Dctn3 PE=1 SV=1	4	4	0.995883	1.07551	1.00122	1.08127	1.03847	0.146919
D4A1B9	Structural maintenance of chromosomes protein OS=Rattus norvegicus GN=Smc3 PE=1 SV=1	8	8	0.944251	1.27733	0.970247	1.3125	1.12608	0.245159
D4A1D3	Sacsin molecular chaperone OS=Rattus norvegicus GN=Sacs PE=1 SV=2	12	12	1.0394	1.20691	1.05819	1.22873	1.13331	0.0349906
D4A1G1	Acylphosphatase OS=Rattus norvegicus GN=Acyp2 PE=1 SV=2	1	1	1.19751	1.69751	1.19378	1.69223	1.44526	0.053735
D4A1G8	Centrosomal protein 170B OS=Rattus norvegicus GN=Cep170b PE=1 SV=1	12	12	1.15402	1.091	1.15958	1.09626	1.12522	0.000479302
D4A1H2	Phosphatidylinositol-specific phospholipase C, X domain-containing 3 OS=Rattus norvegicus GN=Plcxd3 PE=4 SV=1	4	4	1.05369	1.08683	1.06237	1.09579	1.07467	0.000287744
D4A1J3	Paralemmin 3 OS=Rattus norvegicus GN=Palm3 PE=1 SV=2	1	1	1.0679	1.13272	1.07453	1.13975	1.10373	0.00152015
D4A1J6	Ankyrin repeat and FYVE domain-containing 1 OS=Rattus norvegicus GN=Ankfy1 PE=1 SV=3	11	11	1.03413	1.17827	1.04652	1.19238	1.11283	0.0363341
D4A1Q0	60S ribosomal protein L36 pseudogene OS=Rattus norvegicus GN=LOC103691423 PE=4 SV=1	4	1	1.01288	0.88993	1.01051	0.88785	0.950294	0.210511
D4A1Q9	Tubulin tyrosine ligase-like 12 OS=Rattus norvegicus GN=Ttll12 PE=1 SV=1	6	6	0.94796	0.921859	1.00574	0.978052	0.963404	0.0909568
D4A1R8	Copine-1 OS=Rattus norvegicus GN=Cpne1 PE=1 SV=1	7	7	1.07611	1.32214	1.08848	1.33734	1.20602	0.0635477
D4A1V7	MOB kinase activator 1B OS=Rattus norvegicus GN=Mob1b PE=1 SV=1	1	1	1.01983	1.19899	1.03869	1.22116	1.11967	0.0629817
D4A1V8	DAZ-interacting zinc finger protein 3 OS=Rattus norvegicus GN=Dzip3 PE=1 SV=3	1	1	0.972061	1.15134	1.10743	1.31167	1.13562	0.100763
D4A206	Treacle ribosome biogenesis factor 1 OS=Rattus norvegicus GN=Tcof1 PE=1 SV=2	1	1	0.926535	1.6239	0.94308	1.6529	1.28661	0.253257
D4A208	SLIT-ROBO Rho GTPase-activating protein 2 OS=Rattus norvegicus GN=Srgap2 PE=1 SV=1	15	14	1.07285	1.1471	1.06376	1.13737	1.10527	0.00272975
D4A233	Polyadenylate-binding protein OS=Rattus norvegicus GN=Pabpc2 PE=3 SV=1	3	1	1.03808	1.22379	0.981818	1.15746	1.10029	0.118576
D4A249	Metallo-beta-lactamase domain-containing 2 OS=Rattus norvegicus GN=Mblac2 PE=1 SV=1	7	7	1.10397	1.40066	1.08693	1.37904	1.24265	0.065163
D4A255	TBC/LysM-associated domain-containing 1 OS=Rattus norvegicus GN=Tldc1 PE=1 SV=3	2	2	1.27969	1.18343	1.1194	1.03519	1.15443	0.0242719
D4A264	Zinc-binding alcohol dehydrogenase, domain-containing 2 OS=Rattus norvegicus GN=Zadh2 PE=1 SV=2	4	4	1.01377	0.819094	1.0325	0.834229	0.924897	0.235199
D4A2D3	MYC-binding protein 2, E3 ubiquitin protein ligase OS=Rattus norvegicus GN=Mycbp2 PE=1 SV=3	3	3	1.18962	1.16234	1.20145	1.17389	1.18183	7.31431e-07
D4A2G9	RAN-binding protein 1 OS=Rattus norvegicus GN=Ranbp1 PE=1 SV=1	5	5	0.957593	0.833859	0.940618	0.819078	0.887787	0.0199842
D4A2H8	Nudix (Nucleoside diphosphate linked moiety X)-type motif 12 (Predicted) OS=Rattus norvegicus GN=Nudt12 PE=1 SV=2	1	1	1.48433	1.10206	1.41588	1.05124	1.26338	0.0948635
D4A2I9	Sortilin-related VPS10 domain-containing receptor 3 OS=Rattus norvegicus GN=Sorcs3 PE=4 SV=3	1	1	0.835341	0.997323	0.83871	1.00134	0.918179	0.131448
D4A2P1	Cell division cycle and apoptosis regulator 1 OS=Rattus norvegicus GN=Ccar1 PE=1 SV=2	4	4	1.01892	0.924311	1.02102	0.926216	0.972618	0.355332
D4A2Q3	Pleckstrin and Sec7 domain-containing 3 OS=Rattus norvegicus GN=Psd3 PE=1 SV=3	14	4	1.07449	1.09773	1.09362	1.11728	1.09578	3.50538e-05
D4A2Z8	DEAH (Asp-Glu-Ala-His) box polypeptide 36 (Predicted), isoform CRA_a OS=Rattus norvegicus GN=Dhx36 PE=1 SV=1	3	3	1.04053	1.17391	1.06046	1.1964	1.11782	0.0241954
D4A304	DIRAS family GTPase 1 OS=Rattus norvegicus GN=Diras1 PE=4 SV=1	9	7	0.959222	0.937087	1.00437	0.981197	0.97047	0.0870053
D4A3C2	Similar to RIKEN cDNA 6430548M08 OS=Rattus norvegicus GN=RGD1304884 PE=1 SV=1	15	15	0.971304	0.925443	1.00733	0.959764	0.965959	0.0903396
D4A3D4	Abhydrolase domain containing 3 (Predicted) OS=Rattus norvegicus GN=Abhd3 PE=4 SV=2	2	2	1.10723	1.05972	1.06114	1.01561	1.06092	0.0173144
D4A3D9	Serine/threonine kinase 32C OS=Rattus norvegicus GN=Stk32c PE=1 SV=1	3	3	0.936261	0.909827	1.00572	0.97733	0.957286	0.0916991
D4A3E1	Heterogeneous nuclear ribonucleoprotein L-like OS=Rattus norvegicus GN=Hnrnpll PE=1 SV=1	9	9	0.96446	0.984367	0.998712	1.01933	0.991716	0.501119
D4A3E2	Aminopeptidase-like 1 OS=Rattus norvegicus GN=Npepl1 PE=1 SV=2	3	3	0.972112	1.25896	0.985859	1.27677	1.12343	0.189931
D4A3E8	Mitochondrial ribosomal protein S27 OS=Rattus norvegicus GN=Mrps27 PE=1 SV=1	7	7	1.04478	1.00951	1.04098	1.00584	1.02528	0.0482467
D4A3G2	Cyclin-dependent kinase 11B OS=Rattus norvegicus GN=Cdk11b PE=1 SV=3	1	1	1.01462	0.920867	0.997028	0.904903	0.959354	0.186586
D4A3H5	Chloride channel protein OS=Rattus norvegicus GN=Clcn6 PE=1 SV=1	3	3	1.02834	1.14338	0.980374	1.09005	1.06053	0.139835
D4A3K5	Histone H1.1 OS=Rattus norvegicus GN=Hist1h1a PE=1 SV=1	4	1	1.19338	1.19545	1.03312	1.03491	1.11422	0.0486816
D4A3L3	EGF-like-domain, multiple 5 (Predicted) OS=Rattus norvegicus GN=Megf9 PE=4 SV=1	1	1	1.03178	1.47276	1.05295	1.50298	1.26512	0.13176
D4A3M7	BSD domain-containing 1 OS=Rattus norvegicus GN=Bsdc1 PE=1 SV=3	2	2	0.908766	0.795716	0.962201	0.842503	0.877297	0.0153515
D4A3M8	NCK adaptor protein 2 OS=Rattus norvegicus GN=Nck2 PE=1 SV=1	1	1	0.997006	1.03892	1.01835	1.06116	1.02886	0.0806576
D4A3N4	Adenylate cyclase 1 OS=Rattus norvegicus GN=Adcy1 PE=1 SV=2	4	4	1.02728	1.0052	1.01892	0.997028	1.01211	0.124365
D4A3P1	Ubiquilin 4 OS=Rattus norvegicus GN=Ubqln4 PE=1 SV=1	5	3	1.04719	1.43534	1.04604	1.43377	1.24059	0.120899
D4A3S6	MTSS1L, I-BAR domain-containing OS=Rattus norvegicus GN=Mtss1l PE=1 SV=3	1	1	1.10293	0.829516	1.05902	0.796492	0.946989	0.52293
D4A3S8	NOL1/NOP2/Sun domain family, member 2 (Predicted) OS=Rattus norvegicus GN=Nsun2 PE=1 SV=1	2	2	0.90942	1.16576	0.807723	1.0354	0.979576	0.801168
D4A3T0	SOS Ras/Rac guanine nucleotide exchange factor 1 OS=Rattus norvegicus GN=Sos1 PE=1 SV=2	6	6	0.993264	0.900175	0.976556	0.885033	0.938757	0.0641233
D4A3T4	Zinc finger FYVE-type-containing 1 OS=Rattus norvegicus GN=Zfyve1 PE=1 SV=1	4	4	0.992429	1.27337	1.01865	1.30701	1.14786	0.123748
D4A3T5	Complement C1q-like 3 OS=Rattus norvegicus GN=C1ql3 PE=4 SV=1	1	1	1.09133	1.522	1.05955	1.47767	1.28764	0.101389
D4A3V0	Eva-1 homolog A, regulator of programmed cell death OS=Rattus norvegicus GN=Eva1a PE=1 SV=1	1	1	1.09267	1.00216	0.989751	0.90776	0.998085	0.961284
D4A3V2	NADH dehydrogenase [ubiquinone] 1 alpha subcomplex subunit 6 OS=Rattus norvegicus GN=Ndufa6 PE=1 SV=1	3	3	1.18368	1.01022	1.23597	1.05485	1.12118	0.0624957
D4A3V4	Ring finger protein 214 OS=Rattus norvegicus GN=Rnf214 PE=1 SV=3	4	4	1.10259	1.05722	1.18146	1.13285	1.11853	0.0039318
D4A3X6	Phospholipid-transporting ATPase OS=Rattus norvegicus GN=Atp8a2 PE=1 SV=3	6	5	1.04766	0.926947	1.07187	0.948367	0.998712	0.972524
D4A414	COX15 cytochrome c oxidase assembly homolog OS=Rattus norvegicus GN=Cox15 PE=1 SV=1	1	1	0.927525	1.19507	0.844803	1.08848	1.01397	0.865058
D4A415	Family with sequence similarity 175, member B OS=Rattus norvegicus GN=Abraxas2 PE=1 SV=3	4	4	1.07397	1.26671	0.952879	1.12389	1.10436	0.15918
D4A435	Intercellular adhesion molecule 5 OS=Rattus norvegicus GN=Icam5 PE=1 SV=1	23	23	0.990279	1.03062	0.987689	1.02792	1.00913	0.463356
D4A453	Cell division cycle 34 OS=Rattus norvegicus GN=Cdc34 PE=1 SV=2	2	1	1.09597	2.27429	1.16719	2.42208	1.73988	0.126903
D4A4F9	RCG20461 OS=Rattus norvegicus GN=Stum PE=1 SV=3	2	2	1.08927	1.0712	1.04345	1.02614	1.05751	0.00645744
D4A4J0	SPT16 homolog, facilitates chromatin-remodeling subunit OS=Rattus norvegicus GN=Supt16h PE=1 SV=1	4	4	1.04955	1.37295	1.10263	1.44238	1.24188	0.0889351
D4A4K4	Vacuolar protein sorting 13C OS=Rattus norvegicus GN=Vps13c PE=1 SV=2	6	6	1.09304	1.11661	0.996313	1.0178	1.05594	0.101654
D4A4K5	RCG20621, isoform CRA_a OS=Rattus norvegicus GN=Syndig1l PE=4 SV=1	1	1	0.91157	1.12314	0.944349	1.16353	1.03565	0.592449
D4A4P3	NADH:ubiquinone oxidoreductase subunit B3 OS=Rattus norvegicus GN=Ndufb3 PE=1 SV=1	3	3	0.959896	0.955952	0.988133	0.984073	0.972014	0.0143859
D4A4P4	FAD synthase OS=Rattus norvegicus GN=Flad1 PE=1 SV=2	8	8	1.09402	0.913548	0.98919	0.826009	0.955692	0.465748
D4A4Q4	OCIA domain-containing 2 OS=Rattus norvegicus GN=Ociad2 PE=1 SV=3	5	5	1.02153	0.948277	1.0448	0.96988	0.99612	0.867878
D4A4T0	STIP1 homology and U-Box containing protein 1, isoform CRA_b OS=Rattus norvegicus GN=Stub1 PE=1 SV=1	10	10	1.05435	1.44876	1.0941	1.50338	1.27515	0.0998265
D4A4T9	Cysteine and histidine-rich domain-containing protein 1 OS=Rattus norvegicus GN=Chordc1 PE=3 SV=1	9	9	0.95631	1.14607	0.940231	1.1268	1.04235	0.467085
D4A4U2	Bardet-Biedl syndrome 1 OS=Rattus norvegicus GN=Bbs1 PE=4 SV=1	1	1	0.946237	1.0336	0.946237	1.0336	0.989919	0.703215
D4A4U3	Magnesium-dependent phosphatase 1 OS=Rattus norvegicus GN=Mdp1 PE=1 SV=1	3	3	1.0321	0.820978	1.02719	0.817075	0.924336	0.259825
D4A4W6	RCG20695, isoform CRA_b OS=Rattus norvegicus GN=Slirp PE=1 SV=1	1	1	1.21612	0.884346	1.09005	0.79267	0.995797	0.966581
D4A4Z9	Kinectin 1 OS=Rattus norvegicus GN=Ktn1 PE=1 SV=2	20	20	1.04062	0.957611	1.03617	0.953511	0.996978	0.903683
D4A510	SWI/SNF-related, matrix-associated, actin-dependent regulator of chromatin, subfamily c, member 2 OS=Rattus norvegicus GN=Smarcc2 PE=1 SV=3	9	9	1.10033	1.26449	1.10798	1.27329	1.18652	0.00782535
D4A517	Solute carrier family 39 (Zinc transporter), member 10 (Predicted), isoform CRA_a OS=Rattus norvegicus GN=Slc39a10 PE=1 SV=1	4	4	0.999411	0.825748	1.01299	0.836966	0.918778	0.159584
D4A520	PTC7 protein phosphatase homolog OS=Rattus norvegicus GN=Pptc7 PE=1 SV=1	5	5	1.05735	1.33725	1.08162	1.36794	1.21104	0.0824957
D4A554	Eukaryotic translation initiation factor 4 gamma, 3 OS=Rattus norvegicus GN=Eif4g3 PE=1 SV=2	10	1	0.974826	1.14844	1.01262	1.19297	1.08221	0.16813
D4A562	Intraflagellar transport protein 81 homolog OS=Rattus norvegicus GN=Ift81 PE=4 SV=2	1	1	0.718076	1.28856	1.05033	1.88478	1.23544	0.409199
D4A565	NADH dehydrogenase (Ubiquinone) 1 beta subcomplex, 5 (Predicted), isoform CRA_b OS=Rattus norvegicus GN=Ndufb5 PE=1 SV=1	6	6	0.960369	1.03753	0.970421	1.04839	1.00418	0.859437
D4A5D4	Microtubule crosslinking factor 1 OS=Rattus norvegicus GN=Mtcl1 PE=1 SV=3	6	3	0.873579	1.06254	0.888133	1.08024	0.976125	0.680484
D4A5G8	Pyruvate dehydrogenase E1 component subunit alpha OS=Rattus norvegicus GN=Pdha1l1 PE=1 SV=3	21	21	1.00335	1.18698	1.01917	1.20569	1.1038	0.101239
D4A5I4	Neuron navigator 1 OS=Rattus norvegicus GN=Nav1 PE=1 SV=3	4	4	1.01306	1.30477	1.01888	1.31227	1.16224	0.103181
D4A5I9	Myosin VI OS=Rattus norvegicus GN=Myo6 PE=1 SV=3	20	20	0.993311	1.04469	0.992588	1.04393	1.01863	0.255686
D4A5J1	Kelch repeat and BTB domain-containing 11 OS=Rattus norvegicus GN=Kbtbd11 PE=1 SV=1	13	13	0.977081	1.00898	0.959973	0.991312	0.984336	0.183344
D4A5K6	Zinc metallopeptidase STE24 OS=Rattus norvegicus GN=Zmpste24 PE=1 SV=1	3	3	0.830113	0.899745	0.914091	0.990767	0.908679	0.0323202
D4A5L9	Similar to Cytochrome c, somatic OS=Rattus norvegicus GN=LOC679794 PE=3 SV=1	5	5	0.934511	0.864041	0.984125	0.909913	0.923148	0.0219195
D4A5T6	Rho GTPase-activating protein 6 OS=Rattus norvegicus GN=Arhgap6 PE=1 SV=2	3	3	1.03376	1.10296	1.06989	1.1415	1.08703	0.0091519
D4A5V8	Mitogen-activated protein kinase OS=Rattus norvegicus GN=Mapk9 PE=1 SV=1	6	1	1.05553	1.19537	1.01968	1.15477	1.10634	0.0416851
D4A5W8	Phosphatidylglycerophosphate synthase 1 OS=Rattus norvegicus GN=Pgs1 PE=4 SV=2	3	3	1.08448	1.00916	1.09959	1.02323	1.05411	0.051359
D4A5X1	Stromal interaction molecule 2 OS=Rattus norvegicus GN=Stim2 PE=1 SV=2	1	1	0.983419	1.13665	0.865191	1	0.996315	0.94929
D4A5X7	Ganglioside-induced differentiation-associated-protein 1 OS=Rattus norvegicus GN=Gdap1 PE=4 SV=1	9	9	1.00399	0.950452	0.995383	0.942303	0.973033	0.134151
D4A604	Phosphatidylinositol glycan anchor biosynthesis, class T OS=Rattus norvegicus GN=Pigt PE=1 SV=2	1	1	1.07777	0.87566	1.11194	0.903418	0.992197	0.900686
D4A626	Calmin OS=Rattus norvegicus GN=Clmn PE=1 SV=1	3	3	1.0086	1.33171	1.00484	1.32675	1.16798	0.121264
D4A634	RAN-binding protein 6 OS=Rattus norvegicus GN=Ranbp6 PE=4 SV=2	1	1	1.00289	1.5159	1.13584	1.71686	1.34287	0.129857
D4A643	Scm-like with four mbt domains 2 OS=Rattus norvegicus GN=Sfmbt2 PE=4 SV=1	1	1	1.13107	0.946602	1.20413	1.00775	1.07239	0.260767
D4A644	MAP7 domain-containing 1 OS=Rattus norvegicus GN=Map7d1 PE=1 SV=1	11	11	0.986649	0.975882	1.02772	1.01651	1.00169	0.894405
D4A6C5	Rho GTPase-activating protein 1 OS=Rattus norvegicus GN=Arhgap1 PE=1 SV=1	10	9	1.03615	1.14113	1.04744	1.15356	1.09457	0.0215444
D4A6D7	Tetratricopeptide repeat protein 19, mitochondrial OS=Rattus norvegicus GN=Ttc19 PE=3 SV=1	4	4	1.06993	1.574	1.02578	1.50904	1.29469	0.13214
D4A6D8	Leucine-rich repeat transmembrane neuronal protein 1 OS=Rattus norvegicus GN=Lrrtm1 PE=3 SV=1	3	3	0.957309	1.52152	1.03051	1.63787	1.2868	0.192888
D4A6F2	Ly6/neurotoxin 1 OS=Rattus norvegicus GN=Lynx1 PE=4 SV=1	2	2	0.997295	1.00762	0.956604	0.966509	0.982008	0.189569
D4A6H8	Catenin alpha 2 OS=Rattus norvegicus GN=Ctnna2 PE=1 SV=3	17	12	0.992367	0.906453	1.01081	0.9233	0.958233	0.153169
D4A6P1	RCG40132, isoform CRA_a OS=Rattus norvegicus GN=Sez6l2 PE=4 SV=1	4	4	1.15066	1.15181	1.06138	1.06244	1.10657	0.00612916
D4A6P2	Major facilitator superfamily domain containing 4 OS=Rattus norvegicus GN=Mfsd4a PE=4 SV=1	1	1	0.849953	1.37465	0.934426	1.51127	1.16758	0.341755
D4A6T9	Non-specific serine/threonine protein kinase OS=Rattus norvegicus GN=Mark4 PE=4 SV=1	5	3	1.05471	0.927285	1.05617	0.928571	0.991684	0.828783
D4A6U4	Tectonin beta-propeller repeat-containing 2 OS=Rattus norvegicus GN=Tecpr2 PE=1 SV=2	3	3	1.01262	1.15387	1.02095	1.16335	1.0877	0.0763757
D4A6W6	Similar to 60S ribosomal protein L8 OS=Rattus norvegicus GN=RGD1561333 PE=3 SV=1	9	9	0.995386	0.762832	0.98356	0.753769	0.873887	0.107976
D4A6X3	KN motif and ankyrin repeat domains 4 OS=Rattus norvegicus GN=Kank4 PE=1 SV=1	1	1	0.860526	0.642105	0.95614	0.71345	0.793056	0.0614948
D4A6X4	Acylphosphatase OS=Rattus norvegicus GN=Acyp1 PE=1 SV=1	2	2	0.940128	0.926757	0.973988	0.960135	0.950252	0.00315481
D4A6X7	Phosphopantothenoylcysteine synthetase OS=Rattus norvegicus GN=Ppcs PE=1 SV=1	3	3	0.991901	1.25513	1.00934	1.2772	1.13339	0.133377
D4A6Y6	Solute carrier family 25 member 26 OS=Rattus norvegicus GN=Slc25a26 PE=1 SV=2	1	1	1.00548	1.31873	0.930091	1.21986	1.11854	0.238918
D4A702	Synaptopodin-2 OS=Rattus norvegicus GN=Synpo2 PE=1 SV=2	1	1	0.895016	1.20361	0.844845	1.13614	1.0199	0.829111
D4A713	Cysteine-rich transmembrane module-containing 1 OS=Rattus norvegicus GN=Cystm1 PE=4 SV=1	1	1	0.950048	0.751681	1.12323	0.8887	0.928414	0.388663
D4A720	RCG61762, isoform CRA_d OS=Rattus norvegicus GN=Srsf7 PE=1 SV=1	2	1	0.958621	0.915709	0.922226	0.880944	0.919375	0.00229578
D4A731	Ankyrin repeat and IBR domain-containing 1 OS=Rattus norvegicus GN=Ankib1 PE=1 SV=2	2	2	0.771429	1.06964	1.03597	1.43645	1.07837	0.587308
D4A732	Multivesicular body subunit 12B OS=Rattus norvegicus GN=Mvb12b PE=4 SV=2	3	3	0.934291	1.14273	0.962349	1.17705	1.05411	0.414561
D4A742	RCG37250, isoform CRA_a OS=Rattus norvegicus GN=Romo1 PE=1 SV=1	1	1	1.07247	1.13795	1.02574	1.08837	1.08113	0.0127249
D4A746	GDP-mannose pyrophosphorylase B OS=Rattus norvegicus GN=Gmppb PE=1 SV=1	10	10	1.02542	0.930003	0.970954	0.880609	0.951746	0.167367
D4A758	Leucine-rich repeat-containing 8 VRAC subunit B OS=Rattus norvegicus GN=Lrrc8b PE=1 SV=1	5	5	1.09276	0.910709	1.04757	0.873048	0.981022	0.731821
D4A772	Dystrobrevin OS=Rattus norvegicus GN=Dtna PE=1 SV=3	7	3	1.24821	0.763115	1.27744	0.780984	1.01744	0.906183
D4A781	Importin 5 OS=Rattus norvegicus GN=Ipo5 PE=1 SV=1	16	16	0.964778	1.226	0.926335	1.17714	1.07356	0.364468
D4A7D3	Similar to TANK-binding kinase 1 OS=Rattus norvegicus GN=Tbk1 PE=1 SV=1	2	2	1.14721	1.6065	1.031	1.44376	1.30712	0.102991
D4A7F0	Ubiquitin protein ligase E3 component n-recognin 3 OS=Rattus norvegicus GN=Ubr3 PE=1 SV=3	1	1	0.946954	1.05517	1.00612	1.1211	1.03233	0.415095
D4A7F2	Myc-binding protein OS=Rattus norvegicus GN=Mycbp PE=1 SV=1	1	1	1.14209	1.97109	1.09231	1.88519	1.52267	0.112583
D4A7H9	CHMP family, member 7 (Predicted), isoform CRA_a OS=Rattus norvegicus GN=Chmp7 PE=1 SV=1	3	3	1.02709	0.916444	1.0418	0.929567	0.978724	0.53599
D4A7I6	Similar to CG13957-PA OS=Rattus norvegicus GN=Washc4 PE=1 SV=1	2	2	0.913149	1.125	1.02273	1.26	1.08022	0.319405
D4A7K5	Phospholipid-transporting ATPase OS=Rattus norvegicus GN=Atp11a PE=1 SV=1	1	1	1.00313	1.48125	1.02556	1.51438	1.25608	0.164394
D4A7L4	NADH dehydrogenase (Ubiquinone) 1 beta subcomplex, 11 (Predicted) OS=Rattus norvegicus GN=Ndufb11 PE=1 SV=1	5	5	0.844348	0.846595	0.871647	0.873966	0.859139	2.02738e-06
D4A7M0	Plexin C1 OS=Rattus norvegicus GN=Plxnc1 PE=1 SV=3	5	5	1.13941	1.13188	0.980545	0.97406	1.05647	0.26325
D4A7N1	MICOS complex subunit Mic25 OS=Rattus norvegicus GN=Chchd6 PE=1 SV=1	4	4	1.03657	1.28594	1.0667	1.32332	1.17813	0.0520445
D4A7P2	Leucine-rich repeat transmembrane neuronal protein 2 OS=Rattus norvegicus GN=Lrrtm2 PE=1 SV=1	2	2	0.901826	1.28447	1.0212	1.4545	1.1655	0.234281
D4A7Q6	Putative uncharacterized protein RGD1564862_predicted OS=Rattus norvegicus GN=Zfp428 PE=4 SV=2	2	2	0.91	1.295	0.912073	1.29795	1.10376	0.387076
D4A7R0	Signal recognition particle subunit SRP72 OS=Rattus norvegicus GN=Srp72 PE=1 SV=2	6	1	1.17473	1.02718	1.11817	0.977722	1.07445	0.143893
D4A7R3	Nucleoporin 205 OS=Rattus norvegicus GN=Nup205 PE=1 SV=1	4	3	1.03712	0.927928	1.01374	0.90701	0.971448	0.404069
D4A7U1	Zyxin OS=Rattus norvegicus GN=Zyx PE=1 SV=1	4	4	1.08684	1.29453	0.931041	1.10896	1.10534	0.206874
D4A7X5	Protein phosphatase 1K (PP2C domain containing) (Predicted) OS=Rattus norvegicus GN=Ppm1k PE=1 SV=1	1	1	0.905556	1.50556	0.819095	1.36181	1.148	0.413413
D4A7Y1	Aggrecan core protein OS=Rattus norvegicus GN=Acan PE=1 SV=3	2	1	1.47549	1.15196	1.3871	1.08295	1.27437	0.0606947
D4A7Y4	Family with sequence similarity 171, member A1 OS=Rattus norvegicus GN=Fam171a1 PE=1 SV=3	5	4	0.970478	1.49404	0.990201	1.52441	1.24478	0.207604
D4A7Z0	WD and tetratricopeptide repeats 1 OS=Rattus norvegicus GN=Wdtc1 PE=1 SV=1	1	1	0.931984	1.52308	1.14527	1.87164	1.36799	0.174482
D4A7Z2	Ribosomal protein L37 OS=Rattus norvegicus GN=LOC100360654 PE=3 SV=2	2	2	1.06384	0.846053	1.06574	0.847565	0.955798	0.508732
D4A7Z5	Diablo-like OS=Rattus norvegicus GN=LOC100360940 PE=4 SV=2	2	2	1.00423	1.07443	1.00246	1.07254	1.03841	0.10664
D4A820	Cytochrome P450, family 2, subfamily s, polypeptide 1 OS=Rattus norvegicus GN=Cyp2s1 PE=4 SV=1	2	2	1.10593	1.54477	1.01917	1.42359	1.27336	0.117465
D4A830	Pyrophosphatase (inorganic) 2 OS=Rattus norvegicus GN=Ppa2 PE=1 SV=2	8	8	0.984785	1.12953	0.994447	1.14061	1.06234	0.189119
D4A831	Adhesion G protein-coupled receptor B3 OS=Rattus norvegicus GN=Adgrb3 PE=1 SV=1	4	3	1.05595	1.18722	1.08592	1.22092	1.1375	0.0131515
D4A833	Mitochondrial ribosomal protein S30 OS=Rattus norvegicus GN=Mrps30 PE=1 SV=1	4	4	0.98561	1.10476	0.970894	1.08826	1.03738	0.319354
D4A857	Importin 9 OS=Rattus norvegicus GN=Ipo9 PE=1 SV=2	5	5	0.988817	0.942957	0.953491	0.909269	0.948634	0.0201779
D4A899	Vacuolar protein sorting 13 homolog A OS=Rattus norvegicus GN=Vps13a PE=1 SV=2	9	9	1.02821	1.22382	1.02987	1.2258	1.12692	0.0658159
D4A8F2	Ras suppressor protein 1 OS=Rattus norvegicus GN=Rsu1 PE=1 SV=3	1	1	0.889236	1.02808	1.03825	1.20036	1.03898	0.5626
D4A8G3	Leucine rich adaptor protein 1 OS=Rattus norvegicus GN=Lurap1 PE=1 SV=1	1	1	0.942943	0.984985	1.11348	1.16312	1.05113	0.363854
D4A8H3	Similar to RIKEN cDNA 5730469D23 (Predicted) OS=Rattus norvegicus GN=Uba6 PE=1 SV=1	14	14	1.01313	0.932552	1.0402	0.957471	0.985839	0.58783
D4A8H5	Protein phosphatase 4, regulatory subunit 2 OS=Rattus norvegicus GN=Ppp4r2 PE=1 SV=2	2	1	1.03218	1.28713	0.996416	1.24253	1.13956	0.105422
D4A8H8	Cytoplasmic FMR1 interacting protein 1 (Predicted) OS=Rattus norvegicus GN=Cyfip1 PE=1 SV=1	22	15	0.976653	0.809378	0.948519	0.786063	0.880153	0.0473016
D4A8L3	Sphingomyelin phosphodiesterase 3 OS=Rattus norvegicus GN=Smpd3 PE=1 SV=2	10	10	1.01608	0.970774	0.977961	0.934353	0.974792	0.183023
D4A8L5	Adenylyltransferase and sulfurtransferase MOCS3 OS=Rattus norvegicus GN=Mocs3 PE=1 SV=1	1	1	0.857397	0.849845	0.840226	0.832825	0.845073	1.16951e-07
D4A8N1	Dolichyl-phosphate mannosyltransferase subunit 1, catalytic OS=Rattus norvegicus GN=Dpm1 PE=1 SV=1	3	3	1.04102	1.44441	0.994745	1.3802	1.2151	0.158193
D4A8N2	Ferredoxin 1-like OS=Rattus norvegicus GN=Fdx1l PE=1 SV=1	3	3	1.05198	1.07568	1.09146	1.11605	1.08379	0.000797651
D4A8T3	Coatomer protein complex, subunit zeta 1 OS=Rattus norvegicus GN=Copz1 PE=1 SV=1	3	3	1.02448	1.39449	1.02011	1.38855	1.20691	0.147562
D4A8U7	Dynactin 1, isoform CRA_a OS=Rattus norvegicus GN=Dctn1 PE=1 SV=2	47	47	1.01227	0.98241	0.994519	0.965187	0.988595	0.294172
D4A8V2	Coiled-coil domain-containing 177 OS=Rattus norvegicus GN=Ccdc177 PE=1 SV=1	8	8	0.988894	0.82893	0.950766	0.796969	0.89139	0.0578345
D4A8Y0	Claudin 12 OS=Rattus norvegicus GN=Cldn12 PE=1 SV=1	1	1	0.737903	0.916667	0.780939	0.970128	0.851409	0.0353265
D4A914	5'-3' exoribonuclease 2 OS=Rattus norvegicus GN=Xrn2 PE=1 SV=3	3	3	1.12925	1.29478	1.0375	1.18958	1.16278	0.0235271
D4A962	Heterogeneous nuclear ribonucleoprotein U-like 1 OS=Rattus norvegicus GN=Hnrnpul1 PE=1 SV=1	7	7	0.914298	0.999504	1.01134	1.10559	1.00768	0.850914
D4A994	ER membrane protein complex subunit 1 OS=Rattus norvegicus GN=Emc1 PE=1 SV=1	9	9	1.1716	1.17456	1.12225	1.12508	1.14837	4.66877e-05
D4A997	HIV TAT specific factor 1 (Predicted) OS=Rattus norvegicus GN=Htatsf1 PE=1 SV=2	2	2	0.996015	0.909867	1.027	0.938173	0.967764	0.272228
D4A9A3	Centromere protein V OS=Rattus norvegicus GN=Cenpv PE=1 SV=3	3	3	0.95057	1.06307	1.05643	1.18146	1.06288	0.231007
D4A9D6	DEAH (Asp-Glu-Ala-His) box polypeptide 9 (Predicted) OS=Rattus norvegicus GN=Dhx9 PE=1 SV=1	18	18	1.00514	1.2233	1.01058	1.22992	1.11723	0.112876
D4A9D8	Oxysterol-binding protein OS=Rattus norvegicus GN=Osbp PE=1 SV=2	13	12	1.09335	1.07668	1.09061	1.07398	1.08365	2.49139e-06
D4A9G5	Dpy-19-like C-mannosyltransferase 3 OS=Rattus norvegicus GN=Dpy19l3 PE=1 SV=2	1	1	1.0858	1.12774	0.862879	0.896212	0.993157	0.921391
D4A9H7	Similar to RIKEN cDNA 2610039E05 (Predicted), isoform CRA_a OS=Rattus norvegicus GN=Spata2L PE=1 SV=1	5	5	1.13301	1.19367	1.07541	1.13299	1.13377	0.00145896
D4A9L2	RCG34610, isoform CRA_c OS=Rattus norvegicus GN=Srsf1 PE=1 SV=1	4	4	1.08087	1.05046	1.13568	1.10373	1.09268	0.00212505
D4A9M6	A kinase (PRKA) anchor protein 1, isoform CRA_b OS=Rattus norvegicus GN=Akap1 PE=1 SV=2	5	5	1.11499	0.87393	1.14755	0.899447	1.00898	0.903645
D4A9P7	BolA family member 2 OS=Rattus norvegicus GN=Bola2 PE=1 SV=1	4	4	1.03386	0.893861	1.03552	0.895294	0.964633	0.415537
D4A9P9	Gup1, glycerol uptake/transporter homolog (Yeast) (Predicted) OS=Rattus norvegicus GN=Hhatl PE=3 SV=1	1	1	1.21732	1.10808	0.961892	0.875574	1.04071	0.611164
D4A9Q5	Carboxypeptidase M OS=Rattus norvegicus GN=Cpm PE=1 SV=1	9	9	0.763527	0.968859	0.956848	1.21417	0.975851	0.802402
D4A9V7	Methionine--tRNA ligase, mitochondrial-like OS=Rattus norvegicus GN=LOC100911305 PE=1 SV=1	2	2	1.19154	1.07722	1.2146	1.09807	1.14536	0.00517537
D4A9W3	Similar to hypothetical protein FLJ20950 OS=Rattus norvegicus GN=Dglucy PE=1 SV=1	1	1	1.04062	2.57533	1.07475	2.6598	1.83763	0.160056
D4A9Z2	DNA topoisomerase OS=Rattus norvegicus GN=Top3b PE=1 SV=1	2	2	1.20382	0.857532	0.490419	0.349347	0.725279	0.248111
D4A9Z6	Mitochondrial ribosomal protein S35 OS=Rattus norvegicus GN=Mrps35 PE=1 SV=1	2	2	1.03121	0.906358	1.07795	0.947432	0.990737	0.820107
D4A9Z8	Chromatin-modifying protein 4B-like 1 OS=Rattus norvegicus GN=Chmp4bl1 PE=1 SV=1	6	1	1.01136	1.03537	1.06668	1.092	1.05135	0.0270483
D4AA13	Dmx-like 1 OS=Rattus norvegicus GN=Dmxl1 PE=1 SV=1	7	5	1.0291	1.14782	1.04014	1.16014	1.0943	0.0344752
D4AA31	Prolylcarboxypeptidase OS=Rattus norvegicus GN=Prcp PE=1 SV=1	1	1	1.10955	1.15543	1.0413	1.08436	1.09766	0.00640849
D4AA35	Acetylserotonin O-methyltransferase-like OS=Rattus norvegicus GN=Asmtl PE=1 SV=2	5	5	0.958053	1.09363	0.907986	1.03648	0.999037	0.982083
D4AA63	Ubiquilin 2 OS=Rattus norvegicus GN=Ubqln2 PE=1 SV=1	9	5	1.0553	1.17732	1.02214	1.14032	1.09877	0.0339961
D4AA72	Protein phosphatase 1, regulatory subunit 16B OS=Rattus norvegicus GN=Ppp1r16b PE=4 SV=1	3	3	0.923862	1.27796	0.922182	1.27564	1.09991	0.365716
D4AA77	Plexin D1 OS=Rattus norvegicus GN=Plxnd1 PE=4 SV=2	4	4	1.03469	1.12153	1.03532	1.12221	1.07844	0.0203731
D4AAE9	CDGSH iron sulfur domain 2 OS=Rattus norvegicus GN=Cisd2 PE=1 SV=1	4	4	0.952443	0.908559	0.958978	0.914793	0.933693	0.00209022
D4AAH9	TBC1 domain family, member 23 OS=Rattus norvegicus GN=Tbc1d23 PE=1 SV=2	1	1	1.05962	0.894961	1.01981	0.861339	0.958931	0.42357
D4AAI7	Family with sequence similarity 219, member A OS=Rattus norvegicus GN=Fam219a PE=1 SV=2	2	2	1.09265	1.65056	1.05833	1.59872	1.35007	0.115039
D4AAL4	Adhesion G protein-coupled receptor L3 OS=Rattus norvegicus GN=Adgrl3 PE=1 SV=3	15	14	0.994763	1.038	0.999897	1.04335	1.019	0.182372
D4AAM0	Transportin 3 OS=Rattus norvegicus GN=Tnpo3 PE=1 SV=2	10	10	1.10138	1.04774	1.06384	1.01203	1.05624	0.0229607
D4AAR7	Coiled-coil domain-containing 136 OS=Rattus norvegicus GN=Ccdc136 PE=1 SV=3	4	4	1.08332	0.958493	0.982771	0.869529	0.973528	0.569032
D4AAS1	G protein-coupled receptor 162 OS=Rattus norvegicus GN=Gpr162 PE=1 SV=1	1	1	0.969374	1.58921	0.968085	1.5871	1.27844	0.217301
D4AAU4	Regulation of nuclear pre-mRNA domain-containing 1A OS=Rattus norvegicus GN=Rprd1a PE=1 SV=1	1	1	1.0258	1.33363	0.999133	1.29896	1.16438	0.111517
D4AAV9	Tetraspanin OS=Rattus norvegicus GN=Tspan9 PE=1 SV=1	2	2	1.04674	1.01124	1.08883	1.05189	1.04967	0.0203446
D4AAX6	Phosphoinositide phospholipase C OS=Rattus norvegicus GN=Plch2 PE=1 SV=3	10	10	1.0129	0.881751	1.02103	0.88883	0.951127	0.246614
D4AB01	Histidine triad nucleotide binding protein 2 (Predicted), isoform CRA_a OS=Rattus norvegicus GN=Hint2 PE=1 SV=1	4	4	1.0309	1.14484	1.02638	1.13982	1.08548	0.0405312
D4AB03	Family with sequence similarity 120A OS=Rattus norvegicus GN=Fam120a PE=1 SV=2	8	8	0.970169	0.97868	0.979913	0.98851	0.979318	0.00149806
D4AB55	Regulator of G-protein-signaling 12 OS=Rattus norvegicus GN=Rgs12 PE=1 SV=3	1	1	1.2026	0.859155	1.07246	0.766184	0.975101	0.810374
D4AB66	Stonin-2 OS=Rattus norvegicus GN=Ston2 PE=1 SV=1	3	3	1.02107	0.98846	0.998038	0.96616	0.993433	0.584842
D4ABB2	Megalencephalic leukoencephalopathy with subcortical cysts 1 OS=Rattus norvegicus GN=Mlc1 PE=1 SV=1	4	4	0.943746	0.881775	0.998065	0.932527	0.939028	0.043135
D4ABB4	F-box/LRR-repeat protein 15 OS=Rattus norvegicus GN=Fbxl15 PE=3 SV=1	2	2	1.04083	1.55845	0.990909	1.4837	1.26847	0.165251
D4ABB8	Probable phospholipid-transporting ATPase IIB OS=Rattus norvegicus GN=Atp9b PE=3 SV=1	5	2	1.16798	1.13911	1.03248	1.00696	1.08663	0.0703468
D4ABC7	Uracil phosphoribosyltransferase homolog OS=Rattus norvegicus GN=Uprt PE=4 SV=1	1	1	1.05427	0.984721	0.949241	0.886622	0.968713	0.405701
D4ABD7	Thyroid hormone receptor interactor 11 OS=Rattus norvegicus GN=Trip11 PE=1 SV=3	1	1	0.908847	1.32574	0.829865	1.21053	1.06874	0.583243
D4ABI6	Ubiquitin carboxyl-terminal hydrolase OS=Rattus norvegicus GN=Uchl3 PE=1 SV=2	7	7	1.09595	0.869593	1.02727	0.815098	0.95198	0.492879
D4ABI7	Very-long-chain (3R)-3-hydroxyacyl-CoA dehydratase OS=Rattus norvegicus GN=Hacd3 PE=1 SV=2	5	5	0.965276	0.974051	0.950689	0.959332	0.962337	0.000259824
D4ABK1	Synaptogyrin 3 OS=Rattus norvegicus GN=Syngr3 PE=1 SV=1	2	2	1.03938	1.13958	1.06856	1.17158	1.10477	0.0141428
D4ABK7	Heterogeneous nuclear ribonucleoprotein H3 OS=Rattus norvegicus GN=Hnrnph3 PE=1 SV=1	2	2	1.29452	0.956941	1.22132	0.902827	1.0939	0.368101
D4ABL6	Multiple C2 and transmembrane domain-containing protein 1 OS=Rattus norvegicus GN=Mctp1 PE=1 SV=4	9	7	0.957963	1.19778	0.960021	1.20035	1.07903	0.297631
D4ABM3	Dishevelled associated activator of morphogenesis 1 (Predicted) OS=Rattus norvegicus GN=Daam1 PE=1 SV=1	19	17	1.07933	0.924141	1.04923	0.898362	0.987765	0.794425
D4ABM5	Mitochondrial ribosomal protein S34 OS=Rattus norvegicus GN=Mrps34 PE=1 SV=1	4	4	1.0225	0.860826	1.04093	0.876335	0.950147	0.332937
D4ABN3	Synaptojanin-1 OS=Rattus norvegicus GN=Synj1 PE=1 SV=3	44	44	0.948284	0.843257	0.960451	0.854077	0.901517	0.0184003
D4ABP4	Rab3 GTPase-activating protein non-catalytic subunit OS=Rattus norvegicus GN=Rab3gap2 PE=1 SV=3	24	1	0.925037	1.00104	0.95861	1.03737	0.980516	0.457031
D4ABP9	F-box only protein 3 OS=Rattus norvegicus GN=Fbxo3 PE=3 SV=1	6	6	1.01749	1.24591	1.00501	1.23062	1.12476	0.10615
D4ABS5	PITH domain-containing 1 OS=Rattus norvegicus GN=Pithd1 PE=1 SV=2	4	4	0.985618	0.937714	0.980196	0.932556	0.959021	0.0254979
D4ABT4	NADPH-dependent diflavin oxidoreductase 1 OS=Rattus norvegicus GN=Ndor1 PE=1 SV=1	1	1	1.09572	1.20324	1.13039	1.24131	1.16766	0.00234542
D4ABT8	Heterogeneous nuclear ribonucleoprotein U-like 2 OS=Rattus norvegicus GN=Hnrnpul2 PE=1 SV=1	17	17	0.988979	1.06387	1.00116	1.07698	1.03275	0.188164
D4ABX8	Leucine-rich repeat and fibronectin type-III domain-containing protein 4 OS=Rattus norvegicus GN=Lrfn4 PE=1 SV=1	4	4	0.902977	1.03491	0.949784	1.08855	0.994055	0.891276
D4ABX9	ER membrane protein complex subunit 6 OS=Rattus norvegicus GN=Emc6 PE=1 SV=1	2	2	1.17358	1.27107	1.07059	1.15952	1.16869	0.00628512
D4ABZ4	OTU deubiquitinase 7A OS=Rattus norvegicus GN=Otud7a PE=1 SV=2	2	2	1.09062	1.01313	1.10443	1.02595	1.05853	0.0427527
D4AC23	Chaperonin-containing TCP1 subunit 7 OS=Rattus norvegicus GN=Cct7 PE=1 SV=1	28	28	0.997881	0.887379	1.03698	0.922146	0.961096	0.299103
D4AC36	Eukaryotic translation initiation factor 3 subunit F OS=Rattus norvegicus GN=Eif3f PE=1 SV=3	6	6	1.09357	0.884033	1.09127	0.882174	0.987762	0.846197
D4AC38	Argonaute 1, RISC catalytic component OS=Rattus norvegicus GN=Ago1 PE=1 SV=1	4	2	1.12133	0.594595	1.03558	0.549124	0.825158	0.321427
D4ACA5	Mitochondrial import inner membrane translocase subunit TIM17 OS=Rattus norvegicus GN=LOC100911130 PE=1 SV=1	1	1	1.0118	0.824377	0.933495	0.76058	0.882562	0.0805773
D4ACB6	Pleckstrin and Sec7 domain containing 2 (Predicted) OS=Rattus norvegicus GN=Psd2 PE=1 SV=1	5	5	1.09918	1.15125	1.04453	1.09402	1.09725	0.00429111
D4ACB8	Chaperonin subunit 8 (Theta) (Predicted), isoform CRA_a OS=Rattus norvegicus GN=Cct8 PE=1 SV=1	30	30	1.04644	1.07191	1.04997	1.07553	1.06096	0.000177831
D4ACF2	Tripartite motif protein 21 (Predicted), isoform CRA_a OS=Rattus norvegicus GN=Trim21 PE=1 SV=2	1	1	0.942238	0.527076	0.864238	0.483444	0.704249	0.0844996
D4ACG2	IlvB (Bacterial acetolactate synthase)-like (Predicted), isoform CRA_c OS=Rattus norvegicus GN=Ilvbl PE=1 SV=1	3	3	0.910636	0.888939	0.92824	0.906124	0.908485	2.82589e-05
D4ACG7	Copine 6 OS=Rattus norvegicus GN=Cpne6 PE=1 SV=2	12	11	0.981476	0.771979	1.01801	0.800715	0.893045	0.136982
D4ACG8	Fucose mutarotase OS=Rattus norvegicus GN=Fuom PE=1 SV=1	1	1	0.978417	1.1259	0.978417	1.1259	1.05216	0.266442
D4ACJ1	40S ribosomal protein S24 OS=Rattus norvegicus GN=LOC100363469 PE=3 SV=1	4	4	0.979434	0.882275	1.01483	0.914159	0.947674	0.133487
D4ACJ3	SMG7 nonsense mediated mRNA decay factor OS=Rattus norvegicus GN=Smg7 PE=1 SV=2	1	1	1.09548	1.61307	1.06732	1.5716	1.33687	0.107088
D4ACM1	Elongator complex protein 3 OS=Rattus norvegicus GN=Elp3 PE=1 SV=2	7	7	1.02345	1.36787	1.02489	1.3698	1.1965	0.0956983
D4ACN8	Plasminogen receptor (KT) OS=Rattus norvegicus GN=Plgrkt PE=1 SV=1	3	3	1.09056	1.1484	1.07852	1.13573	1.1133	0.000549045
D4ACP8	Serine active site-containing 1 OS=Rattus norvegicus GN=Serac1 PE=1 SV=2	3	3	0.960727	1.25169	1.01971	1.32854	1.14017	0.165544
D4ACQ9	GA repeat binding protein, alpha (Predicted) OS=Rattus norvegicus GN=Gabpa PE=1 SV=1	1	1	1.2803	1.1714	1.07132	0.98019	1.1258	0.0995324
D4ACS9	RCG27978 OS=Rattus norvegicus GN=Tmem229a PE=4 SV=1	2	2	1.00294	0.928047	1.05401	0.975309	0.990076	0.719213
D4ACY1	RGD1565784 OS=Rattus norvegicus GN=RGD1565784 PE=1 SV=1	1	1	0.833333	1.10256	0.915493	1.21127	1.01566	0.861727
D4AD14	Leucine-rich repeats and death domain-containing 1 OS=Rattus norvegicus GN=Lrrd1 PE=1 SV=2	1	1	1.00573	0.794683	1.02076	0.806559	0.906931	0.180979
D4AD44	Josephin domain-containing 2 OS=Rattus norvegicus GN=Josd2 PE=4 SV=1	1	1	0.892874	0.86069	0.850263	0.819615	0.85586	7.56347e-05
D4AD70	Similar to 60S ribosomal protein L38 OS=Rattus norvegicus GN=RGD1561636 PE=3 SV=1	2	2	0.932243	0.89486	0.927188	0.890008	0.911075	0.0001785
D4AD82	Rho GTPase-activating protein 35 OS=Rattus norvegicus GN=Arhgap35 PE=1 SV=3	20	20	1.03189	1.10994	1.02962	1.10751	1.06974	0.021199
D4AD99	Cytoplasmic polyadenylation element-binding protein 3 OS=Rattus norvegicus GN=Cpeb3 PE=1 SV=3	2	2	0.947615	0.901486	1.02712	0.977119	0.963335	0.213454
D4ADD3	HECT, C2 and WW domain-containing E3 ubiquitin protein ligase 2 OS=Rattus norvegicus GN=Hecw2 PE=1 SV=1	7	7	0.992897	1.62795	1.06498	1.74613	1.35799	0.159218
D4ADD7	Glutaredoxin 5 OS=Rattus norvegicus GN=Glrx5 PE=1 SV=1	4	3	0.989585	0.953364	0.980369	0.944485	0.966951	0.0216634
D4ADD8	Dynactin 6 (Predicted), isoform CRA_b OS=Rattus norvegicus GN=Dctn6 PE=1 SV=1	1	1	1.05187	0.876081	1.09391	0.911089	0.983237	0.762296
D4ADE5	Histone-lysine N-methyltransferase SETD7 OS=Rattus norvegicus GN=Setd7 PE=1 SV=1	8	8	1.04293	1.04659	1.0064	1.00993	1.02646	0.0469722
D4ADF5	Programmed cell death 5 OS=Rattus norvegicus GN=Pdcd5 PE=1 SV=1	2	2	1.02253	1.18759	1.03013	1.19643	1.10917	0.0628219
D4ADG2	IBA57 homolog, iron-sulfur cluster assembly OS=Rattus norvegicus GN=Iba57 PE=1 SV=1	2	2	0.920991	1.08194	0.933557	1.0967	1.0083	0.865554
D4ADI8	Cell division cycle-associated 2 OS=Rattus norvegicus GN=Cdca2 PE=1 SV=1	1	1	1.04082	0.689895	0.95262	0.631435	0.828692	0.183236
D4ADQ1	Ribonucleotide reductase M2 B (TP53 inducible) (Predicted) OS=Rattus norvegicus GN=Rrm2b PE=1 SV=3	2	2	0.903889	1.33228	0.970139	1.42993	1.15906	0.268451
D4ADS4	Microsomal glutathione S-transferase 3 OS=Rattus norvegicus GN=Mgst3 PE=1 SV=1	2	2	0.931996	0.888784	0.972326	0.927243	0.930087	0.00641023
D4ADS6	Integrator complex subunit 7 OS=Rattus norvegicus GN=Ints7 PE=1 SV=1	1	1	1.04494	1.4382	1.25676	1.72973	1.36741	0.0852173
D4ADS9	EFR3 homolog A OS=Rattus norvegicus GN=Efr3a PE=1 SV=1	2	1	1.1118	1.47826	0.829344	1.1027	1.13053	0.364804
D4ADU2	Solute carrier family 7 member 11 OS=Rattus norvegicus GN=Slc7a11 PE=1 SV=1	4	4	1.01228	1.14587	0.935575	1.05904	1.03819	0.418741
D4ADZ9	Pseudouridylate synthase 7 OS=Rattus norvegicus GN=Pus7 PE=1 SV=2	1	1	1.09628	1.04493	1.04401	0.99511	1.04508	0.0717987
D4AE00	AP-3 complex subunit beta OS=Rattus norvegicus GN=Ap3b2 PE=1 SV=1	37	33	0.987668	0.901994	0.984902	0.899468	0.943508	0.0622595
D4AE02	Family with sequence similarity 98, member B OS=Rattus norvegicus GN=Fam98b PE=1 SV=3	6	5	1.07163	0.912824	1.04456	0.889767	0.979695	0.673329
D4AE06	Peptidylprolyl isomerase OS=Rattus norvegicus GN=Fkbp15 PE=1 SV=3	7	7	1.07888	0.890602	1.01339	0.83654	0.954853	0.446868
D4AE56	Prostaglandin E synthase 2 OS=Rattus norvegicus GN=Ptges2 PE=1 SV=1	7	7	0.979158	1.17177	1.03352	1.23682	1.10532	0.128211
D4AE59	Serine/threonine-protein kinase STK11 OS=Rattus norvegicus GN=Stk11 PE=1 SV=1	4	4	0.906197	1.20803	0.917308	1.22284	1.06359	0.495891
D4AE68	Guanine nucleotide binding protein, alpha q polypeptide, isoform CRA_a OS=Rattus norvegicus GN=Gnaq PE=1 SV=2	8	7	1.25712	0.896488	1.22411	0.872945	1.06266	0.565491
D4AE69	Similar to BC003277 protein (Predicted), isoform CRA_a OS=Rattus norvegicus GN=Tmem51 PE=1 SV=1	1	1	0.753012	1.13253	0.748503	1.12575	0.939948	0.602363
D4AE88	Family with sequence similarity 120B OS=Rattus norvegicus GN=Fam120b PE=1 SV=1	2	2	1.11505	1.2686	1.09614	1.2471	1.18172	0.00636794
D4AE96	Importin 7 OS=Rattus norvegicus GN=Ipo7 PE=1 SV=1	13	13	1.082	1.22062	1.06288	1.19905	1.14114	0.0125203
D4AEC0	Histone H2A OS=Rattus norvegicus GN=H2afv PE=3 SV=1	4	2	1.01925	0.912166	1.05679	0.945763	0.98349	0.635861
D4AEC2	Calmodulin-regulated spectrin-associated protein 2 OS=Rattus norvegicus GN=Camsap2 PE=1 SV=1	17	16	1.04352	0.923525	1.03966	0.920107	0.981702	0.61582
D4AED6	RCG21708, isoform CRA_a OS=Rattus norvegicus GN=Mettl27 PE=1 SV=1	1	1	1.24038	1.20192	1.05738	1.02459	1.13107	0.0483344
D4AEG7	TBC1 domain family, member 13 OS=Rattus norvegicus GN=Tbc1d13 PE=1 SV=3	5	5	1.06181	1.02118	1.05041	1.01021	1.0359	0.0250923
D4AEH3	Proteasome (Prosome, macropain) 26S subunit, non-ATPase, 7 (Predicted) OS=Rattus norvegicus GN=Psmd7 PE=1 SV=1	5	5	1.01849	1.60537	1.0413	1.64133	1.32662	0.153014
D4AEH9	Amylo-1, 6-glucosidase, 4-alpha-glucanotransferase (Glycogen debranching enzyme, glycogen storage disease type III) (Predicted), isoform CRA_a OS=Rattus norvegicus GN=Agl PE=1 SV=1	33	33	1.00826	1.1635	0.981938	1.13313	1.07171	0.162036
D4AEK9	Coiled-coil domain-containing 6 OS=Rattus norvegicus GN=Ccdc6 PE=1 SV=3	4	4	1.02829	1.20807	1.01095	1.18769	1.10875	0.0803141
D4AEP0	Adenylosuccinate synthetase isozyme 2 OS=Rattus norvegicus GN=Adss PE=1 SV=1	10	9	0.977268	1.04879	0.984813	1.05689	1.01694	0.447539
D5MTG9	UBR1 protein OS=Rattus norvegicus GN=Ubr1 PE=2 SV=1	5	5	0.915604	1.20959	0.856862	1.13199	1.02851	0.747342
D7NIW0	Nedd4l OS=Rattus norvegicus PE=2 SV=1	11	11	1.02101	0.9829	1.00739	0.969796	0.995274	0.697549
[truncated: 2,735 more rows]

## Sheet: Anx-Sus ( vs Ctrl )
UniProt accession	Protein description	Peptides	Unique peptides	117/113 ratio	118/113 ratio	117/114 ratio	118/114 ratio	Average ratio (Anx-Sus vs Ctrl)	P-value
A0A096MJ99	Vesicle-associated membrane protein 4 OS=Rattus norvegicus GN=Vamp4 PE=1 SV=1	1	1	0.764888	0.747873	0.918292	0.897864	0.832229	0.0319598
A0A0G2JSL4	Tuberin OS=Rattus norvegicus GN=Tsc2 PE=1 SV=1	5	5	1.09268	1.3386	1.1272	1.38088	1.23484	0.0486399
A0A0G2JTD1	Regulation of nuclear pre-mRNA domain-containing 2 OS=Rattus norvegicus GN=Rprd2 PE=1 SV=1	1	1	1.48714	1.20755	1.38278	1.12281	1.30007	0.0358919
A0A0G2JUR5	Myosin phosphatase Rho-interacting protein OS=Rattus norvegicus GN=Mprip PE=1 SV=1	1	1	0.721872	0.731773	0.765998	0.776504	0.749037	0.000314837
A0A0G2K532	Leucine-rich repeat and fibronectin type-III domain-containing protein 5 OS=Rattus norvegicus GN=Lrfn5 PE=4 SV=1	1	1	0.784483	0.721675	0.899718	0.827684	0.80839	0.0144187
A0A0G2KA14	C-type lectin domain-containing 16A OS=Rattus norvegicus GN=Clec16a PE=1 SV=1	1	1	0.551876	0.770419	0.674764	0.94197	0.734757	0.0484591
B1WBV6	Aplp1 protein OS=Rattus norvegicus GN=Aplp1 PE=2 SV=1	8	8	0.814002	0.854192	0.792844	0.831989	0.823257	0.000870703
B2GVB3	Actn3 protein OS=Rattus norvegicus GN=Actn3 PE=2 SV=1	15	2	1.20959	1.28356	1.26143	1.33857	1.27329	0.00199176
B2RYF8	Cnpy3 protein OS=Rattus norvegicus GN=Cnpy3 PE=2 SV=1	1	1	0.734607	0.913376	0.740265	0.920411	0.827165	0.0445805
B2RYJ4	L-aminoadipate-semialdehyde dehydrogenase-phosphopantetheinyl transferase OS=Rattus norvegicus GN=Aasdhppt PE=2 SV=1	1	1	0.728401	0.799523	0.855861	0.939428	0.830803	0.0321813
B2RZB7	Small nuclear ribonucleoprotein D1 OS=Rattus norvegicus GN=Snrpd1 PE=1 SV=1	1	1	1.12006	1.36715	1.22743	1.49822	1.30321	0.0347219
D3Z890	Sn1-specific diacylglycerol lipase beta OS=Rattus norvegicus GN=Daglb PE=1 SV=3	1	1	0.830451	0.815562	0.825692	0.810888	0.820649	3.46849e-05
D3Z946	Similar to RIKEN cDNA 2210416J16 (Predicted), isoform CRA_b OS=Rattus norvegicus GN=Tmem70 PE=1 SV=1	1	1	0.776371	0.81294	0.686994	0.719353	0.748915	0.00299626
D3Z9Z0	Ankyrin 1 OS=Rattus norvegicus GN=Ank1 PE=1 SV=1	7	4	0.864769	0.866959	0.760065	0.761989	0.813446	0.00859748
D3ZDY6	Similar to coiled-coil-helix-coiled-coil-helix domain containing 4 OS=Rattus norvegicus GN=LOC685505 PE=4 SV=1	1	1	0.84	0.816794	0.800407	0.778295	0.808874	0.000687738
D3ZF11	Hepatitis B virus x interacting protein (Predicted), isoform CRA_a OS=Rattus norvegicus GN=Lamtor5 PE=1 SV=1	2	2	0.803676	0.725146	0.905838	0.817326	0.812996	0.00232933
D3ZF99	Mitochondrial ribosomal protein L55 OS=Rattus norvegicus GN=Mrpl55 PE=1 SV=2	1	1	0.758893	0.86166	0.648649	0.736486	0.751422	0.00128487
D3ZFQ1	Ataxin 7-like 3B OS=Rattus norvegicus GN=Atxn7l3b PE=1 SV=1	1	1	0.797743	0.778646	0.860487	0.839888	0.819191	0.00238279
D3ZIF0	Zinc finger protein 512 OS=Rattus norvegicus GN=Zfp512 PE=1 SV=1	2	2	1.11526	1.32503	1.12815	1.34034	1.22719	0.0337584
D3ZMS3	Matrilin 4 OS=Rattus norvegicus GN=Matn4 PE=4 SV=1	1	1	0.740187	0.885981	0.751423	0.899431	0.819256	0.0239146
D3ZVM5	Heat shock protein family A (Hsp70) member 12B OS=Rattus norvegicus GN=Hspa12b PE=1 SV=3	5	2	0.698373	0.85607	0.692308	0.848635	0.773846	0.0155207
D3ZXK4	Abhydrolase domain-containing 11 OS=Rattus norvegicus GN=Abhd11 PE=1 SV=1	5	5	1.24744	1.35334	1.20117	1.30314	1.27627	0.00359984
D3ZY44	Mitochondrial ribosomal protein S2 OS=Rattus norvegicus GN=Mrps2 PE=1 SV=1	1	1	0.858177	0.929088	0.701775	0.759763	0.812201	0.0340013
D4A255	TBC/LysM-associated domain-containing 1 OS=Rattus norvegicus GN=Tldc1 PE=1 SV=3	2	2	1.48563	1.67625	1.29954	1.46628	1.48192	0.000775905
D4A2I9	Sortilin-related VPS10 domain-containing receptor 3 OS=Rattus norvegicus GN=Sorcs3 PE=4 SV=3	1	1	0.800535	0.855422	0.803763	0.858871	0.829648	0.00174022
D4A3S8	NOL1/NOP2/Sun domain family, member 2 (Predicted) OS=Rattus norvegicus GN=Nsun2 PE=1 SV=1	2	2	0.895833	0.853261	0.795656	0.757844	0.825648	0.0106517
D4ABJ2	Cerebellin 4 precursor OS=Rattus norvegicus GN=Cbln4 PE=1 SV=1	1	1	0.649351	0.794063	0.706001	0.863338	0.753188	0.0136629
D4AD14	Leucine-rich repeats and death domain-containing 1 OS=Rattus norvegicus GN=Lrrd1 PE=1 SV=2	1	1	0.881391	0.77137	0.894562	0.782897	0.832555	0.0138131
E9PU29	Ring finger protein 31 OS=Rattus norvegicus GN=Rnf31 PE=1 SV=2	2	2	1.11199	1.19541	1.2331	1.3256	1.21652	0.0163757
F1LNC5	Regulating synaptic membrane exocytosis protein 2 OS=Rattus norvegicus GN=Rims2 PE=1 SV=3	4	4	1.23688	1.46257	1.2128	1.4341	1.33659	0.0139589
F1LP07	Diphthine--ammonia ligase OS=Rattus norvegicus GN=Dph6 PE=1 SV=3	1	1	0.820961	0.777293	0.888889	0.841608	0.832187	0.00543064
F1LPM3	Sorbin and SH3 domain-containing protein 2 OS=Rattus norvegicus GN=Sorbs2 PE=1 SV=2	2	2	1.14083	1.36943	1.07947	1.29579	1.22138	0.0458149
F1LPT0	Gap junction protein OS=Rattus norvegicus GN=Gjc3 PE=1 SV=1	2	2	0.845913	0.737583	0.856634	0.746931	0.796765	0.00762308
F1LQF5	Phosphoglycerate dehydrogenase like 1 OS=Rattus norvegicus GN=Ubac2 PE=1 SV=2	3	3	0.812288	0.756144	0.862154	0.802564	0.808287	0.000117944
F1LWK9	Netrin G1 OS=Rattus norvegicus GN=Ntng1 PE=4 SV=3	1	1	1.21111	1.28333	1.14196	1.21006	1.21162	0.000329173
F1M8P2	Zyg-11 family member B, cell cycle regulator OS=Rattus norvegicus GN=Zyg11b PE=1 SV=2	2	2	0.772947	0.93599	0.682667	0.826667	0.804568	0.0344633
F1M998	Sorting nexin 25 OS=Rattus norvegicus GN=Snx25 PE=4 SV=3	2	2	0.685748	0.656873	0.846042	0.810417	0.74977	0.0123863
F7F3Z1	Lectin, mannose-binding 2-like OS=Rattus norvegicus GN=Lman2l PE=1 SV=2	1	1	1.26208	1.56102	1.21243	1.49961	1.38378	0.0210333
G3V9F4	Phosphatase and actin regulator OS=Rattus norvegicus GN=Phactr2 PE=1 SV=3	1	1	0.864372	0.838057	0.820365	0.795389	0.829546	0.00133327
H1UBM7	Copine 2 protein OS=Rattus norvegicus GN=Cpne2 PE=2 SV=1	3	2	0.761457	0.820212	0.80198	0.863861	0.811878	0.00303273
M0R4P9	Ubiquitin-conjugating enzyme E2H OS=Rattus norvegicus GN=Ube2h PE=1 SV=2	1	1	0.836807	0.816408	0.823298	0.803229	0.819936	0.000128705
M0R5A9	DENN/MADD domain containing 5B OS=Rattus norvegicus GN=Dennd5b PE=1 SV=2	2	1	0.811092	0.847487	0.776119	0.810945	0.811411	1.30848e-05
M0R784	Probable N-acetyltransferase CML2-like OS=Rattus norvegicus GN=LOC100910829 PE=4 SV=1	1	1	0.793241	0.775348	0.891288	0.871184	0.832765	0.00988983
M0RAI4	Glutamyl-tRNA synthetase 2, mitochondrial OS=Rattus norvegicus GN=Ears2 PE=1 SV=2	1	1	0.823985	0.833656	0.833659	0.843444	0.833686	1.24177e-08
M0RAS4	Immunoglobin superfamily, member 21 OS=Rattus norvegicus GN=Igsf21 PE=4 SV=2	1	1	1.27691	1.29719	1.27991	1.30023	1.28856	1.90702e-05
O88763	Phosphatidylinositol 3-kinase catalytic subunit type 3 OS=Rattus norvegicus GN=Pik3c3 PE=1 SV=1	4	4	0.611123	0.663612	0.780319	0.84734	0.725599	0.0145916
O88764-2	Isoform 2 of Death-associated protein kinase 3 OS=Rattus norvegicus GN=Dapk3	1	1	0.836667	0.858148	0.698516	0.71645	0.777445	0.0120999
P62074	Mitochondrial import inner membrane translocase subunit Tim10 OS=Rattus norvegicus GN=Timm10 PE=3 SV=1	3	3	0.919073	0.923447	0.741748	0.745278	0.832386	0.0469256
P62329	Thymosin beta-4 OS=Rattus norvegicus GN=Tmsb4x PE=1 SV=2	1	1	0.761102	0.756241	0.851458	0.846021	0.803705	0.00484129
P84082	ADP-ribosylation factor 2 OS=Rattus norvegicus GN=Arf2 PE=2 SV=1	8	1	0.735411	0.658488	0.82209	0.736101	0.738023	0.000227775
P97570	85/88 kDa calcium-independent phospholipase A2 OS=Rattus norvegicus GN=Pla2g6 PE=1 SV=2	2	2	1.56898	1.27383	1.49124	1.21071	1.38619	0.0203304
Q00657	Chondroitin sulfate proteoglycan 4 OS=Rattus norvegicus GN=Cspg4 PE=1 SV=2	12	1	0.789573	0.843286	0.713185	0.761701	0.776936	0.00378197
Q2KMM2	Trafficking protein particle complex subunit 1 OS=Rattus norvegicus GN=Trappc1 PE=2 SV=1	1	1	0.921022	0.825784	0.831237	0.745283	0.830831	0.00329098
Q3B7D0	Oxygen-dependent coproporphyrinogen-III oxidase, mitochondrial OS=Rattus norvegicus GN=Cpox PE=1 SV=1	1	1	0.850847	0.877966	0.713068	0.735795	0.794419	0.0153223
Q3MHU5	Reticulophagy regulator 2 OS=Rattus norvegicus GN=Retreg2 PE=1 SV=2	4	4	0.897544	0.861404	0.745773	0.715743	0.805116	0.021367
Q3T1G7	Conserved oligomeric Golgi complex subunit 7 OS=Rattus norvegicus GN=Cog7 PE=2 SV=1	1	1	0.699615	0.759949	0.854232	0.9279	0.810424	0.0329469
Q4FZX5	Methionine-R-sulfoxide reductase B2, mitochondrial OS=Rattus norvegicus GN=Msrb2 PE=2 SV=1	1	1	0.897468	0.911056	0.680562	0.690867	0.794988	0.0476836
Q4KM64	Protein jagunal homolog 1 OS=Rattus norvegicus GN=Jagn1 PE=2 SV=1	1	1	0.777014	0.815324	0.849624	0.891515	0.833369	0.0064273
Q4KM87	Actin-like 6A OS=Rattus norvegicus GN=Actl6a PE=1 SV=1	1	1	0.728435	0.779553	0.847584	0.907063	0.815659	0.0179879
Q4QQU9	Osteopetrosis-associated transmembrane protein 1 OS=Rattus norvegicus GN=Ostm1 PE=1 SV=1	1	1	0.772809	0.801431	0.579088	0.600536	0.688466	0.0122887
Q4V797	Interferon-gamma-inducible GTPase Ifgga1 protein OS=Rattus norvegicus GN=RGD1309362 PE=1 SV=1	1	1	0.712062	0.822957	0.703846	0.813462	0.763082	0.00506543
Q4V8H8	EH domain-containing protein 2 OS=Rattus norvegicus GN=Ehd2 PE=1 SV=1	3	1	0.697115	0.838942	0.771277	0.928191	0.808881	0.0302273
Q561R9	Endoribonuclease LACTB2 OS=Rattus norvegicus GN=Lactb2 PE=2 SV=1	1	1	0.846486	0.807568	0.802254	0.765369	0.805419	2.32283e-05
Q5FVC4	DnaJ (Hsp40) homolog, subfamily B, member 12 OS=Rattus norvegicus GN=Dnajb12 PE=1 SV=1	2	2	1.41399	1.13682	1.38289	1.11181	1.26138	0.0462293
Q5M808	Protein Hikeshi OS=Rattus norvegicus GN=Hikeshi PE=2 SV=2	1	1	0.341784	0.433447	0.582226	0.738372	0.523957	0.0119855
Q5PPI4	Lysosome-associated membrane glycoprotein 5 OS=Rattus norvegicus GN=Lamp5 PE=2 SV=1	2	2	1.25721	1.28242	1.12653	1.14912	1.20382	0.0133624
Q5PPP3	Transcription elongation factor A protein-like 1 OS=Rattus norvegicus GN=Tceal1 PE=2 SV=1	1	1	0.830324	0.870203	0.758941	0.795392	0.813715	0.00434728
Q5RJL0	Ermin OS=Rattus norvegicus GN=Ermn PE=1 SV=1	9	9	0.733812	0.754856	0.825199	0.848864	0.790683	0.00472095
Q5UAJ6	Cytochrome c oxidase subunit 2 OS=Rattus norvegicus GN=COX2 PE=3 SV=1	6	1	0.773865	0.879505	0.778147	0.884371	0.828972	0.0113202
Q62867	Gamma-glutamyl hydrolase OS=Rattus norvegicus GN=Ggh PE=1 SV=1	2	2	1.26349	1.36912	1.11106	1.20394	1.2369	0.022036
Q68G33	Golgi reassembly-stacking protein 2 OS=Rattus norvegicus GN=Gorasp2 PE=1 SV=1	5	5	0.74576	0.816265	0.770338	0.843167	0.793882	0.00257038
Q6AXS5	Plasminogen activator inhibitor 1 RNA-binding protein OS=Rattus norvegicus GN=Serbp1 PE=1 SV=2	6	6	0.799362	0.804978	0.766648	0.772034	0.785755	0.00019754
Q6AY69	Autophagy-related protein 101 OS=Rattus norvegicus GN=Atg101 PE=2 SV=1	1	1	0.691511	0.89234	0.71828	0.926882	0.807253	0.0483979
Q6AY71	Protein C8orf37 homolog OS=Rattus norvegicus PE=2 SV=1	1	1	0.707343	0.728942	0.809642	0.834363	0.770073	0.00494076
Q6P9X1	Chloride channel, nucleotide-sensitive, 1A OS=Rattus norvegicus GN=Clns1a PE=1 SV=1	2	2	0.845058	0.907558	0.735391	0.78978	0.819447	0.0163658
Q6QI75	LRRG00133 OS=Rattus norvegicus GN=Wdr55 PE=1 SV=1	1	1	1.52881	1.93086	1.62892	2.0573	1.78647	0.00798176
Q6YH22	cAMP-dependent protein kinase inhibitor OS=Rattus norvegicus GN=Pkig PE=1 SV=1	1	1	0.827203	0.81263	0.73808	0.725077	0.775748	0.00320868
Q71RJ2	Voltage-dependent calcium channel gamma-2 subunit OS=Rattus norvegicus GN=Cacng2 PE=1 SV=1	2	1	0.912449	0.882085	0.72643	0.702256	0.805805	0.0358211
Q7M730	Sodium channel subunit beta-4 OS=Rattus norvegicus GN=Scn4b PE=1 SV=1	4	4	1.22633	1.40449	1.06235	1.21669	1.22746	0.0174295
Q810W7	Microtubule-associated serine/threonine-protein kinase 1 OS=Rattus norvegicus GN=Mast1 PE=1 SV=1	2	1	0.771825	0.922619	0.653782	0.781513	0.782435	0.00749607
Q8R2H0	V-type proton ATPase subunit G OS=Rattus norvegicus GN=Atp6v1g2 PE=3 SV=1	2	2	1.34276	1.75563	1.28363	1.67831	1.51509	0.022353
Q8R462	Amino acid transporter (Fragment) OS=Rattus norvegicus PE=2 SV=1	10	1	1.28826	1.60854	1.11728	1.39506	1.35229	0.0416355
Q91XU1	Protein quaking OS=Rattus norvegicus GN=Qki PE=1 SV=2	2	2	0.838675	0.879808	0.757722	0.794884	0.817772	0.00628614
Q99PD6	Transforming growth factor beta-1-induced transcript 1 protein OS=Rattus norvegicus GN=Tgfb1i1 PE=1 SV=2	1	1	0.458101	0.692737	0.525641	0.794872	0.617838	0.015653
Q9EPH8	Polyadenylate-binding protein 1 OS=Rattus norvegicus GN=Pabpc1 PE=1 SV=1	7	5	0.852482	0.861051	0.788979	0.79691	0.824855	0.00252882
Q9ES53	Ubiquitin recognition factor in ER-associated degradation protein 1 OS=Rattus norvegicus GN=Ufd1 PE=1 SV=1	1	1	1.08215	1.28687	1.15862	1.37779	1.22636	0.0412552
Q9ESM0	Inositol hexakisphosphate kinase 1 OS=Rattus norvegicus GN=Ip6k1 PE=2 SV=1	1	1	1.25331	1.38149	1.1514	1.26916	1.26384	0.00137891
Q9JKC9	Synergin gamma OS=Rattus norvegicus GN=Synrg PE=1 SV=3	7	7	0.800717	0.808696	0.76742	0.775067	0.787975	0.000224087
A0A023IM54	TAP binding protein OS=Rattus norvegicus GN=Tapbp PE=2 SV=1	1	1	0.822323	0.970387	0.911616	1.07576	0.945021	0.34087
A0A059NZR0	HN1 OS=Rattus norvegicus GN=Jpt1 PE=1 SV=1	1	1	0.835249	0.924649	0.841699	0.931789	0.883346	0.00414844
A0A096MIT7	Synapsin-3 OS=Rattus norvegicus GN=Syn3 PE=1 SV=2	12	11	0.955516	0.989402	0.931911	0.96496	0.960447	0.0158912
A0A096MIV5	ATP-binding cassette subfamily F member 2 OS=Rattus norvegicus GN=Abcf2 PE=1 SV=1	3	3	0.915316	0.997125	0.971429	1.05825	0.985531	0.6429
A0A096MIX2	DEAD (Asp-Glu-Ala-Asp) box polypeptide 17, isoform CRA_a OS=Rattus norvegicus GN=Ddx17 PE=1 SV=1	9	4	0.953463	1.0553	0.946467	1.04755	1.0007	0.981875
A0A096MIZ1	Paralemmin 2 OS=Rattus norvegicus GN=Palm2 PE=1 SV=1	9	9	0.991876	0.914004	1.02043	0.940317	0.966657	0.216469
A0A096MJ11	Gasdermin D OS=Rattus norvegicus GN=Gsdmd PE=1 SV=1	1	1	0.822474	1.0576	0.773535	0.994671	0.91207	0.24253
A0A096MJ78	Similar to SPRED-3 (Predicted), isoform CRA_a OS=Rattus norvegicus GN=Spred3 PE=4 SV=1	2	2	1.10994	1.08824	1.0469	1.02642	1.06787	0.0118157
A0A096MJE3	G1 to S phase transition 2 OS=Rattus norvegicus GN=Gspt2 PE=4 SV=1	12	2	0.994714	0.988546	0.93075	0.924979	0.959747	0.0723369
A0A096MJE6	Tenascin R, isoform CRA_b OS=Rattus norvegicus GN=Tnr PE=1 SV=1	30	30	0.952887	0.98937	0.95081	0.987213	0.97007	0.0295593
A0A096MJG4	Cartilage acidic protein 1 OS=Rattus norvegicus GN=Crtac1 PE=4 SV=1	6	6	0.96689	0.964807	0.972407	0.970311	0.968604	1.6317e-06
A0A096MJH1	Semaphorin 4D (Fragment) OS=Rattus norvegicus GN=Sema4d PE=4 SV=1	4	1	1.13758	1.11567	0.91874	0.90105	1.01826	0.781112
A0A096MJI4	GRB10-interacting GYF protein 2 (Fragment) OS=Rattus norvegicus GN=Gigyf2 PE=1 SV=1	1	1	1.01107	0.936039	1.10188	1.02011	1.01727	0.628722
A0A096MJN4	Septin 4 OS=Rattus norvegicus GN=Sept4 PE=1 SV=1	15	12	0.945603	0.954027	0.932977	0.941289	0.943474	1.34229e-05
A0A096MJP4	Centrosomal protein of 41 kDa OS=Rattus norvegicus GN=Cep41 PE=1 SV=1	1	1	1.01296	0.981944	1.02965	0.998118	1.00567	0.598452
A0A096MJP9	DNA damage-inducible 1 homolog 2 OS=Rattus norvegicus GN=Ddi2 PE=1 SV=1	5	5	0.882064	0.901152	0.889845	0.909101	0.89554	2.26182e-06
A0A096MJT6	Similar to RIKEN cDNA D630029K19 OS=Rattus norvegicus GN=RGD1307100 PE=1 SV=1	4	4	1.06884	1.0422	0.988661	0.964021	1.01593	0.531978
A0A096MJW6	Interleukin-1 receptor accessory protein-like 1 OS=Rattus norvegicus GN=Il1rapl1 PE=4 SV=1	2	2	0.979364	0.994841	0.942101	0.956989	0.968324	0.0351697
A0A096MJY6	1,4-alpha-glucan branching enzyme 1 (Fragment) OS=Rattus norvegicus GN=Gbe1 PE=1 SV=1	9	2	0.965005	0.954448	0.921067	0.910991	0.937878	0.00302259
A0A096MJZ0	Dynein light chain 1, axonemal OS=Rattus norvegicus GN=Dnal1 PE=1 SV=1	4	4	0.974844	0.96017	0.989554	0.974658	0.974807	0.00568439
A0A096MK30	Moesin OS=Rattus norvegicus GN=Msn PE=1 SV=1	22	12	0.98125	0.994899	0.976083	0.98966	0.985473	0.0135801
A0A096MKB0	Max dimerization protein 3 OS=Rattus norvegicus GN=Rab24 PE=1 SV=1	4	4	0.980176	1.06906	0.956922	1.0437	1.01247	0.652383
A0A096MKB2	Potassium voltage-gated channel subfamily H member 1 OS=Rattus norvegicus GN=Kcnh1 PE=4 SV=1	1	1	1.01222	0.952179	0.965535	0.908262	0.959549	0.107601
A0A096MKG5	NAD kinase 2, mitochondrial OS=Rattus norvegicus GN=Nadk2 PE=1 SV=1	7	7	0.973394	1.01781	0.901155	0.942271	0.958656	0.144498
A0A096MKH2	Similar to RIKEN cDNA 1110059P08 OS=Rattus norvegicus GN=Vta1 PE=1 SV=1	7	7	0.939972	0.976723	0.961311	0.998896	0.969226	0.0481148
A0A096UWG9	Diacylglycerol kinase OS=Rattus norvegicus GN=Dgke PE=3 SV=1	2	2	0.941514	0.950914	0.946954	0.956408	0.948947	3.48192e-06
A0A096XKT2	Cytochrome c oxidase subunit 3 OS=Rattus norvegicus GN=COX3 PE=3 SV=1	1	1	1.0071	1.08519	1.13616	1.22426	1.11318	0.0475196
A0A0A0MXV3	Cell growth regulator with EF hand domain 1, isoform CRA_b OS=Rattus norvegicus GN=Cgref1 PE=1 SV=1	1	1	1.01411	1.07258	0.998016	1.05556	1.03507	0.0906889
A0A0A0MXV8	Gamma-aminobutyric acid type B receptor subunit 2 OS=Rattus norvegicus GN=Gabbr2 PE=1 SV=1	9	9	0.989171	1.02407	0.966682	1.00078	0.995176	0.700446
A0A0A0MXW1	2-oxoisovalerate dehydrogenase subunit beta, mitochondrial OS=Rattus norvegicus GN=Bckdhb PE=1 SV=1	4	4	0.880992	0.92865	0.788851	0.831524	0.857504	0.00330514
A0A0A0MXW5	Dysbindin domain-containing protein 1 OS=Rattus norvegicus GN=Dbndd1 PE=1 SV=1	1	1	0.840284	0.949423	0.939484	1.06151	0.947675	0.291405
A0A0A0MXY3	Casein kinase I isoform gamma-3 OS=Rattus norvegicus GN=Csnk1g3 PE=1 SV=2	8	4	1.02612	1.03943	1.04237	1.05589	1.04095	0.000533637
A0A0A0MXZ0	Iron-sulfur cluster assembly 1 homolog, mitochondrial OS=Rattus norvegicus GN=Isca1 PE=1 SV=1	1	1	0.871493	1	0.923298	1.05944	0.963559	0.413153
A0A0A0MY00	Short/branched chain-specific acyl-CoA dehydrogenase, mitochondrial OS=Rattus norvegicus GN=Acadsb PE=1 SV=2	1	1	0.987952	0.93253	1.01863	0.961491	0.975152	0.225327
A0A0A0MY07	Ubiquitin carboxyl-terminal hydrolase 15 OS=Rattus norvegicus GN=Usp15 PE=1 SV=1	9	7	0.960696	0.977852	0.936664	0.953391	0.957151	0.00240868
A0A0A0MY09	Endoplasmin OS=Rattus norvegicus GN=Hsp90b1 PE=1 SV=1	28	27	0.938518	0.95995	0.92898	0.950193	0.94441	0.000174015
A0A0A0MY13	Probable G-protein-coupled receptor 158 OS=Rattus norvegicus GN=Gpr158 PE=1 SV=1	27	27	1.0141	1.01899	1.00822	1.01309	1.0136	0.000838673
A0A0A1FZ38	NADH-ubiquinone oxidoreductase chain 3 OS=Rattus norvegicus GN=ND3 PE=3 SV=1	1	1	1.02899	1.03363	0.960317	0.964646	0.996896	0.881238
A0A0A1FZN8	NADH-ubiquinone oxidoreductase chain 5 OS=Rattus norvegicus GN=ND5 PE=3 SV=1	4	4	1.08159	0.992715	1.06633	0.978707	1.02984	0.291875
A0A0A1G491	NADH-ubiquinone oxidoreductase chain 2 OS=Rattus norvegicus GN=ND2 PE=3 SV=1	1	1	0.848089	0.943662	0.982517	1.09324	0.966877	0.537872
A0A0A6YYM0	Long-chain-fatty-acid--CoA ligase 6 OS=Rattus norvegicus GN=Acsl6 PE=1 SV=2	30	29	1.00378	0.989302	1.00868	0.994132	0.998972	0.823639
A0A0F7R5I4	Amino acid transporter OS=Rattus norvegicus GN=ratASCT1 PE=2 SV=1	4	3	0.995513	0.983309	1.03373	1.02106	1.0084	0.493866
A0A0F7RQJ6	D-dopachrome tautomerase OS=Rattus norvegicus GN=Ddt PE=1 SV=1	4	4	0.924822	0.920536	0.79779	0.794093	0.859311	0.00852384
A0A0F7RQL3	Macrophage migration inhibitory factor OS=Rattus norvegicus GN=Mif PE=4 SV=1	2	2	1.15551	0.998849	1.05221	0.909551	1.02903	0.592784
A0A0G2JSH2	3-hydroxybutyrate dehydrogenase, type 1, isoform CRA_a OS=Rattus norvegicus GN=Bdh1 PE=1 SV=1	12	12	1.00821	1.01099	0.980275	0.982981	0.995612	0.608078
A0A0G2JSH5	Serum albumin OS=Rattus norvegicus GN=Alb PE=1 SV=1	25	1	0.76846	0.937015	0.964404	1.17594	0.961454	0.660963
A0A0G2JSH9	Peroxiredoxin-2 OS=Rattus norvegicus GN=Prdx2 PE=1 SV=1	8	8	0.974117	0.904164	0.964544	0.895279	0.934526	0.0179097
A0A0G2JSI1	4-trimethylaminobutyraldehyde dehydrogenase OS=Rattus norvegicus GN=Aldh9a1 PE=1 SV=1	16	16	1.01071	1.00412	0.980829	0.974431	0.992522	0.42805
A0A0G2JSJ2	UMP-CMP kinase OS=Rattus norvegicus GN=Cmpk1 PE=1 SV=1	5	5	0.856362	0.869961	0.945657	0.960675	0.908164	0.012973
A0A0G2JSJ6	Solute carrier family 18 (Vesicular monoamine), member 2, isoform CRA_a OS=Rattus norvegicus GN=Slc18a2 PE=1 SV=1	1	1	0.959104	0.994958	0.966958	1.00311	0.981032	0.125085
A0A0G2JSJ8	Fucosidase, alpha-L-1, tissue, isoform CRA_a OS=Rattus norvegicus GN=Fuca1 PE=1 SV=1	1	1	1.06569	1.09162	1.02494	1.04988	1.05803	0.00602301
A0A0G2JSK5	Integrin beta OS=Rattus norvegicus GN=Itgb1 PE=1 SV=1	10	10	0.987248	1.00191	0.988869	1.00356	0.995397	0.321737
A0A0G2JSL0	Proteasome subunit beta type OS=Rattus norvegicus GN=LOC100360846 PE=3 SV=1	6	6	0.917954	0.945699	0.924664	0.952612	0.935232	0.000229762
A0A0G2JSL2	RCG58353, isoform CRA_e OS=Rattus norvegicus GN=Trappc4 PE=1 SV=1	1	1	1.04663	1.15674	0.837306	0.925389	0.991516	0.907241
A0A0G2JSM7	Adducin 1 (Alpha), isoform CRA_b OS=Rattus norvegicus GN=Add1 PE=1 SV=1	24	2	0.967975	0.97575	0.912088	0.919414	0.943807	0.0138322
A0A0G2JSM8	Cell division control protein 42 homolog OS=Rattus norvegicus GN=Cdc42 PE=1 SV=1	6	2	1.01281	1.00553	0.974859	0.967849	0.99026	0.414356
A0A0G2JSN5	Potassium voltage-gated channel subfamily D member 3 OS=Rattus norvegicus GN=Kcnd3 PE=1 SV=1	2	1	1.01451	1.12602	0.883886	0.981043	1.00136	0.9791
A0A0G2JSP8	Creatine kinase M-type OS=Rattus norvegicus GN=Ckm PE=1 SV=1	4	2	0.999335	0.886636	1.02037	0.905295	0.952908	0.207911
A0A0G2JSQ9	Proline-, glutamic acid- and leucine-rich protein 1 OS=Rattus norvegicus GN=Pelp1 PE=1 SV=1	1	1	0.961612	1.11228	0.939082	1.08622	1.0248	0.589766
A0A0G2JSR2	Synaptotagmin III, isoform CRA_a OS=Rattus norvegicus GN=Syt3 PE=4 SV=1	3	3	1.0031	1.02479	0.943864	0.964277	0.984008	0.416348
A0A0G2JSR4	Signal transducer and activator of transcription OS=Rattus norvegicus GN=Stat5b PE=1 SV=1	4	4	0.93799	0.975743	0.966184	1.00507	0.971248	0.0828912
A0A0G2JSR6	Guanine nucleotide-binding protein subunit gamma OS=Rattus norvegicus GN=Gng7 PE=3 SV=1	4	4	1.06195	1.02303	1.00693	0.970021	1.01548	0.447489
A0A0G2JSR7	Matrin-3 OS=Rattus norvegicus GN=Matr3 PE=1 SV=1	20	20	1.02242	1.03035	1.01998	1.02789	1.02516	4.36193e-05
A0A0G2JSR9	45 kDa calcium-binding protein OS=Rattus norvegicus GN=Sdf4 PE=1 SV=1	1	1	0.89433	0.990979	0.888036	0.984005	0.939338	0.0723836
A0A0G2JSS8	Peroxiredoxin 5, isoform CRA_c OS=Rattus norvegicus GN=Prdx5 PE=1 SV=1	9	9	1.06253	0.960355	1.03952	0.939559	1.00049	0.987427
A0A0G2JST3	Keratin, type II cytoskeletal 1 OS=Rattus norvegicus GN=Krt1 PE=1 SV=1	5	4	0.75445	1.20589	0.791309	1.26481	1.00412	0.976542
A0A0G2JSU7	Myocyte enhancer factor 2D OS=Rattus norvegicus GN=Mef2d PE=1 SV=1	1	1	1.03788	1.03788	0.721053	0.721053	0.879466	0.235619
A0A0G2JSV0	N-myc downstream regulated gene 2, isoform CRA_a OS=Rattus norvegicus GN=Ndrg2 PE=1 SV=1	11	10	1.0245	0.993583	1.02575	0.994801	1.00966	0.321331
A0A0G2JSV6	Globin c2 OS=Rattus norvegicus GN=Hba-a2 PE=1 SV=1	6	6	1.65298	0.973036	1.63449	0.962154	1.30566	0.215407
A0A0G2JSW0	Myosin regulatory light chain 12B OS=Rattus norvegicus GN=Myl12b PE=4 SV=1	7	7	0.962476	0.974139	0.966828	0.978543	0.970497	0.000178792
A0A0G2JSY3	Neurolysin (Metallopeptidase M3 family), isoform CRA_a OS=Rattus norvegicus GN=Nln PE=1 SV=1	10	10	1.02051	0.991538	1.06371	1.03351	1.02732	0.117838
A0A0G2JSZ1	Ras-related protein Rab-31 OS=Rattus norvegicus GN=Rab31 PE=4 SV=1	5	4	0.98261	1.03242	0.938019	0.985571	0.984656	0.456493
A0A0G2JSZ5	Protein disulfide-isomerase A6 OS=Rattus norvegicus GN=Pdia6 PE=1 SV=1	8	8	0.957563	0.979678	0.947898	0.96979	0.963732	0.00198028
A0A0G2JSZ9	Copper chaperone for superoxide dismutase OS=Rattus norvegicus GN=Ccs PE=1 SV=1	3	3	1.16009	1.13517	1.12655	1.10236	1.13104	3.35991e-05
A0A0G2JT06	COP9 signalosome complex subunit 1 OS=Rattus norvegicus GN=Gps1 PE=1 SV=1	4	4	0.996113	1.03724	0.988921	1.02975	1.01301	0.320707
A0A0G2JT23	Nuclear receptor-binding protein 2 OS=Rattus norvegicus GN=Nrbp2 PE=1 SV=1	2	2	0.98918	1.03422	0.949288	0.992514	0.991301	0.634008
A0A0G2JT26	Striatin interacting protein 2 OS=Rattus norvegicus GN=Strip2 PE=1 SV=1	10	8	0.958041	0.979805	1.01703	1.04014	0.998754	0.948221
A0A0G2JT47	Sorting nexin-16 OS=Rattus norvegicus GN=Snx16 PE=1 SV=1	1	1	1.02591	1.07935	0.991393	1.04304	1.03492	0.104849
A0A0G2JT50	Growth arrest-specific protein 7 OS=Rattus norvegicus GN=Gas7 PE=4 SV=1	5	4	1.12304	1.17008	1.02349	1.06636	1.09574	0.024512
A0A0G2JT62	Receptor-type tyrosine-protein phosphatase F OS=Rattus norvegicus GN=Ptprf PE=1 SV=1	10	4	0.958851	0.948258	0.934299	0.923978	0.941347	0.000260679
A0A0G2JT63	Cytoplasmic FMR1-interacting protein 2 OS=Rattus norvegicus GN=Cyfip2 PE=4 SV=1	25	18	1.02379	1.0132	1.02906	1.01841	1.02111	0.000829169
A0A0G2JT78	RAB6B, member RAS oncogene family OS=Rattus norvegicus GN=Rab6b PE=4 SV=1	9	4	0.968421	0.97411	0.953828	0.959432	0.963948	0.000209057
A0A0G2JT93	Catenin (Cadherin associated protein), beta 1, isoform CRA_a OS=Rattus norvegicus GN=Ctnnb1 PE=1 SV=1	22	17	0.955436	0.980565	0.947698	0.972623	0.964081	0.00317742
A0A0G2JTA0	FAS-associated factor 2 OS=Rattus norvegicus GN=Faf2 PE=1 SV=1	5	5	0.9977	0.999594	0.996554	0.998446	0.998074	0.0235485
A0A0G2JTA1	Serine/threonine-protein phosphatase 2A 56 kDa regulatory subunit OS=Rattus norvegicus GN=Ppp2r5e PE=1 SV=1	9	7	0.984819	0.980987	1.02651	1.02252	1.00371	0.76891
A0A0G2JTA7	RAS protein activator-like 2 OS=Rattus norvegicus GN=Rasal2 PE=1 SV=1	1	1	1.02778	0.992424	1.07388	1.03694	1.03275	0.0980365
A0A0G2JTB2	1,4-alpha-glucan branching enzyme 1 OS=Rattus norvegicus GN=Gbe1 PE=1 SV=1	12	5	0.950568	0.955488	0.981971	0.987054	0.96877	0.0146114
A0A0G2JTD0	HRAS-like suppressor 3 OS=Rattus norvegicus GN=Pla2g16 PE=4 SV=1	1	1	0.901085	1.01532	0.897078	1.0108	0.95607	0.23053
A0A0G2JTF2	Disabled homolog 2-interacting protein OS=Rattus norvegicus GN=Dab2ip PE=1 SV=1	6	5	1.05284	1.16308	1.01293	1.11899	1.08696	0.040872
A0A0G2JTG7	Heterogeneous nuclear ribonucleoprotein H OS=Rattus norvegicus GN=Hnrnph1 PE=1 SV=1	7	3	1.00204	1.01517	1.03711	1.0507	1.02625	0.0525943
A0A0G2JTH4	Leukocyte surface antigen CD47 OS=Rattus norvegicus GN=Cd47 PE=1 SV=1	5	5	1.0635	0.998452	1.05508	0.990554	1.0269	0.203522
A0A0G2JTI7	Pre-mRNA-processing factor 3 OS=Rattus norvegicus GN=Prpf3 PE=1 SV=1	1	1	0.953901	0.826241	1	0.866171	0.911578	0.067744
A0A0G2JTJ9	RCG50655 OS=Rattus norvegicus GN=Tfcp2 PE=1 SV=1	2	2	1.00696	0.993675	0.93045	0.918177	0.962315	0.141238
A0A0G2JTK1	Tau tubulin kinase 1 OS=Rattus norvegicus GN=Ttbk1 PE=1 SV=1	6	6	0.892254	0.920627	0.906912	0.935751	0.913886	9.01971e-05
A0A0G2JTK4	Protein phosphatase 6, regulatory subunit 1 OS=Rattus norvegicus GN=Ppp6r1 PE=1 SV=1	3	3	0.932587	1.0327	0.944509	1.0459	0.988926	0.718567
A0A0G2JTL5	Pyruvate carboxylase, mitochondrial OS=Rattus norvegicus GN=Pc PE=1 SV=1	37	37	1.0012	1.01033	0.987632	0.996637	0.99895	0.831562
A0A0G2JTM1	Uncharacterized protein OS=Rattus norvegicus PE=1 SV=1	2	2	0.945957	1.01138	0.932692	0.997196	0.971806	0.191706
A0A0G2JTM9	DnaJ heat shock protein family (Hsp40) member B14 OS=Rattus norvegicus GN=Dnajb14 PE=4 SV=1	3	3	1.0472	1.0361	0.953651	0.943546	0.995123	0.862795
A0A0G2JTN4	Phosphoribosylformylglycinamidine synthase-like OS=Rattus norvegicus GN=Pfas PE=1 SV=1	19	19	0.987353	0.996721	0.98909	0.998475	0.99291	0.0420403
A0A0G2JTN8	ATP synthase F(0) complex subunit C2, mitochondrial OS=Rattus norvegicus GN=Atp5g2 PE=3 SV=1	1	1	1.147	0.99469	1.00797	0.874118	1.00594	0.918683
A0A0G2JTR4	Active BCR-related OS=Rattus norvegicus GN=Abr PE=1 SV=1	16	15	1.01776	1.04077	0.989433	1.01181	1.01494	0.206465
A0A0G2JTS3	Vacuolar protein sorting-associated protein 29 OS=Rattus norvegicus GN=Vps29 PE=1 SV=1	6	6	0.998269	0.989972	0.985676	0.977483	0.98785	0.0309894
A0A0G2JTS9	F-box protein 42 OS=Rattus norvegicus GN=Fbxo42 PE=4 SV=1	1	1	0.910359	1.0757	0.82491	0.974729	0.946424	0.350237
A0A0G2JTT2	Phosphatidylinositol binding clathrin assembly protein, isoform CRA_a OS=Rattus norvegicus GN=Picalm PE=1 SV=1	13	11	0.999378	0.987694	0.992005	0.980408	0.989871	0.0434504
A0A0G2JTT4	RAB30, member RAS oncogene family OS=Rattus norvegicus GN=Rab30 PE=1 SV=1	2	1	0.943553	0.97825	0.866794	0.898668	0.921816	0.0189004
A0A0G2JTT7	Rho GTPase-activating protein 22 OS=Rattus norvegicus GN=Arhgap22 PE=1 SV=1	1	1	1.11315	1.17431	0.784483	0.827586	0.974883	0.807571
A0A0G2JTW1	RAS related protein 2a OS=Rattus norvegicus GN=Rap2a PE=4 SV=1	6	3	1.04134	1.03598	1.03447	1.02915	1.03524	8.08431e-06
A0A0G2JTX2	PRA1 family protein OS=Rattus norvegicus GN=Praf2 PE=1 SV=1	3	3	1.01776	0.993732	1.01564	0.99166	1.0047	0.524616
A0A0G2JTX7	Collagen type VI alpha 5 chain OS=Rattus norvegicus GN=Col6a5 PE=1 SV=1	1	1	0.973299	1.02034	0.987105	1.03482	1.00389	0.794291
A0A0G2JU07	Ubiquitin-conjugating enzyme E2 variant 2 OS=Rattus norvegicus GN=Ube2v2 PE=1 SV=1	9	5	0.974319	0.968159	0.964717	0.958617	0.966453	5.10453e-05
A0A0G2JU11	Rap guanine nucleotide exchange factor 2 OS=Rattus norvegicus GN=Rapgef2 PE=1 SV=1	29	29	0.973386	0.984469	0.873579	0.883526	0.92874	0.05007
A0A0G2JU15	Pentatricopeptide repeat domain 3 OS=Rattus norvegicus GN=Ptcd3 PE=1 SV=1	2	2	1.17994	1.01868	1.05356	0.90957	1.04044	0.495199
A0A0G2JU45	tRNA (guanine(37)-N1)-methyltransferase OS=Rattus norvegicus GN=Trmt5 PE=1 SV=1	2	2	0.854817	0.802904	0.963312	0.904809	0.881461	0.01355
A0A0G2JU49	Metaxin 1 OS=Rattus norvegicus GN=Mtx1 PE=1 SV=1	7	7	1.01606	1.06566	1.00811	1.05732	1.03679	0.0437872
A0A0G2JU56	Non-specific serine/threonine protein kinase OS=Rattus norvegicus GN=Mark3 PE=1 SV=1	9	4	0.963615	1.07999	0.954383	1.06964	1.01691	0.6323
A0A0G2JU66	Nuclear protein localization protein 4 homolog OS=Rattus norvegicus GN=Nploc4 PE=1 SV=1	7	7	1.02154	0.984812	1.02517	0.988318	1.00496	0.658407
A0A0G2JU73	E3 ubiquitin-protein ligase TRIP12 OS=Rattus norvegicus GN=Trip12 PE=1 SV=1	4	4	0.984859	0.97044	1.00202	0.987346	0.986166	0.0761908
A0A0G2JU77	Eukaryotic translation initiation factor 3 subunit K OS=Rattus norvegicus GN=Eif3k PE=1 SV=1	5	5	1.0025	1.02532	0.98844	1.01094	1.0068	0.412369
A0A0G2JU96	AHNAK nucleoprotein OS=Rattus norvegicus GN=Ahnak PE=1 SV=1	5	5	0.880049	0.969764	0.902443	0.994441	0.936674	0.0580728
A0A0G2JUC7	Dynactin subunit 2 OS=Rattus norvegicus GN=Dctn2 PE=1 SV=1	15	15	0.956118	0.945118	0.959147	0.948112	0.952124	6.68993e-06
A0A0G2JUC9	HECT and RLD domain-containing E3 ubiquitin protein ligase 2 OS=Rattus norvegicus GN=Herc2 PE=1 SV=1	1	1	1.08	1.056	0.767045	0.75	0.913261	0.3701
A0A0G2JUE4	Golgin subfamily A member 4 OS=Rattus norvegicus GN=Golga4 PE=1 SV=1	2	2	0.959249	1.04808	0.99857	1.09104	1.02423	0.431464
A0A0G2JUF2	Sorting nexin family member 30 OS=Rattus norvegicus GN=Snx30 PE=1 SV=1	4	4	0.910382	0.97086	0.910116	0.970575	0.940483	0.0143266
A0A0G2JUG4	Regulator of G-protein-signaling 6 OS=Rattus norvegicus GN=Rgs6 PE=1 SV=1	6	4	1.75816	1.1409	1.69555	1.10027	1.42372	0.0948523
A0A0G2JUG7	IQ motif and Sec7 domain 1 OS=Rattus norvegicus GN=Iqsec1 PE=1 SV=1	21	20	1.06833	1.1528	1.02332	1.10424	1.08717	0.0191304
A0A0G2JUM3	RP2, ARL3 GTPase-activating protein OS=Rattus norvegicus GN=Rp2 PE=1 SV=1	1	1	0.984635	1.01921	0.997406	1.03243	1.00842	0.462259
A0A0G2JUM8	Cytochrome c oxidase assembly factor 6 OS=Rattus norvegicus GN=Coa6 PE=1 SV=1	1	1	0.985437	1.10194	0.87689	0.980562	0.986208	0.774354
A0A0G2JUT8	Cytoplasmic tRNA 2-thiolation protein 2 OS=Rattus norvegicus GN=Ctu2 PE=1 SV=1	3	3	0.928465	0.964232	0.94825	0.984779	0.956432	0.0107575
A0A0G2JUU7	Gamma-tubulin complex component OS=Rattus norvegicus GN=Tubgcp3 PE=1 SV=1	2	2	1.05504	0.99744	1.06047	1.00257	1.02888	0.135242
A0A0G2JUW7	Alpha-1-inhibitor III OS=Rattus norvegicus GN=Mug1 PE=1 SV=1	1	1	0.838033	0.898556	1.0731	1.15059	0.99007	0.896409
A0A0G2JUX4	Ubiquitin-specific peptidase 47 OS=Rattus norvegicus GN=Usp47 PE=1 SV=1	16	16	0.935702	0.97078	0.925679	0.960382	0.948135	0.00259875
A0A0G2JUX5	Transcriptional activator protein Pur-beta OS=Rattus norvegicus GN=Purb PE=1 SV=1	5	5	1.03603	0.919774	1.03771	0.921262	0.978693	0.549279
A0A0G2JUZ0	Myotubularin-related protein 1 OS=Rattus norvegicus GN=Mtmr1 PE=1 SV=1	8	8	0.989872	0.977099	0.993771	0.980947	0.985422	0.00921953
A0A0G2JUZ5	Glycine cleavage system P protein OS=Rattus norvegicus GN=Gldc PE=1 SV=1	7	7	0.98727	0.955805	1.00796	0.975837	0.981719	0.144517
A0A0G2JV04	Golgi-associated, gamma adaptin ear-containing, ARF-binding protein 3 OS=Rattus norvegicus GN=Gga3 PE=1 SV=1	5	4	1.01449	0.962058	1.02366	0.970748	0.99274	0.654459
A0A0G2JV09	Synembryn-B OS=Rattus norvegicus GN=Ric8b PE=1 SV=1	2	1	0.851744	0.950581	1.02091	1.13937	0.990651	0.882276
A0A0G2JV19	Transforming growth factor, beta receptor-associated protein 1 OS=Rattus norvegicus GN=Tgfbrap1 PE=1 SV=1	2	2	0.981861	0.97989	0.989666	0.987679	0.984774	0.00060259
A0A0G2JV26	Protein phosphatase 4, regulatory subunit 4 OS=Rattus norvegicus GN=Ppp4r4 PE=1 SV=1	3	3	1.12878	1.08447	1.10481	1.06144	1.09487	0.000578333
A0A0G2JV31	X-prolyl aminopeptidase (Aminopeptidase P) 1, soluble, isoform CRA_a OS=Rattus norvegicus GN=Xpnpep1 PE=1 SV=1	19	19	0.97328	0.987636	0.977504	0.991923	0.982586	0.00695338
A0A0G2JV54	Polypyrimidine tract-binding protein 3 OS=Rattus norvegicus GN=Ptbp3 PE=1 SV=1	3	2	0.957203	1.16365	0.859773	1.04521	1.00646	0.923669
A0A0G2JV65	14-3-3 protein zeta/delta OS=Rattus norvegicus GN=Ywhaz PE=1 SV=1	17	11	1.00087	0.99729	1.00343	0.999838	1.00036	0.787263
A0A0G2JV93	Metabotropic glutamate receptor 3 OS=Rattus norvegicus GN=Grm3 PE=1 SV=1	14	12	1.00253	1.00531	0.994972	0.997728	1.00014	0.955312
A0A0G2JVA7	Eukaryotic translation initiation factor 1A OS=Rattus norvegicus GN=Eif1a PE=1 SV=1	1	1	1.27989	1.1636	1.09315	0.993827	1.13262	0.0697723
A0A0G2JVB0	Solute carrier family 2, facilitated glucose transporter member 3-like OS=Rattus norvegicus GN=Slc2a3 PE=1 SV=1	9	8	1.02474	0.972559	1.02894	0.976541	1.00069	0.964911
A0A0G2JVB6	Syntaxin-12 OS=Rattus norvegicus GN=Stx12 PE=1 SV=1	8	8	1.00937	1.01815	1.00147	1.01019	1.00979	0.0283572
A0A0G2JVC2	SCY1-like pseudokinase 2 OS=Rattus norvegicus GN=Scyl2 PE=1 SV=1	3	3	0.959801	0.923668	0.987454	0.950279	0.9553	0.0145812
A0A0G2JVD6	Lysine methyltransferase 2D OS=Rattus norvegicus GN=Kmt2d PE=1 SV=1	1	1	1.09951	1.03686	0.983516	0.927473	1.01184	0.758463
A0A0G2JVE6	Aminopeptidase OS=Rattus norvegicus GN=Anpep PE=1 SV=1	1	1	1.01737	0.949396	1.11599	1.04143	1.03105	0.401209
A0A0G2JVF1	RCG41069 OS=Rattus norvegicus GN=Rundc3b PE=1 SV=1	2	1	0.986842	0.944079	0.920245	0.880368	0.932884	0.0236093
A0A0G2JVG4	Peroxisomal trans-2-enoyl-CoA reductase OS=Rattus norvegicus GN=Pecr PE=1 SV=1	2	2	0.923473	0.961142	0.971631	1.01126	0.966878	0.116173
A0A0G2JVH4	MICOS complex subunit MIC60 OS=Rattus norvegicus GN=Immt PE=1 SV=1	35	35	1.02161	1.02335	1.05148	1.05327	1.03743	0.00493577
A0A0G2JVI4	Fucokinase OS=Rattus norvegicus GN=Fuk PE=1 SV=1	3	3	0.974653	0.993663	0.822802	0.83885	0.907492	0.0831565
A0A0G2JVK3	5'-AMP-activated protein kinase subunit beta-2 OS=Rattus norvegicus GN=Prkab2 PE=1 SV=1	2	2	0.906667	0.979048	0.872327	0.941967	0.925002	0.0170746
A0A0G2JVL3	Microtubule-associated serine/threonine kinase 3 OS=Rattus norvegicus GN=Mast3 PE=1 SV=1	9	8	0.942635	1.05182	0.962774	1.07429	1.00788	0.816208
A0A0G2JVM2	MIA family member 3, ER export factor OS=Rattus norvegicus GN=Mia3 PE=1 SV=1	5	5	1.03715	1.00371	0.995818	0.963719	1.0001	0.994944
A0A0G2JVR9	Family with sequence similarity 65, member A OS=Rattus norvegicus GN=Ripor1 PE=1 SV=1	5	5	0.967193	0.990421	0.982845	1.00645	0.986727	0.154989
A0A0G2JVT3	PILR alpha-associated neural protein OS=Rattus norvegicus GN=Pianp PE=4 SV=1	2	2	1.04247	0.975016	1.05901	0.990482	1.01675	0.438083
A0A0G2JVU1	Integrin beta OS=Rattus norvegicus GN=Itgb8 PE=1 SV=1	15	14	1.03209	0.989612	1.03684	0.994162	1.01318	0.327588
A0A0G2JVW5	E3 ubiquitin-protein ligase HUWE1 OS=Rattus norvegicus GN=Huwe1 PE=1 SV=1	34	34	0.978996	0.99414	0.976136	0.991236	0.985127	0.0154808
A0A0G2JVZ6	Integrin subunit alpha V OS=Rattus norvegicus GN=Itgav PE=1 SV=1	18	18	1.00051	0.987454	0.999451	0.986411	0.993456	0.133986
A0A0G2JW01	Actin-binding LIM protein 1 OS=Rattus norvegicus GN=Ablim1 PE=1 SV=1	3	2	1.02562	1.06001	1.0354	1.07012	1.04779	0.00367593
A0A0G2JW03	Lipin 1 OS=Rattus norvegicus GN=Lpin1 PE=1 SV=1	1	1	1.14989	1.17177	0.686928	0.7	0.927148	0.608915
A0A0G2JW13	NACHT and WD repeat domain-containing protein 2-like OS=Rattus norvegicus GN=LOC103694210 PE=4 SV=1	1	1	0.849057	1.06958	0.716418	0.902488	0.884384	0.164715
A0A0G2JW14	Maspardin OS=Rattus norvegicus GN=Spg21 PE=1 SV=1	1	1	0.986465	1.05522	1.04055	1.11308	1.04883	0.109712
A0A0G2JW21	Roundabout homolog 1 OS=Rattus norvegicus GN=Robo1 PE=1 SV=1	5	4	1.01736	0.980648	1.00592	0.969628	0.993388	0.570625
A0A0G2JW34	CDGSH iron sulfur domain 3 OS=Rattus norvegicus GN=Cisd3 PE=1 SV=1	2	2	1.01648	1.02989	0.962627	0.975327	0.996078	0.815617
A0A0G2JW38	Ribulose-phosphate 3-epimerase OS=Rattus norvegicus GN=Rpe PE=1 SV=1	3	2	1.02395	1.12828	0.832638	0.917478	0.975585	0.716835
A0A0G2JW60	Utrophin OS=Rattus norvegicus GN=Utrn PE=1 SV=1	6	4	0.939759	0.996884	0.92819	0.984612	0.962361	0.065665
A0A0G2JW85	Ras GTPase-activating protein 3 OS=Rattus norvegicus GN=Rasa3 PE=1 SV=1	8	8	1.08198	1.06746	1.04613	1.0321	1.05692	0.00213644
A0A0G2JW88	Microtubule-associated protein OS=Rattus norvegicus GN=Map4 PE=1 SV=1	25	6	0.889865	0.934017	0.93015	0.976301	0.932583	0.00879438
A0A0G2JW92	Major facilitator superfamily domain-containing 6 OS=Rattus norvegicus GN=Mfsd6 PE=1 SV=1	2	2	0.964996	0.901386	1.00184	0.935805	0.951008	0.0616103
A0A0G2JWA3	Exportin 7 OS=Rattus norvegicus GN=Xpo7 PE=1 SV=1	14	14	0.985335	1.00446	0.965734	0.984475	0.985	0.10658
A0A0G2JWA5	Sarcolemmal membrane-associated protein OS=Rattus norvegicus GN=Slmap PE=1 SV=1	18	18	0.970692	0.972173	0.984552	0.986055	0.978368	0.00170971
A0A0G2JWA9	Citron rho-interacting serine/threonine kinase OS=Rattus norvegicus GN=Cit PE=1 SV=1	13	13	0.962184	1.04581	0.989678	1.07569	1.01834	0.504648
A0A0G2JWC7	Fermitin family member 2 OS=Rattus norvegicus GN=Fermt2 PE=1 SV=1	8	8	0.952828	0.937047	0.943975	0.928341	0.940548	2.66977e-05
A0A0G2JWD6	AP-3 complex subunit beta OS=Rattus norvegicus GN=Ap3b1 PE=1 SV=1	5	1	0.966408	0.932817	0.868757	0.83856	0.901635	0.0150541
A0A0G2JWG6	Golgin B1 OS=Rattus norvegicus GN=Golgb1 PE=1 SV=1	3	3	0.956537	1.06639	0.851874	0.94971	0.956129	0.355648
A0A0G2JWH4	1-acyl-sn-glycerol-3-phosphate acyltransferase delta OS=Rattus norvegicus GN=Agpat4 PE=4 SV=1	5	5	1.00172	0.969013	0.968867	0.937235	0.969208	0.0579023
A0A0G2JWH5	Serine/threonine-protein kinase Chk1 OS=Rattus norvegicus GN=Stt3a PE=1 SV=1	5	4	0.94382	1.02066	1.03374	1.1179	1.02903	0.446556
A0A0G2JWJ0	Protein phosphatase 1 regulatory subunit 12A OS=Rattus norvegicus GN=Ppp1r12a PE=1 SV=1	12	12	0.966937	1.01043	0.942156	0.984537	0.976016	0.146698
A0A0G2JWK6	APC membrane recruitment protein 2 OS=Rattus norvegicus GN=Amer2 PE=1 SV=1	5	5	0.926817	0.987631	0.964599	1.02789	0.976735	0.313777
A0A0G2JWK7	Transgelin OS=Rattus norvegicus GN=Tagln PE=1 SV=1	3	3	0.819331	0.787724	0.897276	0.862662	0.841748	0.000591384
A0A0G2JWM2	NAD-dependent protein deacetylase OS=Rattus norvegicus GN=Sirt2 PE=1 SV=1	18	18	1.02117	0.97011	0.994418	0.944695	0.982598	0.328979
A0A0G2JWX1	26S proteasome non-ATPase regulatory subunit 11 OS=Rattus norvegicus GN=Psmd11 PE=1 SV=1	11	11	1.0223	1.02256	1.01986	1.02012	1.02121	9.16106e-08
A0A0G2JX25	GMP reductase OS=Rattus norvegicus GN=Gmpr2 PE=1 SV=1	5	3	1.00303	1.00858	1.0032	1.00875	1.00589	0.0104251
A0A0G2JX45	Arginyl-tRNA--protein transferase 1 OS=Rattus norvegicus GN=Ate1 PE=1 SV=1	2	2	1.04709	1.02733	0.970105	0.951791	0.999079	0.96893
A0A0G2JX62	SRSF protein kinase 2 OS=Rattus norvegicus GN=Srpk2 PE=1 SV=1	5	3	1.00018	0.988392	1.02121	1.00917	1.00474	0.520539
A0A0G2JX67	Prolyl endopeptidase-like OS=Rattus norvegicus GN=Prepl PE=1 SV=1	7	7	0.984913	0.98322	0.958381	0.956732	0.970811	0.00889945
A0A0G2JX90	GTPase-activating Rap/RanGAP domain-like 3 OS=Rattus norvegicus GN=Garnl3 PE=1 SV=1	1	1	0.901408	0.919199	0.830601	0.846995	0.874551	0.00104345
A0A0G2JX94	Angiomotin OS=Rattus norvegicus GN=Amot PE=4 SV=1	1	1	0.557047	0.720358	0.867596	1.12195	0.816738	0.22382
A0A0G2JXA1	Rab3 GTPase-activating protein catalytic subunit OS=Rattus norvegicus GN=Rab3gap1 PE=1 SV=1	10	10	0.976473	1.00616	0.938421	0.96695	0.972	0.0917646
A0A0G2JXC1	Protein ERGIC-53 OS=Rattus norvegicus GN=Lman1 PE=1 SV=1	2	1	0.935629	1.04266	1.02543	1.14274	1.03662	0.421492
A0A0G2JXC7	Actin-binding LIM protein 2 OS=Rattus norvegicus GN=Ablim2 PE=1 SV=1	3	2	0.967103	1.09907	0.93091	1.05793	1.01375	0.736529
A0A0G2JXC9	Iron-responsive element-binding protein 2 OS=Rattus norvegicus GN=Ireb2 PE=1 SV=1	2	1	1.00507	1.11246	0.905936	1.00274	1.00655	0.881692
A0A0G2JXD5	Beta-chimaerin OS=Rattus norvegicus GN=Chn2 PE=1 SV=1	2	2	1.0059	1.00943	0.993015	0.996508	1.00121	0.763973
A0A0G2JXG3	Cell cycle control protein 50A OS=Rattus norvegicus GN=Tmem30a PE=1 SV=1	7	7	1.00421	1.01704	1.01191	1.02484	1.0145	0.0155848
A0A0G2JXG5	Uncharacterized protein OS=Rattus norvegicus PE=1 SV=1	1	1	0.800263	1.08279	0.799213	1.08136	0.940907	0.495724
A0A0G2JXH2	Coiled-coil domain-containing protein 51 OS=Rattus norvegicus GN=Ccdc51 PE=1 SV=1	8	8	0.933494	0.946956	0.859311	0.871703	0.902866	0.00438832
A0A0G2JXH9	Sorting nexin 11 OS=Rattus norvegicus GN=Snx11 PE=4 SV=1	1	1	1.07321	1.27562	1.11449	1.32469	1.197	0.0178917
A0A0G2JXK1	Voltage-dependent P/Q-type calcium channel subunit alpha OS=Rattus norvegicus GN=Cacna1a PE=1 SV=1	7	2	0.935894	0.972782	0.959255	0.997063	0.966249	0.0385814
A0A0G2JXN2	Tripartite motif-containing protein 46 OS=Rattus norvegicus GN=Trim46 PE=1 SV=2	13	13	1.01284	1.07575	0.959463	1.01906	1.01678	0.506887
A0A0G2JXN8	Oxysterol-binding protein OS=Rattus norvegicus GN=Osbpl8 PE=1 SV=1	9	9	1.03565	1.0245	0.992036	0.981357	1.00839	0.540107
A0A0G2JXP1	Glycogenin-1 OS=Rattus norvegicus GN=Gyg1 PE=1 SV=1	4	4	0.960594	0.943347	0.984086	0.966417	0.963611	0.00491958
A0A0G2JXS8	Translocon-associated protein subunit alpha OS=Rattus norvegicus GN=Ssr1 PE=1 SV=1	2	2	1.01184	1.03214	1.0794	1.10106	1.05611	0.0345249
A0A0G2JXT3	Farnesyl pyrophosphate synthase OS=Rattus norvegicus GN=Fdps PE=1 SV=1	8	8	1.0003	1.01581	0.978768	0.99395	0.997207	0.728338
A0A0G2JXT6	Myotubularin-related protein 6 OS=Rattus norvegicus GN=Mtmr6 PE=1 SV=1	5	5	0.936942	0.990876	0.973867	1.02993	0.982903	0.409736
A0A0G2JXT8	Filamin B OS=Rattus norvegicus GN=Flnb PE=1 SV=1	8	6	0.919197	1.02086	0.841431	0.934494	0.928996	0.10177
A0A0G2JXZ3	Transcriptional regulator ATRX OS=Rattus norvegicus GN=Atrx PE=1 SV=1	2	2	0.773665	0.969857	0.86568	1.08521	0.923602	0.298551
A0A0G2JXZ9	Protein tyrosine phosphatase, receptor type, J OS=Rattus norvegicus GN=Ptprj PE=1 SV=1	4	4	0.985475	1.08578	0.973662	1.07277	1.02942	0.34956
A0A0G2JY03	Uncharacterized protein OS=Rattus norvegicus PE=1 SV=1	9	7	0.999574	1.06044	0.989765	1.05003	1.02495	0.208864
A0A0G2JY08	Myosin XVIIIa OS=Rattus norvegicus GN=Myo18a PE=1 SV=1	28	28	1.00278	1.02318	0.949729	0.969057	0.986187	0.434543
A0A0G2JY22	Disco-interacting protein 2 homolog B OS=Rattus norvegicus GN=Dip2b PE=1 SV=1	19	16	0.915233	0.910637	0.935632	0.930933	0.923109	1.42092e-05
A0A0G2JY26	DnaJ heat shock protein family (Hsp40) member C6 OS=Rattus norvegicus GN=Dnajc6 PE=1 SV=1	22	21	0.990269	0.978055	1.01334	1.00084	0.995625	0.581835
A0A0G2JY43	Fatty aldehyde dehydrogenase OS=Rattus norvegicus GN=Aldh3a2 PE=1 SV=1	11	11	0.984904	1.04682	0.937368	0.996301	0.991349	0.713499
A0A0G2JY73	Eukaryotic translation initiation factor 4 gamma, 3 OS=Rattus norvegicus GN=Eif4g3 PE=1 SV=1	10	1	0.949116	1.00527	0.942888	0.99867	0.973985	0.160773
A0A0G2JYA2	ADP-ribosylation factor interacting protein 1, isoform CRA_b OS=Rattus norvegicus GN=Arfip1 PE=1 SV=1	2	2	0.951726	0.967516	0.979113	0.995359	0.973429	0.0279408
A0A0G2JYA4	Serine/threonine-protein phosphatase OS=Rattus norvegicus GN=LOC100362453 PE=3 SV=1	12	1	1.01012	0.975161	1.02477	0.989296	0.999837	0.988663
A0A0G2JYB1	F-actin-capping protein subunit beta OS=Rattus norvegicus GN=Capzb PE=1 SV=1	21	21	0.983809	1.01993	0.997724	1.03436	1.00896	0.457072
A0A0G2JYH1	Phosphatidylinositol 4-kinase beta OS=Rattus norvegicus GN=Pi4kb PE=1 SV=1	1	1	1.12411	1.17404	1.19484	1.24792	1.18523	0.000356017
A0A0G2JYI0	LPS-responsive beige-like anchor protein OS=Rattus norvegicus GN=Lrba PE=1 SV=1	8	8	0.986762	1.00016	0.964587	0.977683	0.982298	0.0561111
A0A0G2JYJ1	Growth factor receptor-bound protein 10 OS=Rattus norvegicus GN=Grb10 PE=4 SV=1	1	1	0.909804	1.01961	0.966667	1.08333	0.994853	0.894048
A0A0G2JYQ3	YLP motif-containing protein 1 OS=Rattus norvegicus GN=Ylpm1 PE=1 SV=1	4	3	1.03295	1.06539	0.997813	1.02915	1.03133	0.0639078
A0A0G2JYQ6	Choline O-acetyltransferase OS=Rattus norvegicus GN=Chat PE=1 SV=1	10	10	0.996619	1.0102	0.938169	0.950952	0.973985	0.185711
A0A0G2JYR1	Exocyst complex component OS=Rattus norvegicus GN=Exoc6b PE=1 SV=1	4	4	0.944983	0.988861	0.924564	0.967494	0.956475	0.0203293
A0A0G2JYT1	ELKS/Rab6-interacting/CAST family member 1 OS=Rattus norvegicus GN=Erc1 PE=1 SV=1	12	7	0.986632	1.07521	0.906548	0.987939	0.989083	0.762036
A0A0G2JYU2	Mitochondrial ribosomal protein L11 OS=Rattus norvegicus GN=mrpl11 PE=1 SV=1	1	1	1.10103	1.004	1.0444	0.952355	1.02544	0.449476
A0A0G2JYU3	Astrotactin 2 OS=Rattus norvegicus GN=Astn2 PE=4 SV=1	1	1	1.35714	1.26786	0.71028	0.663551	0.999708	0.99877
A0A0G2JYU6	Formin-like 1 OS=Rattus norvegicus GN=Fmnl1 PE=1 SV=1	5	3	0.841914	1.04634	0.857231	1.06537	0.952713	0.458885
A0A0G2JYY3	Activated CDC42 kinase 1 OS=Rattus norvegicus GN=Tnk2 PE=3 SV=1	1	1	0.966912	1.06985	0.896082	0.991482	0.981082	0.616554
A0A0G2JYY8	Uncharacterized protein OS=Rattus norvegicus PE=1 SV=1	3	1	1.00514	1.03196	0.977143	1.00321	1.00437	0.710093
A0A0G2JZ23	Ras-specific guanine nucleotide-releasing factor 1 OS=Rattus norvegicus GN=Rasgrf1 PE=4 SV=1	14	13	0.965051	0.990376	0.974504	1.00008	0.982502	0.0673351
A0A0G2JZ27	Formin 2 OS=Rattus norvegicus GN=Fmn2 PE=1 SV=1	6	6	1.0016	0.995855	1.0016	0.995855	0.998728	0.472369
A0A0G2JZ34	Palmdelphin OS=Rattus norvegicus GN=Palmd PE=4 SV=1	3	3	0.946323	1.01437	0.952766	1.02128	0.983684	0.441532
A0A0G2JZ52	Heterogeneous nuclear ribonucleoprotein U OS=Rattus norvegicus GN=Hnrnpu PE=1 SV=1	23	23	0.994223	1.02401	1.015	1.04541	1.01966	0.113297
A0A0G2JZ53	Baculoviral IAP repeat-containing 6 OS=Rattus norvegicus GN=Birc6 PE=1 SV=1	5	5	1.04829	1.02337	1.05412	1.02905	1.03871	0.00196134
A0A0G2JZ60	Fibronectin type III and SPRY domain-containing 1-like OS=Rattus norvegicus GN=Fsd1l PE=4 SV=1	1	1	1.01227	0.938634	0.941907	0.873386	0.94155	0.0850042
A0A0G2JZ83	ArfGAP with GTPase domain, ankyrin repeat and PH domain 3 OS=Rattus norvegicus GN=Agap3 PE=4 SV=1	11	9	1.01091	1.03261	0.999671	1.02113	1.01608	0.0624402
A0A0G2JZ84	Ectopic P-granules autophagy protein 5 homolog OS=Rattus norvegicus GN=Epg5 PE=1 SV=1	1	1	0.832723	0.880342	0.839901	0.887931	0.860224	5.77269e-05
A0A0G2JZ88	Similar to hypothetical protein A530094D01 OS=Rattus norvegicus GN=RGD1306556 PE=1 SV=1	1	1	1.01028	0.983753	1.01061	0.98408	0.997181	0.725487
A0A0G2JZA1	Roundabout guidance receptor 2 OS=Rattus norvegicus GN=Robo2 PE=4 SV=1	12	11	0.978693	0.997289	0.953072	0.971181	0.975058	0.0344482
A0A0G2JZA2	GrpE protein homolog OS=Rattus norvegicus GN=Grpel1 PE=1 SV=1	9	9	0.981297	0.940039	1.0115	0.968975	0.975453	0.148365
A0A0G2JZB8	Neuronal membrane glycoprotein M6-b OS=Rattus norvegicus GN=Gpm6b PE=4 SV=1	7	3	1.08153	1.10988	1.02824	1.0552	1.06871	0.0077647
A0A0G2JZD1	Serine/threonine-protein phosphatase 2A 56 kDa regulatory subunit OS=Rattus norvegicus GN=Ppp2r5c PE=1 SV=1	6	3	1.07589	1.02494	1.08491	1.03354	1.05482	0.0106044
A0A0G2JZE4	Membrane-associated guanylate kinase, WW and PDZ domain-containing protein 1 OS=Rattus norvegicus GN=Magi1 PE=1 SV=1	2	2	0.96623	0.981675	0.912034	0.926612	0.946638	0.0171913
A0A0G2JZF6	NADH:ubiquinone oxidoreductase complex assembly factor 2 OS=Rattus norvegicus GN=Ndufaf2 PE=1 SV=1	8	8	1.03355	1.02245	1.03976	1.0286	1.03109	0.000148918
A0A0G2JZG7	Serine--tRNA ligase, cytoplasmic OS=Rattus norvegicus GN=Sars PE=1 SV=1	13	13	1.12051	1.03091	1.08656	0.999677	1.05941	0.0712971
A0A0G2JZH0	Calcium-binding protein 39 OS=Rattus norvegicus GN=Cab39 PE=1 SV=1	10	6	1.03059	0.964308	1.02062	0.954982	0.992625	0.714756
A0A0G2JZH8	Dihydrolipoamide acetyltransferase component of pyruvate dehydrogenase complex OS=Rattus norvegicus GN=Pdhx PE=1 SV=1	10	10	1.0355	0.977702	1.03223	0.974607	1.00501	0.774109
A0A0G2JZI0	Scaffold attachment factor B OS=Rattus norvegicus GN=Safb PE=1 SV=1	6	5	0.963521	1.00644	0.97943	1.02306	0.993114	0.624322
A0A0G2JZI2	Glutamyl-prolyl-tRNA synthetase OS=Rattus norvegicus GN=Eprs PE=1 SV=1	34	34	0.977153	1.00904	0.986714	1.01891	0.997955	0.839469
A0A0G2JZJ5	Phosphatidylserine synthase 1 OS=Rattus norvegicus GN=Ptdss1 PE=1 SV=1	1	1	1.01297	1.11816	1.07657	1.18836	1.09901	0.0360485
A0A0G2JZJ9	Uncharacterized protein OS=Rattus norvegicus PE=4 SV=1	2	2	1.14985	1.03883	1.1646	1.05216	1.10136	0.0206351
A0A0G2JZM8	CLIP-associating protein 2 OS=Rattus norvegicus GN=Clasp2 PE=1 SV=1	36	30	0.961594	1.00724	0.98568	1.03247	0.996747	0.836796
A0A0G2JZQ1	DEAD-box helicase 19B OS=Rattus norvegicus GN=Ddx19b PE=1 SV=1	7	7	0.952682	0.988151	0.959275	0.994989	0.973774	0.0460098
A0A0G2JZQ9	Keratin, type II cytoskeletal 1b OS=Rattus norvegicus GN=Krt77 PE=3 SV=1	3	2	0.712495	1.12537	0.805429	1.27216	0.978864	0.877874
A0A0G2JZR1	Oxysterol-binding protein OS=Rattus norvegicus GN=Osbpl6 PE=1 SV=1	6	6	0.936039	0.976521	0.942237	0.982987	0.959446	0.0141866
A0A0G2JZT0	p2X purinoceptor 7 OS=Rattus norvegicus GN=P2rx7 PE=1 SV=1	5	5	1.08405	1.16641	0.917833	0.987561	1.03896	0.501207
A0A0G2JZT1	NACHT and WD repeat domain-containing 2 OS=Rattus norvegicus GN=Nwd2 PE=4 SV=1	1	1	0.974473	0.985572	0.984305	0.995516	0.984966	0.0129258
A0A0G2JZU6	Transmembrane protein with EGF-like and two follistatin-like domains 2 OS=Rattus norvegicus GN=Tmeff2 PE=4 SV=1	1	1	1.11774	1.01824	0.982507	0.895044	1.00338	0.943829
A0A0G2JZV8	Synaptic functional regulator FMR1 OS=Rattus norvegicus GN=Fmr1 PE=1 SV=1	3	1	1.42466	1.0411	1.35065	0.987013	1.20085	0.163859
A0A0G2JZY3	RALBP1-associated Eps domain-containing 1 OS=Rattus norvegicus GN=Reps1 PE=1 SV=1	3	3	1.07129	1.05299	1.07	1.05172	1.0615	2.4491e-05
A0A0G2K012	UBX domain protein 6 OS=Rattus norvegicus GN=Ubxn6 PE=1 SV=1	6	6	0.99882	1.09164	0.978236	1.06914	1.03446	0.252755
A0A0G2K014	Lymphocyte cytosolic protein 1 OS=Rattus norvegicus GN=Lcp1 PE=1 SV=1	11	10	0.989709	1.05915	0.977426	1.046	1.01807	0.406675
A0A0G2K016	Sad1 and UNC84 domain-containing 1 OS=Rattus norvegicus GN=Sun1 PE=1 SV=1	1	1	0.983871	1.06613	0.998363	1.08183	1.03255	0.229179
A0A0G2K038	Oligoribonuclease, mitochondrial OS=Rattus norvegicus GN=Rexo2 PE=1 SV=1	4	4	1.06813	0.967965	1.08543	0.983647	1.02629	0.407621
A0A0G2K051	Early endosome antigen 1 OS=Rattus norvegicus GN=Eea1 PE=1 SV=1	43	43	0.96788	0.985325	0.968689	0.986148	0.977011	0.00385839
A0A0G2K0B6	Clathrin coat assembly protein AP180 OS=Rattus norvegicus GN=Snap91 PE=1 SV=1	17	1	0.968954	0.971477	0.995543	0.998135	0.983527	0.07683
A0A0G2K0D3	Leiomodin-1 OS=Rattus norvegicus GN=Lmod1 PE=1 SV=1	1	1	0.992528	0.938979	1.04319	0.986911	0.990403	0.66823
A0A0G2K0D5	Oxysterol-binding protein OS=Rattus norvegicus GN=Osbpl7 PE=1 SV=1	1	1	0.814706	1.01667	0.786932	0.982008	0.900078	0.135811
A0A0G2K0F3	Band 4.1-like protein 1 OS=Rattus norvegicus GN=Epb41l1 PE=1 SV=1	36	33	1.0087	1.01007	1.01809	1.01947	1.01408	0.00213589
A0A0G2K0H6	WD repeat domain 13 OS=Rattus norvegicus GN=Wdr13 PE=1 SV=1	8	8	0.987948	0.995423	0.96108	0.968352	0.978201	0.0355363
A0A0G2K0I1	Spermatogenesis-associated 5 OS=Rattus norvegicus GN=Spata5 PE=1 SV=1	2	1	0.97184	0.806811	0.972477	0.807339	0.889617	0.0597544
A0A0G2K0J2	Voltage-dependent calcium channel subunit alpha-2/delta-2 OS=Rattus norvegicus GN=Cacna2d2 PE=1 SV=1	10	9	1.06204	1.24524	1.06766	1.25183	1.15669	0.0255003
A0A0G2K0J3	Ankyrin-3 OS=Rattus norvegicus GN=Ank3 PE=1 SV=1	49	1	1.00596	1.03539	0.987237	1.01612	1.01117	0.308518
A0A0G2K0K3	NPR3-like, GATOR1 complex subunit OS=Rattus norvegicus GN=Nprl3 PE=4 SV=1	1	1	1.04324	1.06577	0.936136	0.956346	1.00037	0.991045
A0A0G2K0K6	Adaptor-related protein complex 1-associated regulatory protein OS=Rattus norvegicus GN=Ap1ar PE=4 SV=1	1	1	0.841779	0.889349	0.93887	0.991926	0.915481	0.039686
A0A0G2K0M8	Neural cell adhesion molecule 1 OS=Rattus norvegicus GN=Ncam1 PE=1 SV=1	35	10	1.0174	1.02541	1.02225	1.0303	1.02384	0.000120026
A0A0G2K0P1	Kinesin-associated protein 3 OS=Rattus norvegicus GN=Kifap3 PE=1 SV=1	4	4	1.04414	1.02224	1.05142	1.02936	1.03679	0.00150179
A0A0G2K0Q2	Kinesin heavy chain isoform 5A OS=Rattus norvegicus GN=Kif5a PE=1 SV=1	15	4	0.913006	0.940199	0.913006	0.940199	0.926603	8.48619e-05
A0A0G2K0Q8	Sushi domain-containing 2 OS=Rattus norvegicus GN=Susd2 PE=1 SV=1	4	4	0.983139	1.0287	1.01787	1.06505	1.02369	0.20974
A0A0G2K0S1	Calcium-binding and coiled-coil domain-containing protein 1 OS=Rattus norvegicus GN=Calcoco1 PE=1 SV=1	14	14	0.91221	0.975012	0.903969	0.966204	0.939349	0.0158103
A0A0G2K0S7	RAP1 GTPase-activating protein 2 OS=Rattus norvegicus GN=Rap1gap2 PE=1 SV=1	12	12	0.98496	1.03115	0.961298	1.00638	0.995949	0.795011
A0A0G2K0T5	Calcium uptake protein 1, mitochondrial OS=Rattus norvegicus GN=Micu1 PE=1 SV=1	6	6	0.889639	0.904295	0.987941	1.00422	0.946523	0.11431
A0A0G2K0T6	Gamma-synuclein OS=Rattus norvegicus GN=Sncg PE=1 SV=1	6	6	0.831701	0.952496	0.859031	0.983796	0.906756	0.0429937
A0A0G2K0V3	3'(2'),5'-bisphosphate nucleotidase 1 OS=Rattus norvegicus GN=Bpnt1 PE=1 SV=1	13	13	1.02911	0.988583	1.04504	1.0039	1.01666	0.235059
A0A0G2K0V4	Rho guanine nucleotide exchange factor 2 OS=Rattus norvegicus GN=Arhgef2 PE=1 SV=1	25	25	0.972944	1.00553	0.975366	1.00803	0.990466	0.35171
A0A0G2K0W9	Proteasome subunit alpha type OS=Rattus norvegicus GN=Psma7 PE=1 SV=1	11	11	0.96959	0.99341	0.984905	1.0091	0.989251	0.240388
A0A0G2K110	Eukaryotic translation initiation factor 6 OS=Rattus norvegicus GN=Eif6 PE=1 SV=1	2	2	0.956412	0.940905	0.956813	0.9413	0.948858	2.70614e-05
A0A0G2K121	Malectin OS=Rattus norvegicus GN=Mlec PE=1 SV=1	4	4	1.01794	0.985609	1.01836	0.986015	1.00198	0.839111
A0A0G2K132	Formin-like 2 OS=Rattus norvegicus GN=Fmnl2 PE=1 SV=1	9	7	0.958724	1.01278	0.930934	0.983427	0.971467	0.153208
A0A0G2K151	Apolipoprotein E OS=Rattus norvegicus GN=Apoe PE=1 SV=1	12	12	0.964134	1.02531	0.951553	1.01193	0.988231	0.536146
A0A0G2K160	AT hook-containing transcription factor 1 OS=Rattus norvegicus GN=Ahctf1 PE=1 SV=1	1	1	1.08784	1.11824	1.07333	1.10333	1.09569	6.25133e-05
A0A0G2K161	Erythrocyte membrane protein band 4.1 OS=Rattus norvegicus GN=Epb41 PE=1 SV=1	6	3	0.905087	0.943083	0.987479	1.02893	0.966146	0.254325
A0A0G2K167	Regulator of microtubule dynamics protein 1 OS=Rattus norvegicus GN=Rmdn1 PE=1 SV=1	4	4	1.00813	1.00505	1.03009	1.02693	1.01755	0.0334753
A0A0G2K189	Secernin 3 OS=Rattus norvegicus GN=Scrn3 PE=1 SV=1	2	2	1.08352	0.991156	1.0213	0.934239	1.00756	0.816124
A0A0G2K191	Tubulin-specific chaperone E OS=Rattus norvegicus GN=Tbce PE=1 SV=1	1	1	0.958468	0.975295	0.930483	0.94682	0.952766	0.00245851
A0A0G2K1C0	Actin-related protein 3 OS=Rattus norvegicus GN=Actr3 PE=1 SV=1	19	16	1.02064	1.0266	1.01389	1.01981	1.02024	0.000237582
A0A0G2K1D0	Sprouty-related, EVH1 domain-containing protein 2 OS=Rattus norvegicus GN=Spred2 PE=4 SV=1	1	1	0.970464	1.04219	0.925553	0.993964	0.983044	0.511304
A0A0G2K1D2	RAP1, GTP-GDP dissociation stimulator 1 (Predicted), isoform CRA_a OS=Rattus norvegicus GN=Rap1gds1 PE=1 SV=1	22	22	1.04558	0.991607	1.02941	0.976278	1.01072	0.530655
A0A0G2K1E5	Symplekin OS=Rattus norvegicus GN=Sympk PE=1 SV=1	1	1	0.851874	0.944982	0.994354	1.10303	0.973561	0.631205
A0A0G2K1F7	Myosin XVA OS=Rattus norvegicus GN=Myo15a PE=3 SV=1	2	2	0.893548	0.851075	0.866528	0.825339	0.859123	6.25016e-05
A0A0G2K1G0	BCL2-associated transcription factor 1 OS=Rattus norvegicus GN=Bclaf1 PE=1 SV=1	2	2	0.889245	0.986186	0.927928	1.02909	0.958111	0.224405
A0A0G2K1G4	Ring finger and SPRY domain-containing 1 OS=Rattus norvegicus GN=Rspry1 PE=4 SV=1	1	1	1.3038	1.25316	1.10753	1.06452	1.18225	0.0189125
A0A0G2K1G8	Solute carrier family 7, member 14 OS=Rattus norvegicus GN=Slc7a14 PE=1 SV=1	3	3	1.07875	1.0452	1.05089	1.01821	1.04827	0.00808879
A0A0G2K1I7	FXYD domain-containing ion transport regulator OS=Rattus norvegicus GN=Fxyd6 PE=3 SV=1	1	1	0.99217	1.0604	0.96518	1.03156	1.01233	0.579239
A0A0G2K1K5	Trafficking protein particle complex 11 OS=Rattus norvegicus GN=Trappc11 PE=1 SV=1	6	6	0.979425	1.04785	1.00487	1.07507	1.0268	0.257103
A0A0G2K1L4	RALBP1 associated Eps domain containing protein 2 OS=Rattus norvegicus GN=Reps2 PE=1 SV=1	1	1	0.828058	0.867408	0.802653	0.840796	0.834729	1.78733e-05
A0A0G2K1L8	Brain acid soluble protein 1 OS=Rattus norvegicus GN=Basp1 PE=1 SV=1	9	9	1.03689	0.991794	1.03422	0.989239	1.01304	0.355488
A0A0G2K1M2	Disks large homolog 1 OS=Rattus norvegicus GN=Dlg1 PE=1 SV=1	20	15	0.999739	1.00962	0.984485	0.994214	0.997014	0.590408
A0A0G2K1M8	Prolyl endopeptidase OS=Rattus norvegicus GN=Prep PE=1 SV=1	19	1	0.991968	0.998978	0.984153	0.991108	0.991552	0.0316957
A0A0G2K1P1	Myotubularin-related protein 7 OS=Rattus norvegicus GN=Mtmr7 PE=1 SV=1	9	9	0.974634	1.03439	0.979051	1.03908	1.00679	0.708976
A0A0G2K1R5	CaM kinase-like vesicle-associated protein OS=Rattus norvegicus GN=Camkv PE=1 SV=1	22	1	1.10959	0.710461	1.39765	0.894902	1.02815	0.85515
A0A0G2K1S6	Malic enzyme OS=Rattus norvegicus GN=Me1 PE=1 SV=1	13	13	0.994793	1.02222	0.976569	1.00349	0.999268	0.941017
A0A0G2K1S9	CCM2-scaffolding protein OS=Rattus norvegicus GN=Ccm2 PE=1 SV=1	1	1	0.98463	1.04273	0.936824	0.992103	0.989071	0.632106
A0A0G2K1U9	Immunity-related GTPase Q OS=Rattus norvegicus GN=Irgq PE=1 SV=1	11	11	0.936724	0.970083	0.9596	0.993774	0.965046	0.0255463
A0A0G2K1W1	RAB11 family-interacting protein 5 OS=Rattus norvegicus GN=Rab11fip5 PE=1 SV=1	8	5	0.926703	0.951838	0.917242	0.94212	0.934476	0.000147527
A0A0G2K1Z9	Histocompatibility 13 (Predicted), isoform CRA_d OS=Rattus norvegicus GN=Hm13 PE=1 SV=1	1	1	1.06104	1.08342	0.949045	0.969063	1.01564	0.654592
A0A0G2K235	RAB1A, member RAS oncogene family OS=Rattus norvegicus GN=Rab1a PE=1 SV=1	13	7	1.01478	1.00435	1.02106	1.01057	1.01269	0.0112725
A0A0G2K261	Isoleucyl-tRNA synthetase 2, mitochondrial OS=Rattus norvegicus GN=Iars2 PE=1 SV=1	27	27	1.02864	0.985234	1.04494	1.00085	1.01491	0.309731
A0A0G2K264	Death-associated protein 3 OS=Rattus norvegicus GN=Dap3 PE=1 SV=1	3	3	0.969392	1.04759	0.976499	1.05527	1.01219	0.611494
A0A0G2K273	Eukaryotic translation initiation factor 3 subunit E OS=Rattus norvegicus GN=LOC100909481 PE=3 SV=1	7	7	1.0371	1.05574	1.03299	1.05156	1.04435	0.000195306
A0A0G2K291	Sulfotransferase OS=Rattus norvegicus GN=Sult1d1 PE=3 SV=1	3	3	0.976949	0.981024	0.94192	0.94585	0.961436	0.00916564
A0A0G2K2A5	Ubiquitin carboxyl-terminal hydrolase OS=Rattus norvegicus GN=Uchl5 PE=1 SV=1	3	1	0.899471	0.994709	0.674603	0.746032	0.828704	0.0992781
A0A0G2K2B3	Far upstream element-binding protein 2 OS=Rattus norvegicus GN=Khsrp PE=1 SV=1	18	15	1.01031	1.01921	1.0363	1.04543	1.02781	0.0130078
A0A0G2K2B6	Thiopurine S-methyltransferase OS=Rattus norvegicus GN=Tpmt PE=1 SV=1	1	1	1.00852	1.03486	1.05	1.07742	1.0427	0.0251156
A0A0G2K2B7	WD repeat domain 20 OS=Rattus norvegicus GN=Wdr20 PE=1 SV=1	4	4	1.0717	1.05937	1.04622	1.03418	1.05287	0.000623932
A0A0G2K2B9	Ankyrin-3 OS=Rattus norvegicus GN=Ank3 PE=1 SV=1	43	1	0.867066	1.47665	0.781014	1.3301	1.11371	0.53033
A0A0G2K2C7	Ubiquitin-specific peptidase 9, X-linked OS=Rattus norvegicus GN=Usp9x PE=1 SV=1	30	21	1.00102	1.00092	0.99339	0.993285	0.997155	0.244249
A0A0G2K2D6	Tubulin polymerization-promoting protein OS=Rattus norvegicus GN=Tppp PE=1 SV=1	9	9	0.922907	0.916033	0.921544	0.91468	0.918791	1.58924e-08
A0A0G2K2I0	Suppressor of zeste 12 homolog (Drosophila) OS=Rattus norvegicus GN=Suz12 PE=1 SV=1	1	1	0.682796	1.10215	1.10435	1.78261	1.16798	0.488323
A0A0G2K2I6	Dedicator of cytokinesis protein 9 OS=Rattus norvegicus GN=Dock9 PE=1 SV=1	6	6	0.963596	1.04433	0.933541	1.01176	0.988306	0.652122
A0A0G2K2J9	Melanoma inhibitory activity 2 OS=Rattus norvegicus GN=Mia2 PE=1 SV=1	3	3	1.02413	1.11002	0.893179	0.968092	0.998855	0.980834
A0A0G2K2L8	Peripheral plasma membrane protein CASK OS=Rattus norvegicus GN=LOC100910506 PE=1 SV=1	25	25	0.991211	1.02801	0.979059	1.0154	1.00342	0.769277
A0A0G2K2M2	Mitochondrial fission factor-like OS=Rattus norvegicus GN=LOC102556337 PE=1 SV=1	8	8	0.994098	0.968599	0.986846	0.961532	0.977769	0.0267179
A0A0G2K2M9	Serine/arginine repetitive matrix 2 OS=Rattus norvegicus GN=Srrm2 PE=1 SV=1	4	4	1.00548	1.04296	0.972935	1.0092	1.00764	0.612516
A0A0G2K2P5	Tight junction protein 1 OS=Rattus norvegicus GN=Tjp1 PE=1 SV=1	5	5	0.878115	0.965972	0.945125	1.03969	0.957225	0.245912
A0A0G2K2P6	HBS1-like protein OS=Rattus norvegicus GN=Hbs1l PE=1 SV=1	8	8	1.01971	0.976017	1.00667	0.963528	0.991481	0.538535
A0A0G2K2V3	Ubiquitin-specific peptidase 31 OS=Rattus norvegicus GN=Usp31 PE=3 SV=1	4	4	1.10624	1.08836	1.0616	1.04444	1.07516	0.00156102
A0A0G2K2V5	Exocyst complex component 1 OS=Rattus norvegicus GN=Exoc1 PE=1 SV=1	11	3	0.905709	0.979619	0.940824	1.0176	0.960938	0.157295
A0A0G2K2V6	Keratin, type I cytoskeletal 10 OS=Rattus norvegicus GN=Krt10 PE=1 SV=1	9	7	0.813931	1.08885	0.885112	1.18408	0.992992	0.937933
A0A0G2K2Y8	Multiple PDZ domain protein OS=Rattus norvegicus GN=Mpdz PE=1 SV=1	3	3	0.804937	0.836473	0.915152	0.951006	0.876892	0.0109066
A0A0G2K2Z0	Echinoderm microtubule-associated protein-like 4 OS=Rattus norvegicus GN=Eml4 PE=1 SV=1	6	6	1.04591	1.07076	1.03085	1.05535	1.05072	0.000916704
A0A0G2K329	Neuronal cell adhesion molecule OS=Rattus norvegicus GN=Nrcam PE=1 SV=1	24	1	0.85625	0.959375	0.869841	0.974603	0.915017	0.0309478
A0A0G2K336	Aquaporin-4 OS=Rattus norvegicus GN=Aqp4 PE=1 SV=1	4	4	0.926918	1.00586	0.96734	1.04973	0.987462	0.650135
A0A0G2K344	Phosphatidylinositol 4,5-bisphosphate 3-kinase catalytic subunit alpha isoform OS=Rattus norvegicus GN=Pik3ca PE=1 SV=1	2	2	1.00903	1.04028	1.00609	1.03724	1.02316	0.0429376
A0A0G2K350	NSF attachment protein gamma OS=Rattus norvegicus GN=Napg PE=1 SV=1	13	13	0.99187	0.970402	1.00307	0.981363	0.986677	0.105899
A0A0G2K366	Ribosomal protein S6 kinase OS=Rattus norvegicus GN=Rps6ka5 PE=1 SV=1	12	12	1.0226	1.03478	1.06622	1.07892	1.05063	0.00850485
A0A0G2K3B0	Growth factor receptor-bound protein 14 OS=Rattus norvegicus GN=Grb14 PE=1 SV=1	1	1	0.94484	1.01423	0.965455	1.03636	0.990223	0.660497
A0A0G2K3B2	Selenoprotein T OS=Rattus norvegicus GN=Selenot PE=1 SV=1	1	1	0.946888	1.11867	0.942197	1.11313	1.03022	0.563819
A0A0G2K3C5	Cystathionine gamma-lyase OS=Rattus norvegicus GN=Cth PE=1 SV=1	1	1	1.00306	0.94305	0.929098	0.873511	0.93718	0.0561917
A0A0G2K3D9	Transmembrane protein 132B (Fragment) OS=Rattus norvegicus GN=Tmem132b PE=4 SV=1	4	2	0.820762	0.949469	0.896959	1.03762	0.926201	0.156528
A0A0G2K3H2	Dedicator of cytokinesis 7 OS=Rattus norvegicus GN=Dock7 PE=1 SV=1	7	7	0.966771	1	0.947004	0.979553	0.973332	0.053559
A0A0G2K3H5	SIN3 transcription regulator family member A OS=Rattus norvegicus GN=Sin3a PE=1 SV=1	1	1	0.908722	0.926978	0.780488	0.796167	0.853089	0.00802376
A0A0G2K3I6	Uncharacterized protein OS=Rattus norvegicus PE=3 SV=1	2	2	1.00904	0.985063	1.00983	0.985838	0.997444	0.724865
A0A0G2K3I9	Dual-specificity phosphatase 3 OS=Rattus norvegicus GN=Dusp3 PE=1 SV=1	7	7	0.994904	0.972651	0.978743	0.956851	0.975787	0.0217206
A0A0G2K3K2	Actin, cytoplasmic 1 OS=Rattus norvegicus GN=Actb PE=1 SV=1	20	9	1.03722	1.05978	1.03541	1.05792	1.04758	0.000339261
A0A0G2K3L8	WD repeat and FYVE domain-containing 1 OS=Rattus norvegicus GN=Wdfy1 PE=1 SV=1	9	9	0.965594	0.920857	0.997754	0.951527	0.958933	0.0421447
A0A0G2K3Q5	Neuronal cell adhesion molecule OS=Rattus norvegicus GN=Nrcam PE=1 SV=1	25	2	0.97628	0.939569	0.988679	0.951501	0.964007	0.0184717
A0A0G2K3Q6	Fructose-bisphosphate aldolase OS=Rattus norvegicus GN=Aldoc PE=1 SV=1	25	20	1.00806	0.983132	1.00738	0.982473	0.99526	0.534491
A0A0G2K3S6	RNA binding motif protein 10, isoform CRA_a OS=Rattus norvegicus GN=Rbm10 PE=1 SV=1	1	1	1.20654	1.13838	1.09665	1.0347	1.11907	0.0164588
A0A0G2K3S9	Solute carrier family 24 member 4 OS=Rattus norvegicus GN=Slc24a4 PE=3 SV=1	2	2	1.08189	0.982939	1.02993	0.935731	1.00762	0.815963
A0A0G2K3V4	O-linked N-acetylglucosamine (GlcNAc) transferase (UDP-N-acetylglucosamine:polypeptide-N-acetylglucosaminyl transferase), isoform CRA_a OS=Rattus norvegicus GN=Ogt PE=1 SV=1	22	22	1.02476	1.02515	1.0153	1.01569	1.02022	0.000312649
A0A0G2K3V9	Caseinolytic peptidase B protein homolog OS=Rattus norvegicus GN=Clpb PE=1 SV=1	6	6	0.983235	1.0278	0.995801	1.04094	1.01194	0.409347
A0A0G2K3W1	von Willebrand factor A domain-containing 8 OS=Rattus norvegicus GN=Vwa8 PE=1 SV=1	4	4	0.948983	0.987119	0.868735	0.903646	0.927121	0.0305148
A0A0G2K3Z5	Acyl-CoA-binding domain-containing protein 5 OS=Rattus norvegicus GN=LOC100910957 PE=4 SV=1	1	1	1.00681	1.08967	0.945629	1.02345	1.01639	0.599844
A0A0G2K3Z9	Uncharacterized protein OS=Rattus norvegicus PE=4 SV=1	9	7	0.986626	1.00255	0.992231	1.00824	0.997413	0.615689
A0A0G2K402	Myelin expression factor 2 OS=Rattus norvegicus GN=Myef2 PE=1 SV=1	10	10	0.965655	1.00028	0.960079	0.994501	0.980128	0.0966658
A0A0G2K427	Influenza virus NS1A binding protein (Predicted), isoform CRA_b OS=Rattus norvegicus GN=Ivns1abp PE=1 SV=1	2	2	0.933051	0.963702	0.952646	0.983941	0.958335	0.00780773
A0A0G2K429	Adenylate cyclase 6, isoform CRA_a OS=Rattus norvegicus GN=Adcy6 PE=1 SV=1	6	1	0.984538	1.04002	1.06493	1.12494	1.05361	0.115179
A0A0G2K435	DnaJ heat shock protein family (Hsp40) member C7 OS=Rattus norvegicus GN=Dnajc7 PE=1 SV=1	3	3	1.03556	0.996839	0.928445	0.89373	0.963643	0.301236
A0A0G2K437	Autocrine motility factor receptor OS=Rattus norvegicus GN=Amfr PE=1 SV=1	5	5	0.939427	1.00771	0.933771	1.00164	0.970637	0.187161
A0A0G2K459	Mitochondrial carrier 2 OS=Rattus norvegicus GN=Mtch2 PE=1 SV=1	9	9	1.00714	1.00977	1.05926	1.06203	1.03455	0.0619377
A0A0G2K464	Secretory carrier-associated membrane protein OS=Rattus norvegicus GN=Scamp5 PE=1 SV=1	4	4	1.02065	0.983883	1.02767	0.990648	1.00571	0.616927
A0A0G2K490	TRAF2 and NCK-interacting kinase OS=Rattus norvegicus GN=Tnik PE=1 SV=1	21	14	0.943093	0.946694	0.939917	0.943505	0.943302	1.42639e-08
A0A0G2K4A0	RAB11 family-interacting protein 5 OS=Rattus norvegicus GN=Rab11fip5 PE=1 SV=1	4	1	0.862518	0.97178	0.86565	0.975309	0.918814	0.0424432
A0A0G2K4F6	Serine and arginine repetitive matrix 1 OS=Rattus norvegicus GN=Srrm1 PE=1 SV=1	3	3	1.03472	1.01262	1.01955	0.997779	1.01617	0.079657
A0A0G2K4G3	NEDD8 OS=Rattus norvegicus GN=Nedd8 PE=1 SV=1	3	3	1.00793	0.988044	1.02482	1.00461	1.00635	0.431818
A0A0G2K4J8	RIMS-binding protein 2 OS=Rattus norvegicus GN=Rimbp2 PE=1 SV=1	8	1	0.979544	1.03624	0.986084	1.04316	1.01126	0.521417
A0A0G2K4L8	Integrin subunit alpha M OS=Rattus norvegicus GN=Itgam PE=1 SV=1	2	2	1.18371	1.03901	1.11062	0.974859	1.07705	0.138315
A0A0G2K4R1	Protein phosphatase 1, regulatory subunit 12C OS=Rattus norvegicus GN=Ppp1r12c PE=1 SV=1	3	3	1.02973	1.08277	0.902042	0.948505	0.990762	0.82696
A0A0G2K4T3	Arf-GAP with coiled-coil, ANK repeat and PH domain-containing protein 2 OS=Rattus norvegicus GN=Acap2 PE=1 SV=1	9	9	1.01336	0.955336	1.08251	1.02052	1.01793	0.516259
A0A0G2K4T7	General transcription factor II-I OS=Rattus norvegicus GN=Gtf2i PE=1 SV=1	4	4	0.957989	1.01286	0.941986	0.995937	0.977192	0.213939
A0A0G2K4T8	Mitochondrial intermediate peptidase OS=Rattus norvegicus GN=Mipep PE=1 SV=1	7	7	1.03071	1.05158	1.05859	1.08002	1.05522	0.001615
A0A0G2K4U4	Voltage-dependent L-type calcium channel subunit beta-1 OS=Rattus norvegicus GN=Cacnb1 PE=1 SV=1	10	5	0.992611	1.04035	0.918288	0.962457	0.978428	0.432921
A0A0G2K4U6	Interleukin enhancer-binding factor 3 OS=Rattus norvegicus GN=Ilf3 PE=1 SV=1	13	11	1.00343	1.04289	0.989723	1.02865	1.01617	0.226843
A0A0G2K4U7	Microtubule-associated scaffold protein 2 OS=Rattus norvegicus GN=Mtus2 PE=1 SV=1	3	3	1.08273	1.04438	0.975517	0.940968	1.0109	0.746332
A0A0G2K4W2	Transcription factor BTF3 OS=Rattus norvegicus PE=3 SV=1	1	1	1.07119	0.960452	1.02045	0.914962	0.991763	0.817532
A0A0G2K4X8	S-phase kinase-associated protein 1 OS=Rattus norvegicus GN=Skp1 PE=1 SV=1	9	9	0.938737	0.916603	0.954762	0.93225	0.935588	0.000183238
A0A0G2K4Y7	Unconventional myosin-Va OS=Rattus norvegicus GN=Myo5a PE=1 SV=1	74	74	1.06086	1.06637	1.07634	1.08192	1.07137	5.52025e-06
A0A0G2K502	Malic enzyme OS=Rattus norvegicus GN=Me2 PE=1 SV=1	19	18	0.998195	0.971309	0.992391	0.965661	0.981889	0.0620543
A0A0G2K526	Guanine nucleotide-binding protein G(olf) subunit alpha OS=Rattus norvegicus GN=Gnal PE=1 SV=1	13	10	0.975252	0.98559	0.994499	1.00504	0.990096	0.169653
A0A0G2K528	Syntaxin 16 OS=Rattus norvegicus GN=Stx16 PE=1 SV=1	4	4	0.953048	1.02726	0.963629	1.03867	0.995652	0.848328
A0A0G2K543	C2 calcium-dependent domain-containing 5 OS=Rattus norvegicus GN=C2cd5 PE=1 SV=1	8	8	0.96315	1.0211	0.937351	0.99375	0.978838	0.289133
A0A0G2K548	A-kinase-anchoring protein 9 OS=Rattus norvegicus GN=Akap9 PE=1 SV=1	2	2	0.963625	1.04501	0.974439	1.05673	1.00995	0.691004
A0A0G2K562	Disintegrin and metalloproteinase domain-containing protein 10 OS=Rattus norvegicus GN=Adam10 PE=1 SV=1	4	4	0.969068	0.966626	0.961114	0.958692	0.963875	5.3959e-06
A0A0G2K583	S-methyl-5'-thioadenosine phosphorylase OS=Rattus norvegicus GN=Mtap PE=1 SV=1	2	2	0.908832	0.963913	0.935941	0.992665	0.950338	0.0331731
A0A0G2K5B0	TBC1 domain family, member 24 OS=Rattus norvegicus GN=Tbc1d24 PE=1 SV=1	7	7	1.02839	0.993048	1.0254	0.990153	1.00925	0.400599
A0A0G2K5C6	Microtubule-associated protein 1A OS=Rattus norvegicus GN=Map1a PE=1 SV=1	103	2	0.972974	0.97111	0.978588	0.976712	0.974846	6.12568e-06
A0A0G2K5C8	Stromal interaction molecule 1 OS=Rattus norvegicus GN=Stim1 PE=1 SV=1	3	3	0.949047	0.977482	0.997237	1.02712	0.98772	0.483313
A0A0G2K5D7	Sperm antigen with calponin homology and coiled-coil domains 1 OS=Rattus norvegicus GN=Specc1 PE=1 SV=1	6	6	0.88545	0.906437	0.895848	0.917082	0.901204	6.72014e-06
A0A0G2K5E4	DnaJ heat shock protein family (Hsp40) member A3 OS=Rattus norvegicus GN=Dnaja3 PE=1 SV=1	8	8	1.02474	1.00167	1.03593	1.0126	1.01873	0.0449951
A0A0G2K5F1	LRP16 protein OS=Rattus norvegicus GN=Macrod1 PE=1 SV=1	3	3	0.924838	1.02037	0.853176	0.941304	0.934921	0.106641
A0A0G2K5K1	Anoctamin OS=Rattus norvegicus GN=Ano8 PE=1 SV=1	1	1	0.972682	1.11175	0.859546	0.982443	0.981607	0.733565
A0A0G2K5L2	Mitochondrial glutamate carrier 1-like OS=Rattus norvegicus GN=LOC100911440 PE=1 SV=1	12	12	1.0277	0.997661	1.04112	1.01069	1.01929	0.089262
A0A0G2K5N6	Rho-associated protein kinase OS=Rattus norvegicus GN=Rock2 PE=1 SV=1	36	32	0.992739	1.01251	0.97915	0.998653	0.995764	0.562695
A0A0G2K5N8	ArfGAP with coiled-coil, ankyrin repeat and PH domains 3 OS=Rattus norvegicus GN=Acap3 PE=1 SV=1	1	1	0.913889	0.995833	0.87037	0.948413	0.932126	0.0432145
A0A0G2K5P9	Propionyl-CoA carboxylase alpha chain, mitochondrial OS=Rattus norvegicus GN=Pcca PE=1 SV=1	20	3	0.978516	1.02428	1.01292	1.0603	1.01901	0.302587
A0A0G2K5Q8	Secretory carrier-associated membrane protein OS=Rattus norvegicus GN=Clk2 PE=1 SV=1	7	7	0.995027	0.973419	0.971616	0.950517	0.972645	0.0237528
A0A0G2K5R0	Phospholipase OS=Rattus norvegicus GN=Pld1 PE=1 SV=1	2	2	0.81896	0.91682	0.918381	1.02812	0.92057	0.112402
A0A0G2K5U9	Alpha-actinin-4 OS=Rattus norvegicus GN=Actn4 PE=1 SV=1	45	1	1.01988	1.07853	1.00865	1.06666	1.04343	0.0446622
A0A0G2K5V8	Death-associated protein kinase 1 OS=Rattus norvegicus GN=Dapk1 PE=1 SV=1	2	2	0.957379	1.05344	0.888955	0.978145	0.969479	0.402048
A0A0G2K5X6	Tyrosine-protein kinase receptor OS=Rattus norvegicus GN=Ntrk2 PE=1 SV=1	13	4	0.97721	0.999372	0.97977	1.00199	0.989585	0.157473
A0A0G2K5Y1	RCG20801, isoform CRA_c OS=Rattus norvegicus GN=Vipas39 PE=1 SV=1	3	3	0.993746	0.980941	1.01676	1.00366	0.998775	0.877055
A0A0G2K613	Uncharacterized protein OS=Rattus norvegicus PE=4 SV=1	2	2	1.02134	1.0014	1.00841	0.98872	1.00497	0.493279
A0A0G2K617	RWD domain-containing protein 4 OS=Rattus norvegicus GN=Rwdd4 PE=1 SV=1	1	1	0.855802	0.833618	1.01931	0.992886	0.925404	0.164468
A0A0G2K654	Histone cluster 1 H1 family member c OS=Rattus norvegicus GN=Hist1h1c PE=1 SV=1	15	3	1.00886	1.01524	1.0387	1.04527	1.02702	0.0223393
A0A0G2K657	Opioid-binding protein/cell adhesion molecule OS=Rattus norvegicus GN=Opcml PE=4 SV=1	10	9	1.16298	1.18716	1.1522	1.17615	1.16962	5.40241e-07
A0A0G2K658	Carbonyl reductase [NADPH] 1 OS=Rattus norvegicus GN=LOC102556347 PE=1 SV=1	11	9	0.921648	0.967712	0.970133	1.01862	0.969528	0.174806
A0A0G2K675	Alpha-ketoglutarate-dependent dioxygenase FTO OS=Rattus norvegicus GN=Fto PE=1 SV=1	1	1	1.02468	1.23881	1.06847	1.29176	1.15593	0.0525076
A0A0G2K677	Spectrin beta chain OS=Rattus norvegicus GN=Sptbn4 PE=1 SV=1	32	29	0.994126	1.09657	0.971768	1.0719	1.03359	0.305924
A0A0G2K681	CAP-Gly domain-containing linker protein 1 OS=Rattus norvegicus GN=Clip1 PE=1 SV=1	14	12	0.949065	0.95915	0.909798	0.919466	0.93437	0.00139753
A0A0G2K694	RalA-binding protein 1 OS=Rattus norvegicus GN=Ralbp1 PE=1 SV=1	6	6	0.965017	1.00875	0.874652	0.914286	0.940675	0.0890655
A0A0G2K6D5	Pitrilysin metallopeptidase 1 OS=Rattus norvegicus GN=Pitrm1 PE=1 SV=1	18	18	0.964458	0.995427	0.971555	1.00275	0.983548	0.124322
A0A0G2K6D9	Gametogenetin-binding protein 2 OS=Rattus norvegicus GN=Ggnbp2 PE=1 SV=1	1	1	1.20112	1.03799	1.10313	0.953309	1.07389	0.207726
A0A0G2K6E5	G protein-coupled receptor kinase OS=Rattus norvegicus GN=Grk6 PE=1 SV=1	5	3	1.01177	1.09127	1.03132	1.11236	1.06168	0.041743
A0A0G2K6E8	Sperm-associated antigen 9 OS=Rattus norvegicus GN=Spag9 PE=1 SV=1	16	14	0.950683	0.981986	0.932137	0.962829	0.956909	0.006256
A0A0G2K6F1	T-complex 11-like 1 OS=Rattus norvegicus GN=Tcp11l1 PE=1 SV=1	4	4	0.906177	0.984557	0.937594	1.01869	0.961755	0.175316
A0A0G2K6F2	CUB and Sushi multiple domains 2 OS=Rattus norvegicus GN=Csmd2 PE=4 SV=1	1	1	0.979878	1.12773	0.997329	1.14782	1.06319	0.195681
A0A0G2K6F9	Cleavage stimulation factor subunit 2 OS=Rattus norvegicus GN=Cstf2 PE=1 SV=1	1	1	0.981779	1.01393	0.929949	0.960406	0.971517	0.158525
A0A0G2K6G2	Adipocyte plasma membrane-associated protein OS=Rattus norvegicus GN=Apmap PE=1 SV=1	8	8	0.942947	0.987201	0.957212	1.00214	0.972374	0.0874925
A0A0G2K6I3	Nexilin OS=Rattus norvegicus GN=Nexn PE=1 SV=1	7	6	0.941098	0.993118	0.928401	0.97972	0.960584	0.0427863
A0A0G2K6I4	ENAH, actin regulator OS=Rattus norvegicus GN=Enah PE=1 SV=1	4	4	1.02119	1.01157	0.928148	0.919407	0.97008	0.307989
A0A0G2K6J1	DENN domain-containing 1A OS=Rattus norvegicus GN=Dennd1a PE=1 SV=1	1	1	1.03261	1.19565	0.954774	1.10553	1.07214	0.210069
A0A0G2K6M8	DEP domain-containing 5 OS=Rattus norvegicus GN=Depdc5 PE=1 SV=1	2	2	0.944343	0.927007	1.02172	1.00296	0.974007	0.296513
A0A0G2K6P1	Estradiol 17-beta-dehydrogenase 8 OS=Rattus norvegicus GN=Hsd17b8 PE=1 SV=1	2	2	0.898409	1.12365	0.938371	1.17363	1.03352	0.638344
A0A0G2K6R9	Ankyrin 2 OS=Rattus norvegicus GN=Ank2 PE=1 SV=1	117	3	1.01413	1.05801	1.02271	1.06696	1.04045	0.0206131
A0A0G2K6S9	Myosin-11 OS=Rattus norvegicus GN=Myh11 PE=1 SV=1	12	1	0.784038	0.746479	0.954286	0.908571	0.848343	0.0220586
A0A0G2K6T9	Protocadherin 1 OS=Rattus norvegicus GN=Pcdh1 PE=1 SV=1	15	15	0.985466	0.984533	0.986892	0.985957	0.985712	1.1022e-07
A0A0G2K6U1	Vesicle-fusing ATPase OS=Rattus norvegicus GN=Nsf PE=1 SV=1	47	36	0.968649	0.96789	0.998266	0.997483	0.983072	0.0950133
A0A0G2K6W6	DIS3-like exonuclease 2 OS=Rattus norvegicus GN=Dis3l2 PE=1 SV=1	6	6	1.02355	1.00778	1.00734	0.99182	1.00762	0.283862
A0A0G2K6X6	Non-specific serine/threonine protein kinase OS=Rattus norvegicus GN=Mark2 PE=1 SV=1	14	10	0.968639	1.0022	0.995959	1.03047	0.999317	0.958788
A0A0G2K6X9	Adenosine kinase OS=Rattus norvegicus GN=Adk PE=1 SV=1	12	12	1.03737	0.986362	1.05334	1.00154	1.01965	0.251936
A0A0G2K6Y1	Regulator of G-protein-signaling 8 OS=Rattus norvegicus GN=Rgs8 PE=1 SV=1	6	6	0.929614	0.934968	0.912281	0.917535	0.9236	6.57894e-06
A0A0G2K6Y2	Sodium channel protein OS=Rattus norvegicus GN=Scn1a PE=1 SV=1	10	3	0.942254	1.06616	0.8916	1.00884	0.977213	0.572119
A0A0G2K712	TBC1 domain family, member 5 OS=Rattus norvegicus GN=Tbc1d5 PE=1 SV=1	1	1	0.850394	1.03937	0.715232	0.874172	0.869792	0.0978992
A0A0G2K719	DEAD-box helicase 3, X-linked OS=Rattus norvegicus GN=Ddx3x PE=1 SV=1	17	3	0.96603	0.962701	1.01447	1.01097	0.988542	0.444205
A0A0G2K728	Cadherin-4 OS=Rattus norvegicus GN=Cdh4 PE=4 SV=1	4	1	0.920863	0.989209	0.967864	1.0397	0.979408	0.435514
A0A0G2K737	Thioredoxin-like protein 1 OS=Rattus norvegicus GN=Txnl1 PE=1 SV=1	9	9	0.969781	0.963619	0.946564	0.94055	0.955128	0.000633584
A0A0G2K743	40S ribosomal protein S26 OS=Rattus norvegicus GN=RGD1562415 PE=3 SV=1	2	2	0.995073	0.995319	1.07879	1.07906	1.03706	0.176097
A0A0G2K756	Acyl-Coenzyme A binding domain containing 3 OS=Rattus norvegicus GN=Acbd3 PE=1 SV=1	3	3	1.03262	1.03291	0.971483	0.971754	1.00219	0.905223
A0A0G2K761	Cullin 2 OS=Rattus norvegicus GN=Cul2 PE=1 SV=1	13	13	1.05454	1.00887	0.994893	0.951802	1.00253	0.90891
A0A0G2K777	Ras homolog family member T1 OS=Rattus norvegicus GN=Rhot1 PE=1 SV=1	11	9	0.955789	0.984181	0.945437	0.973522	0.964732	0.00668875
A0A0G2K782	Zinc finger, C2HC-type-containing 1A OS=Rattus norvegicus GN=Zc2hc1a PE=1 SV=1	8	8	1.02688	0.991111	0.959293	0.925876	0.975791	0.305612
A0A0G2K785	Glycerol kinase OS=Rattus norvegicus GN=Gk PE=1 SV=1	12	12	1.04902	1.07203	1.08238	1.10612	1.07739	0.000614346
A0A0G2K7A6	Transporter OS=Rattus norvegicus GN=Slc6a7 PE=1 SV=1	3	3	0.989733	0.933722	0.972226	0.917206	0.953222	0.0315473
A0A0G2K7B3	Heterogeneous nuclear ribonucleoprotein C OS=Rattus norvegicus GN=LOC100911576 PE=1 SV=1	7	7	0.985471	1.0716	1.03493	1.12538	1.05435	0.115324
A0A0G2K7C4	Casein kinase I isoform gamma-1 OS=Rattus norvegicus GN=Csnk1g1 PE=1 SV=1	5	1	0.9022	1.01956	0.866197	0.978873	0.941708	0.146923
A0A0G2K7D7	Asparaginyl-tRNA synthetase 2, mitochondrial OS=Rattus norvegicus GN=Nars2 PE=1 SV=1	1	1	0.881773	1.00739	0.897243	1.02506	0.952867	0.24861
A0A0G2K7F7	Tropomyosin alpha-1 chain OS=Rattus norvegicus GN=Tpm1 PE=1 SV=1	15	1	0.905053	0.923775	0.913958	0.932864	0.918912	1.03789e-05
A0A0G2K7G7	Septin-8 OS=Rattus norvegicus GN=Sept8 PE=1 SV=1	18	1	0.991464	1.00627	0.994584	1.00944	1.00044	0.923103
A0A0G2K7I9	ArfGAP with RhoGAP domain, ankyrin repeat and PH domain 2 OS=Rattus norvegicus GN=Arap2 PE=1 SV=1	1	1	1.05025	1.05025	0.904762	0.904762	0.977507	0.611517
A0A0G2K7L0	28S ribosomal protein S10, mitochondrial OS=Rattus norvegicus GN=Mrps10 PE=1 SV=1	2	2	0.947656	0.889847	0.956503	0.898154	0.92304	0.00392941
A0A0G2K7L4	Inositol-tetrakisphosphate 1-kinase OS=Rattus norvegicus GN=Itpk1 PE=1 SV=1	3	3	0.90072	1.03189	0.788384	0.903197	0.906048	0.107964
A0A0G2K7M1	Glyceraldehyde-3-phosphate dehydrogenase OS=Rattus norvegicus PE=1 SV=1	6	2	1.07073	1.00699	1.09251	1.02747	1.04943	0.044904
A0A0G2K7M2	RAD23 homolog A, nucleotide excision repair protein OS=Rattus norvegicus GN=Rad23a PE=1 SV=1	4	2	0.87744	0.9516	1.00898	1.09425	0.983068	0.724356
A0A0G2K7N9	Rho-GTPase-activating protein 5 OS=Rattus norvegicus GN=Arhgap5 PE=1 SV=1	7	7	0.944003	1.02269	0.919908	0.996583	0.970795	0.26155
A0A0G2K7P9	Neural cell adhesion molecule 2 OS=Rattus norvegicus GN=Ncam2 PE=1 SV=1	20	20	0.987016	0.966913	0.984931	0.964871	0.975933	0.00614833
A0A0G2K7R8	CDW92 antigen, isoform CRA_a OS=Rattus norvegicus GN=Slc44a1 PE=1 SV=1	8	8	0.942363	0.976205	0.89552	0.92768	0.935442	0.00840075
A0A0G2K7S6	WD repeat-containing protein 44 OS=Rattus norvegicus GN=Wdr44 PE=1 SV=1	11	11	0.982494	0.988706	0.979222	0.985413	0.983959	0.00021517
A0A0G2K7T6	Nuclear pore complex protein Nup155 OS=Rattus norvegicus GN=Nup155 PE=1 SV=1	2	2	0.950612	1.1092	0.884859	1.03248	0.994286	0.91056
A0A0G2K7W2	Aldehyde dehydrogenase OS=Rattus norvegicus GN=Aldh3b1 PE=3 SV=1	1	1	0.649063	0.948041	0.822006	1.20065	0.904939	0.444074
A0A0G2K7W4	Mitogen-activated protein kinase kinase kinase kinase 4 OS=Rattus norvegicus GN=Map4k4 PE=1 SV=1	9	3	1.1849	1.29237	1.08143	1.17951	1.18456	0.00518962
A0A0G2K7W6	Similar to 60S ribosomal protein L27a OS=Rattus norvegicus GN=RGD1562402 PE=3 SV=1	4	4	0.93217	0.99004	0.933828	0.991801	0.96196	0.0633118
A0A0G2K7X3	Nuclear ubiquitous casein and cyclin-dependent kinase substrate 1 OS=Rattus norvegicus GN=Nucks1 PE=1 SV=1	3	3	0.913237	0.965725	0.902494	0.954365	0.933955	0.0051524
A0A0G2K7Y0	Complement component receptor 1-like protein OS=Rattus norvegicus GN=Cr1l PE=1 SV=1	6	6	0.984625	0.985513	0.987324	0.988214	0.986419	3.10342e-06
A0A0G2K7Y2	Oxidation resistance protein 1 OS=Rattus norvegicus GN=Oxr1 PE=1 SV=1	27	6	0.975839	0.998047	0.964381	0.986329	0.981149	0.0396452
A0A0G2K808	ArfGAP with SH3 domain, ankyrin repeat and PH domain 2 OS=Rattus norvegicus GN=Asap2 PE=1 SV=1	5	4	0.956856	1.01972	0.952345	1.01491	0.985956	0.468525
A0A0G2K847	ArfGAP with GTPase domain, ankyrin repeat and PH domain 1 OS=Rattus norvegicus GN=Agap1 PE=4 SV=1	7	4	1.00676	1.02589	1.02073	1.04013	1.02338	0.0146373
A0A0G2K865	Tumor protein D52 OS=Rattus norvegicus GN=Tpd52 PE=1 SV=1	6	6	0.986693	0.978214	0.972109	0.963755	0.975193	0.00217856
A0A0G2K872	Cell adhesion molecule 3 OS=Rattus norvegicus GN=Cadm3 PE=1 SV=1	9	9	0.98235	0.950617	1.01487	0.982084	0.98248	0.230055
A0A0G2K8C7	Myotubularin-related protein 3 OS=Rattus norvegicus GN=Mtmr3 PE=1 SV=1	2	2	0.904177	1.11302	1.09524	1.34821	1.11516	0.252301
A0A0G2K8D6	DCN1-like protein OS=Rattus norvegicus GN=Dcun1d1 PE=1 SV=1	6	6	1.01842	0.981051	0.980234	0.944265	0.980993	0.255974
A0A0G2K8E7	Lysophospholipase D GDPD1 OS=Rattus norvegicus GN=Gdpd1 PE=1 SV=1	7	7	1.0012	0.997258	0.966051	0.962249	0.981689	0.122413
A0A0G2K8G0	Adenomatous polyposis coli protein OS=Rattus norvegicus GN=Apc PE=1 SV=1	6	6	0.932336	0.953419	0.992118	1.01455	0.973106	0.197284
A0A0G2K8G8	RT1 class Ia, locus A1 OS=Rattus norvegicus GN=RT1-A1 PE=1 SV=1	2	2	0.972217	1.00957	0.924161	0.959672	0.966406	0.105265
A0A0G2K8H0	Caprin-1 OS=Rattus norvegicus GN=Caprin1 PE=1 SV=1	5	5	0.928712	0.955602	0.955901	0.983578	0.955948	0.0076854
A0A0G2K8I0	SH3 domain-binding glutamic acid-rich-like protein OS=Rattus norvegicus GN=Sh3bgrl2 PE=1 SV=1	2	2	1.08128	1.0228	1.04356	0.987123	1.03369	0.137794
A0A0G2K8M7	Tumor protein D52-like 1 OS=Rattus norvegicus GN=Tpd52l1 PE=4 SV=1	4	4	1.00298	1.01805	1.0095	1.02467	1.0138	0.0273325
A0A0G2K8N6	Ankyrin repeat and MYND domain-containing 2 OS=Rattus norvegicus GN=Ankmy2 PE=1 SV=1	6	6	1.04558	1.04317	0.939887	0.937722	0.991589	0.79185
A0A0G2K8P3	E3 ubiquitin-protein ligase OS=Rattus norvegicus GN=Nedd4 PE=1 SV=1	14	14	0.953813	1.01476	0.984462	1.04737	1.0001	0.99614
A0A0G2K8P5	Stathmin OS=Rattus norvegicus GN=Stmn3 PE=1 SV=1	6	6	0.966106	0.929692	0.985217	0.948083	0.957275	0.0115687
A0A0G2K8R3	LIM domain 7 OS=Rattus norvegicus GN=Lmo7 PE=1 SV=1	24	24	1.03163	1.08056	1.01267	1.06069	1.04639	0.0217442
A0A0G2K8S6	Glucosidase 1 OS=Rattus norvegicus GN=LOC103692171 PE=1 SV=1	2	2	0.974035	0.952064	0.920415	0.899654	0.936542	0.00850243
A0A0G2K8T0	Acid ceramidase OS=Rattus norvegicus GN=Asah1 PE=1 SV=1	8	8	0.977998	0.976456	0.972713	0.971179	0.974587	3.77901e-06
A0A0G2K8V2	Vinculin OS=Rattus norvegicus GN=Vcl PE=1 SV=1	43	43	1.00825	1.04439	1.00407	1.04006	1.02419	0.0604713
A0A0G2K8W9	Spectrin beta chain OS=Rattus norvegicus GN=Sptbn1 PE=1 SV=1	143	128	1.02311	1.03489	1.01739	1.0291	1.02612	0.000451975
A0A0G2K904	RCG56631, isoform CRA_d OS=Rattus norvegicus GN=Sltm PE=1 SV=1	5	5	0.949575	0.970191	0.983694	1.00505	0.977128	0.0973635
A0A0G2K931	Phosphoserine aminotransferase OS=Rattus norvegicus GN=Psat1 PE=1 SV=1	16	1	1.02989	1.03202	1.04801	1.05018	1.04003	0.000272179
A0A0G2K946	SPARC/osteonectin, cwcv and kazal-like domains proteoglycan 2 OS=Rattus norvegicus GN=Spock2 PE=1 SV=1	7	7	0.927426	0.960122	0.824952	0.854036	0.891634	0.0136143
A0A0G2K952	Ubiquitin-specific peptidase 32 OS=Rattus norvegicus GN=Usp32 PE=1 SV=1	7	7	1.00391	0.972651	0.983823	0.953192	0.978393	0.0876589
A0A0G2K977	Golgin subfamily A member 2 OS=Rattus norvegicus GN=Golga2 PE=1 SV=1	1	1	0.931561	0.973845	1.06213	1.11034	1.01947	0.64942
A0A0G2K988	Dishevelled-associated activator of morphogenesis 2 OS=Rattus norvegicus GN=Daam2 PE=1 SV=1	10	8	0.973208	1.00943	1.01525	1.05303	1.01273	0.465531
A0A0G2K999	Sidekick cell adhesion molecule 2 OS=Rattus norvegicus GN=Sdk2 PE=1 SV=1	3	3	0.965693	0.957222	0.965284	0.956816	0.961253	4.03125e-06
A0A0G2K9A2	Arp2/3 complex 34 kDa subunit OS=Rattus norvegicus GN=Arpc2 PE=1 SV=1	10	10	1.01934	1.0221	1.02405	1.02683	1.02308	6.48781e-06
A0A0G2K9B4	Mitochondrial ribosomal protein L15 OS=Rattus norvegicus GN=Mrpl15 PE=1 SV=1	4	4	0.977197	0.97733	0.982174	0.982308	0.979752	7.98849e-06
A0A0G2K9C5	Numb-like protein OS=Rattus norvegicus GN=Numbl PE=1 SV=1	10	7	0.977306	0.995575	0.953889	0.97172	0.974623	0.0254201
A0A0G2K9D7	Uncharacterized protein OS=Rattus norvegicus GN=Pcdhgc3 PE=4 SV=1	3	1	1.13022	1.11425	1.02793	1.01341	1.07145	0.0525746
A0A0G2K9E0	Ribonuclease inhibitor OS=Rattus norvegicus GN=Rnh1 PE=1 SV=1	15	15	0.987091	0.981816	1.00346	0.998095	0.992615	0.186751
A0A0G2K9E5	Leucyl-tRNA synthetase 2, mitochondrial OS=Rattus norvegicus GN=Lars2 PE=1 SV=1	2	2	0.994051	1.09122	0.942199	1.0343	1.01544	0.641519
A0A0G2K9F9	Coronin OS=Rattus norvegicus GN=Coro7 PE=1 SV=1	13	13	0.957299	0.955338	0.938779	0.936855	0.947068	6.2893e-05
A0A0G2K9G3	Mitochondrial ribosomal protein S24 OS=Rattus norvegicus GN=Mrps24 PE=1 SV=1	1	1	1.05688	1.00061	1.05559	0.999389	1.02812	0.13405
A0A0G2K9H8	ADP-ribosylation factor 3 OS=Rattus norvegicus GN=Arf3 PE=3 SV=1	9	1	1.03855	1.00973	1.02878	1.00024	1.01932	0.0688994
A0A0G2K9H9	DnaJ heat shock protein family (Hsp40) member B5 OS=Rattus norvegicus GN=Dnajb5 PE=4 SV=1	1	1	1.04457	1.02645	1.10164	1.08254	1.0638	0.00996736
A0A0G2K9I6	Ceruloplasmin OS=Rattus norvegicus GN=Cp PE=1 SV=1	3	3	1.0119	1.03383	0.950343	0.97094	0.991754	0.679206
A0A0G2K9J0	Tetratricopeptide repeat, ankyrin repeat and coiled-coil-containing 2 OS=Rattus norvegicus GN=Tanc2 PE=1 SV=1	7	7	0.929802	1.08781	0.879133	1.02853	0.98132	0.705617
A0A0G2K9J2	ATPase H+-transporting V1 subunit H OS=Rattus norvegicus GN=Atp6v1h PE=1 SV=1	18	18	1.00595	1.00141	1.02035	1.01575	1.01086	0.0467933
A0A0G2K9K2	Transforming, acidic coiled-coil-containing protein 1 OS=Rattus norvegicus GN=Tacc1 PE=1 SV=1	5	5	0.929811	0.920604	0.932768	0.923531	0.926679	2.02192e-07
A0A0G2K9L2	Target of myb1-like 2 membrane-trafficking protein OS=Rattus norvegicus GN=Tom1l2 PE=1 SV=1	12	12	0.923615	0.94658	0.931609	0.954773	0.939144	0.000133784
A0A0G2K9M4	WD repeat and FYVE domain-containing 3 OS=Rattus norvegicus GN=Wdfy3 PE=1 SV=1	16	16	0.960972	0.980634	0.964833	0.984574	0.972753	0.00332788
A0A0G2K9N3	DEAD (Asp-Glu-Ala-Asp) box polypeptide 3 OS=Rattus norvegicus GN=Ddx3 PE=1 SV=1	15	1	0.910215	0.882272	0.944841	0.915835	0.913291	0.000510816
A0A0G2K9Q0	TBC1 domain-containing kinase OS=Rattus norvegicus GN=Tbck PE=1 SV=1	5	5	0.994839	1.03897	0.959821	1.0024	0.99901	0.953338
A0A0G2K9Q3	N-alpha-acetyltransferase 25, NatB auxiliary subunit OS=Rattus norvegicus GN=Naa25 PE=1 SV=1	2	2	1.03846	1.01042	0.973948	0.947645	0.992618	0.724438
A0A0G2K9Q6	Calcium-transporting ATPase OS=Rattus norvegicus GN=Atp2b3 PE=1 SV=1	32	18	0.994596	0.98291	0.98337	0.971816	0.983173	0.0111243
A0A0G2K9Q9	Keratin, type I cytoskeletal 17 OS=Rattus norvegicus GN=Krt17 PE=1 SV=1	4	1	0.909774	0.933741	0.904955	0.928794	0.919316	2.65465e-05
A0A0G2K9T1	E3 ubiquitin-protein ligase OS=Rattus norvegicus GN=Itch PE=1 SV=1	5	4	0.950765	0.971612	0.929733	0.950119	0.950557	0.00116928
A0A0G2K9T4	Microtubule-actin cross-linking factor 1 OS=Rattus norvegicus GN=Macf1 PE=1 SV=1	112	110	1.0347	1.07937	1.035	1.07968	1.05719	0.0044016
A0A0G2K9U6	Autophagy-related 16-like 1 OS=Rattus norvegicus GN=Atg16l1 PE=1 SV=1	1	1	1.00272	0.97707	0.94195	0.917853	0.959898	0.0762753
A0A0G2K9V4	Cytohesin-3 OS=Rattus norvegicus GN=Cyth3 PE=4 SV=1	3	2	0.992823	1.0229	0.992145	1.0222	1.00752	0.419861
A0A0G2K9V6	Threonine--tRNA ligase, cytoplasmic OS=Rattus norvegicus GN=Tars PE=1 SV=1	16	15	1.02362	1.02182	1.03333	1.03151	1.02757	6.98967e-05
A0A0G2K9Y9	Zinc finger protein 326 OS=Rattus norvegicus GN=Zfp326 PE=1 SV=1	1	1	1.01543	1.13324	1.05233	1.17442	1.09385	0.0419413
A0A0G2KA06	Kelch-like protein 22 OS=Rattus norvegicus GN=Klhl22 PE=1 SV=1	1	1	0.992063	1.16567	0.95057	1.11692	1.05631	0.309949
A0A0G2KA11	Phosphatidylinositol-3,4,5-trisphosphate-dependent Rac exchange factor 2 OS=Rattus norvegicus GN=Prex2 PE=1 SV=1	5	5	1.00486	1.00824	0.909346	0.912401	0.958711	0.185761
A0A0G2KA20	Guanine nucleotide exchange factor DBS OS=Rattus norvegicus GN=Mcf2l PE=1 SV=1	3	2	1.04567	1.01811	0.932584	0.908006	0.976092	0.497102
A0A0G2KA27	MAP kinase-activating death domain protein OS=Rattus norvegicus GN=Madd PE=1 SV=1	28	28	0.997042	0.988485	0.906441	0.898662	0.947658	0.0922075
A0A0G2KA50	VPS39 HOPS complex subunit OS=Rattus norvegicus GN=Vps39 PE=1 SV=1	1	1	1.18852	1.18197	1.1035	1.09741	1.14285	0.00113093
A0A0G2KA82	Synaptophysin-like 1 OS=Rattus norvegicus GN=Sypl1 PE=1 SV=1	1	1	0.953623	0.896618	1.01543	0.954733	0.955102	0.113673
A0A0G2KAA3	NADH:ubiquinone oxidoreductase subunit A3 OS=Rattus norvegicus GN=Ndufa3 PE=1 SV=1	3	3	1.04699	1.02606	1.04032	1.01953	1.03322	0.00190112
A0A0G2KAD4	Protein LBH OS=Rattus norvegicus GN=Lbh PE=1 SV=1	1	1	0.952381	0.985994	0.94532	0.978684	0.965595	0.0131478
A0A0G2KAE2	Tumor suppressor candidate 3 OS=Rattus norvegicus GN=Tusc3 PE=4 SV=1	4	4	0.951667	0.988333	0.936373	0.97245	0.962206	0.0162369
A0A0G2KAE6	Mitoguardin 2 OS=Rattus norvegicus GN=Miga2 PE=1 SV=1	3	3	1.10203	1.05418	1.03021	0.985486	1.04298	0.127254
A0A0G2KAI8	Developmentally-regulated GTP-binding protein 2 OS=Rattus norvegicus GN=Drg2 PE=1 SV=1	7	7	1.05809	1.10025	1.00855	1.04874	1.05391	0.0286298
A0A0G2KAM3	Pyruvate dehydrogenase E1 component subunit beta, mitochondrial OS=Rattus norvegicus GN=Pdhb PE=1 SV=1	12	12	1.00018	0.96063	1.00737	0.967537	0.983929	0.216509
A0A0G2KAM4	Fascin OS=Rattus norvegicus GN=Fscn1 PE=3 SV=1	16	2	0.957994	0.966919	0.953369	0.962251	0.960133	9.19645e-06
A0A0G2KAN5	ERH, mRNA-splicing and mitosis factor OS=Rattus norvegicus GN=Erh PE=1 SV=1	2	2	1.05132	0.920073	1.08431	0.948946	1.00116	0.977505
A0A0G2KAP3	Sodium/potassium-transporting ATPase-interacting 4 OS=Rattus norvegicus GN=Nkain4 PE=4 SV=1	1	1	0.968389	0.92766	0.928322	0.889277	0.928412	0.00441159
A0A0G2KAS8	WNK lysine deficient protein kinase 2 OS=Rattus norvegicus GN=Wnk2 PE=1 SV=1	9	1	0.973166	1.13417	0.880259	1.02589	1.00337	0.951337
A0A0G2KAT3	Replication protein A subunit OS=Rattus norvegicus GN=Rpa1 PE=1 SV=1	1	1	0.944444	0.911111	0.956033	0.92229	0.93347	0.000627539
A0A0G2KAU2	Armadillo repeat-containing X-linked protein 3 OS=Rattus norvegicus GN=Armcx3 PE=1 SV=1	4	4	1.02091	1.00143	1.02898	1.00934	1.01517	0.0474282
A0A0G2KAW5	WD repeat domain 48 OS=Rattus norvegicus GN=Wdr48 PE=1 SV=1	9	9	1.00707	0.975475	1.00689	0.975303	0.991185	0.3711
A0A0G2KAX2	Similar to hypothetical protein FLJ10925 OS=Rattus norvegicus GN=RGD1305455 PE=4 SV=1	1	1	1.0138	0.941339	1.06295	0.986975	1.00127	0.961866
A0A0G2KAZ7	Heterogeneous nuclear ribonucleoprotein D-like OS=Rattus norvegicus GN=Hnrnpdl PE=1 SV=1	8	6	1.07403	1.02829	1.06381	1.01851	1.04616	0.013948
A0A0G2KB07	NADH-cytochrome b5 reductase OS=Rattus norvegicus GN=Cyb5r2 PE=3 SV=1	2	2	0.88653	0.920372	0.936886	0.972651	0.92911	0.00745224
A0A0G2KB11	StAR-related lipid transfer domain-containing 10 OS=Rattus norvegicus GN=Stard10 PE=1 SV=1	3	3	0.96879	0.980655	0.891526	0.902445	0.935854	0.030029
A0A0G2KB15	Kelch domain-containing protein 10 OS=Rattus norvegicus GN=Klhdc10 PE=1 SV=1	1	1	0.752988	0.868526	0.814655	0.939655	0.843956	0.00769165
A0A0G2KB56	Glutamine fructose-6-phosphate transaminase 1, isoform CRA_a OS=Rattus norvegicus GN=Gfpt1 PE=1 SV=1	2	2	0.901308	1.05767	0.897573	1.05329	0.977459	0.634714
A0A0G2KB60	Ribosomal protein S6 kinase C1 OS=Rattus norvegicus GN=Rps6kc1 PE=1 SV=1	3	3	0.847751	1.06298	0.817757	1.02537	0.938463	0.357933
A0A0G2KB61	Protein phosphatase 1, regulatory subunit 13B OS=Rattus norvegicus GN=Ppp1r13b PE=1 SV=1	2	1	0.958148	0.944198	1.00265	0.988056	0.973264	0.0931115
A0A0G2KB98	Glycogen synthase kinase-3 beta OS=Rattus norvegicus GN=Gsk3b PE=1 SV=1	12	8	1.05243	0.98777	1.03744	0.973703	1.01284	0.524524
A0A0G2KBA5	Purkinje cell protein 4-like 1 OS=Rattus norvegicus GN=Pcp4l1 PE=1 SV=1	1	1	0.902774	0.838147	0.972282	0.902679	0.903971	0.0127324
A0A0G2KBC7	ATP-dependent 6-phosphofructokinase OS=Rattus norvegicus GN=Pfkm PE=1 SV=1	29	25	0.998766	0.983931	1.00026	0.985402	0.99209	0.115939
A0A0G2QC02	Ski2-like RNA helicase OS=Rattus norvegicus GN=Skiv2l PE=1 SV=1	11	11	1.00047	0.97491	0.960044	0.935519	0.967735	0.0553518
A0A0G2QC04	Plastin 1 OS=Rattus norvegicus GN=Pls1 PE=1 SV=1	11	9	1.01897	1.01838	0.971468	0.970907	0.994933	0.724377
A0A0G2QC15	HIV-1 Tat interactive protein 2 OS=Rattus norvegicus GN=Htatip2 PE=1 SV=1	2	2	1.04161	0.976671	1.00793	0.945088	0.992826	0.74091
A0A0G2QC17	Protein phosphatase 2C, magnesium dependent, catalytic subunit, isoform CRA_a OS=Rattus norvegicus GN=Pdp1 PE=1 SV=1	8	8	1.0153	1.00124	1.01486	1.0008	1.00805	0.0946427
A0A0G2QC21	Rho guanine nucleotide exchange factor 7 OS=Rattus norvegicus GN=Arhgef7 PE=1 SV=1	10	10	1.15125	0.965551	1.16272	0.97517	1.06367	0.282668
A0A0G2QC22	Putative uncharacterized protein RGD1306215_predicted OS=Rattus norvegicus GN=Paxx PE=1 SV=1	1	1	0.738338	1.16691	0.809752	1.27978	0.998694	0.992458
A0A0G2QC31	Tyrosine-protein phosphatase non-receptor type 5 OS=Rattus norvegicus GN=Ptpn5 PE=1 SV=1	11	11	1.0071	0.97475	1.19423	1.15587	1.08299	0.176133
A0A0G2QC33	Cysteine protease OS=Rattus norvegicus GN=Atg4b PE=1 SV=1	2	2	1.02267	1.09812	0.936627	1.00573	1.01579	0.650816
A0A0G2QC38	Serine and arginine-rich-splicing factor 11 OS=Rattus norvegicus GN=Srsf11 PE=1 SV=1	2	2	0.918594	0.947853	0.906192	0.935056	0.926924	0.000204637
A0A0G2QC53	Epidermal growth factor receptor pathway substrate 15-like 1 OS=Rattus norvegicus GN=Eps15l1 PE=2 SV=1	21	1	0.903374	0.996933	0.895137	0.987842	0.945821	0.091594
A0A0G2QC56	Coronin OS=Rattus norvegicus GN=Coro2a PE=1 SV=1	8	8	0.929236	0.966491	0.983645	1.02308	0.975613	0.257114
A0A0H2UH90	von Willebrand factor A domain-containing protein 5A OS=Rattus norvegicus GN=Vwa5a PE=1 SV=1	2	2	0.917254	0.872066	0.864013	0.821448	0.868695	0.000541136
A0A0H2UH94	GRIP and coiled-coil domain-containing protein 2 OS=Rattus norvegicus GN=Gcc2 PE=1 SV=1	1	1	0.982814	0.920516	0.958115	0.897382	0.939707	0.0194591
A0A0H2UHA3	Volume-regulated anion channel subunit LRRC8D OS=Rattus norvegicus GN=Lrrc8d PE=1 SV=1	1	1	0.938815	0.921606	0.912639	0.895911	0.917243	9.02081e-05
A0A0H2UHA7	Solute carrier family 15 (H+/peptide transporter), member 2, isoform CRA_a OS=Rattus norvegicus GN=Slc15a2 PE=1 SV=1	3	3	1.01976	0.983456	1.02469	0.988218	1.00403	0.71676
A0A0H2UHB3	Carbonic anhydrase 4 OS=Rattus norvegicus GN=Car4 PE=1 SV=1	2	2	0.917955	1.03522	1.00094	1.12881	1.02073	0.651504
A0A0H2UHB7	Anion exchange protein OS=Rattus norvegicus GN=Slc4a4 PE=1 SV=1	15	2	1.0101	0.989544	1.01464	0.993996	1.00207	0.745231
A0A0H2UHC8	Ubiquitin-like domain-containing CTD phosphatase 1 OS=Rattus norvegicus GN=Ublcp1 PE=1 SV=1	2	2	0.920075	0.992478	0.931018	1.00428	0.961963	0.124094
A0A0H2UHD3	GSK3B-interacting protein OS=Rattus norvegicus GN=Gskip PE=1 SV=1	1	1	0.882416	1.26321	0.886241	1.26869	1.07514	0.520673
A0A0H2UHE1	Succinate--CoA ligase [ADP/GDP-forming] subunit alpha, mitochondrial OS=Rattus norvegicus GN=Suclg1 PE=1 SV=1	8	8	1.08193	1.0197	1.06091	0.999891	1.04061	0.0733822
A0A0H2UHE5	Protein phosphatase 1A OS=Rattus norvegicus GN=Ppm1a PE=1 SV=1	16	14	0.992366	1.04813	0.974231	1.02898	1.01093	0.540381
A0A0H2UHF6	PRA1 family protein OS=Rattus norvegicus GN=Arl6ip5 PE=1 SV=1	5	5	1.0411	1.03922	1.01356	1.01173	1.0264	0.0160764
A0A0H2UHG0	Tyrosine--tRNA ligase OS=Rattus norvegicus GN=Yars PE=1 SV=1	23	23	1.03086	0.997554	1.00948	0.976861	1.00369	0.75493
A0A0H2UHG3	Cullin-5 OS=Rattus norvegicus GN=Cul5 PE=1 SV=1	15	15	0.992321	0.996949	0.993445	0.998078	0.995198	0.0129776
A0A0H2UHG4	Cyclin-dependent kinase 18 OS=Rattus norvegicus GN=Cdk18 PE=1 SV=1	9	5	1.02499	1.05028	0.953472	0.977002	1.00144	0.950218
A0A0H2UHI7	ATPase family AAA domain-containing protein 1 OS=Rattus norvegicus GN=Atad1 PE=1 SV=1	4	4	0.974248	0.944478	0.997713	0.967226	0.970916	0.0378613
A0A0H2UHJ5	Zinc finger RNA-binding protein OS=Rattus norvegicus GN=Zfr PE=1 SV=1	6	6	0.923643	0.922812	0.947035	0.946183	0.934918	7.15283e-05
A0A0H2UHM5	Protein disulfide-isomerase OS=Rattus norvegicus GN=Pdia3 PE=1 SV=1	24	24	0.95849	0.935673	0.960569	0.937702	0.948108	0.000227893
A0A0H2UHP1	Retinal dehydrogenase 1 OS=Rattus norvegicus GN=Aldh1a1 PE=1 SV=1	16	15	0.915653	0.931124	1.01956	1.03679	0.97578	0.45901
A0A0H2UHP9	RCG39700, isoform CRA_d OS=Rattus norvegicus GN=Rab6a PE=1 SV=1	9	1	0.961998	0.948759	0.934529	0.921669	0.941739	0.00054792
A0A0H2UHQ0	4F2 cell-surface antigen heavy chain OS=Rattus norvegicus GN=Slc3a2 PE=1 SV=1	13	13	1.01059	1.00342	1.00459	0.997467	1.00402	0.185844
A0A0H2UHQ1	60S ribosomal protein L17 OS=Rattus norvegicus GN=Rpl17 PE=1 SV=1	7	6	0.990622	0.997436	1.03584	1.04296	1.01671	0.253997
A0A0H2UHS1	RCG47431 OS=Rattus norvegicus GN=Bles03 PE=1 SV=1	3	3	1.03138	1.00611	1.03507	1.0097	1.02057	0.0317907
A0A0H2UHS7	60S ribosomal protein L18 OS=Rattus norvegicus GN=Rpl18 PE=1 SV=1	4	4	1.02638	1.0575	1.01039	1.04102	1.03382	0.0152639
A0A0H2UHS9	GRAM domain containing 1A, isoform CRA_a OS=Rattus norvegicus GN=Gramd1a PE=4 SV=1	1	1	0.890855	0.985251	0.911469	1.00805	0.948906	0.120713
A0A0H2UHT3	39S ribosomal protein L22, mitochondrial OS=Rattus norvegicus GN=Mrpl22 PE=1 SV=1	2	2	1.08807	1.11245	1.07147	1.09548	1.09187	3.71596e-05
A0A0H2UHT5	Protein phosphatase 1G OS=Rattus norvegicus GN=Ppm1g PE=1 SV=1	3	3	1.06562	0.928082	1.10282	0.960483	1.01425	0.743805
A0A0H2UHU1	60S ribosomal protein L37a OS=Rattus norvegicus GN=Rpl37a PE=3 SV=1	2	2	1.02427	1.05274	1.03341	1.06213	1.04314	0.00252297
A0A0H2UHV9	Coatomer subunit gamma OS=Rattus norvegicus GN=Copg2 PE=1 SV=1	8	7	1.00587	1.02749	1.01062	1.03234	1.01908	0.024682
A0A0H2UHX3	40S ribosomal protein S4 OS=Rattus norvegicus GN=Rps4x PE=1 SV=1	14	14	0.947084	0.963491	1.01368	1.03124	0.988872	0.598089
A0A0H2UHY8	Aspartoacylase OS=Rattus norvegicus GN=Aspa PE=1 SV=1	9	9	0.965953	0.987411	0.930907	0.951586	0.958964	0.013667
A0A0H2UHZ2	Nucleosome assembly protein 1-like 4 OS=Rattus norvegicus GN=Nap1l4 PE=1 SV=1	9	8	0.906423	0.972089	0.894243	0.959027	0.932946	0.0128838
A0A0H2UHZ4	Zinc finger Ran-binding domain-containing protein 2 OS=Rattus norvegicus GN=Zranb2 PE=1 SV=1	2	2	0.8956	0.9614	0.897215	0.963134	0.929337	0.00990426
A0A0H2UI05	Cilia- and flagella-associated protein 20 OS=Rattus norvegicus GN=Cfap20 PE=4 SV=1	2	2	1.01184	1.02341	0.98096	0.992175	1.00209	0.833641
A0A0H2UI10	Protein O-GlcNAcase OS=Rattus norvegicus GN=Mgea5 PE=1 SV=1	19	19	1.00055	0.992055	1.0011	0.992601	0.996576	0.213109
A0A0H2UI14	F-box/LRR-repeat protein 20 OS=Rattus norvegicus GN=Fbxl20 PE=1 SV=1	5	5	0.989434	1.04388	0.964383	1.01745	1.00379	0.833105
A0A0H2UI21	Carnitine O-acetyltransferase OS=Rattus norvegicus GN=Crat PE=1 SV=1	14	14	1.01307	1.04263	0.894177	0.920264	0.967535	0.398692
A0A0H2UI26	Metalloreductase STEAP3 OS=Rattus norvegicus GN=Steap3 PE=1 SV=1	1	1	0.902004	1.3608	0.89404	1.34879	1.12641	0.37486
A0A0H2UI35	Homer protein homolog 1 OS=Rattus norvegicus GN=Homer1 PE=1 SV=1	15	15	0.954269	1.04344	0.935127	1.02251	0.988836	0.684149
A0A0H2UI38	40S ribosomal protein S19-like OS=Rattus norvegicus GN=Rps19 PE=4 SV=1	10	10	1.06783	1.03717	1.08394	1.05282	1.06044	0.000941614
A0A0H4SRI2	Kinase D-interacting substrate 220 isoform 1 OS=Rattus norvegicus GN=Kidins220 PE=2 SV=1	6	6	0.923225	1.01104	0.921126	1.00874	0.966035	0.22848
A0A0U1RRP3	UPF3 regulator of nonsense transcripts homolog B (Yeast) (Predicted) OS=Rattus norvegicus GN=Upf3b PE=1 SV=1	1	1	0.976809	1.04545	0.95122	1.01807	0.997887	0.923148
A0A0U1RRT8	Septin 6 OS=Rattus norvegicus GN=Sept6 PE=1 SV=1	18	9	1.03253	1.00188	1.03947	1.00862	1.02063	0.0638134
A0A0U1RRU5	RCG59826 OS=Rattus norvegicus GN=Tab1 PE=1 SV=1	2	2	1.06099	1.14402	1.00544	1.08412	1.07364	0.0424999
A0A0U1RRV5	Clustered mitochondria protein homolog OS=Rattus norvegicus GN=Cluh PE=1 SV=1	10	10	1.01022	0.994814	0.996183	0.980987	0.995552	0.484752
A0A0U1RRX0	Neuroligin-2 OS=Rattus norvegicus GN=Nlgn2 PE=1 SV=1	8	4	0.949966	0.971975	0.93388	0.955517	0.952834	0.000962988
A0A0U1RRZ5	Protein PRRC2A OS=Rattus norvegicus GN=Prrc2a PE=1 SV=1	3	3	0.991711	1.13797	0.948351	1.08821	1.04156	0.375639
A0A0U1RS25	UPF1, RNA helicase and ATPase OS=Rattus norvegicus GN=Upf1 PE=1 SV=1	21	21	0.97663	0.963058	0.978142	0.964549	0.970595	0.000300456
A0A0U1RVI2	Mitogen-activated protein kinase OS=Rattus norvegicus GN=Mapk10 PE=4 SV=1	8	2	1.0096	1.00292	1.01683	1.0101	1.00986	0.0132961
A0A140TA89	Glycine amidinotransferase, mitochondrial OS=Rattus norvegicus GN=Gatm PE=1 SV=1	4	4	1.03601	1.06726	0.998279	1.02839	1.03249	0.0616915
A0A140TAA1	Immunoglobulin superfamily, member 8 OS=Rattus norvegicus GN=Igsf8 PE=1 SV=1	15	15	0.974667	0.97521	0.944379	0.944904	0.95979	0.00370447
A0A140TAA3	Ral GTPase-activating protein subunit alpha-1 OS=Rattus norvegicus GN=Ralgapa1 PE=1 SV=1	8	1	1.01928	1.07649	0.996959	1.05292	1.03641	0.0844038
A0A140TAA5	WD repeat domain phosphoinositide-interacting protein 4 OS=Rattus norvegicus GN=Wdr45 PE=1 SV=1	4	4	0.930007	0.978232	0.90177	0.948531	0.939635	0.00941411
A0A140TAA8	Nucleoporin NDC1 OS=Rattus norvegicus GN=Ndc1 PE=1 SV=1	2	2	0.896983	0.843534	1.05688	0.993906	0.947826	0.317416
A0A140TAC3	Epsin-1 OS=Rattus norvegicus GN=Epn1 PE=1 SV=1	13	13	0.980238	0.980463	0.994071	0.994299	0.987268	0.0188949
A0A140TAE0	Major vault protein OS=Rattus norvegicus GN=Mvp PE=1 SV=1	4	4	0.915423	1.08789	0.946827	1.12521	1.01884	0.727614
A0A140TAE2	Hypothetical protein LOC500956 OS=Rattus norvegicus GN=LOC500956 PE=1 SV=1	2	2	0.965679	0.955538	0.935516	0.925693	0.945606	0.001
A0A140TAE6	Enoyl-[acyl-carrier-protein] reductase, mitochondrial OS=Rattus norvegicus GN=Mecr PE=1 SV=1	5	5	1.03967	1.00455	0.990652	0.957187	0.998015	0.911241
A0A140TAF5	Chloride channel CLIC-like 1, isoform CRA_c OS=Rattus norvegicus GN=Clcc1 PE=1 SV=1	2	2	0.944699	1.12631	0.949984	1.13261	1.0384	0.492869
A0A140TAF7	Protein O-glucosyltransferase 1 OS=Rattus norvegicus GN=Poglut1 PE=1 SV=1	3	3	1.11482	1.01227	1.04604	0.949823	1.03074	0.405844
A0A140TAG8	Protrudin OS=Rattus norvegicus GN=Zfyve27 PE=4 SV=1	1	1	0.965217	0.91087	1.00795	0.951192	0.958806	0.0853872
A0A140TAH1	Hepatocyte growth factor-regulated tyrosine kinase substrate OS=Rattus norvegicus GN=Hgs PE=1 SV=1	15	15	0.956062	0.951631	0.98719	0.982615	0.969374	0.0148446
A0A140TAI1	Ubiquilin 1, isoform CRA_a OS=Rattus norvegicus GN=Ubqln1 PE=1 SV=1	10	6	0.963779	0.969816	0.943764	0.949676	0.956759	0.000377134
A0A140TAJ1	N-chimaerin OS=Rattus norvegicus GN=Chn1 PE=1 SV=1	5	5	1.0425	1.07086	0.981903	1.00862	1.02597	0.229833
A0A140TAJ3	Far upstream element-binding protein 1 OS=Rattus norvegicus GN=Fubp1 PE=1 SV=1	8	5	0.939997	0.964667	0.968832	0.994259	0.966938	0.0247633
A0A140UHW6	tRNA (guanine(26)-N(2))-dimethyltransferase OS=Rattus norvegicus GN=Trmt1 PE=1 SV=1	3	3	0.8997	0.921461	0.971112	0.9946	0.946718	0.0506812
A0A140UHX0	Protein kinase C delta type OS=Rattus norvegicus GN=Prkcd PE=1 SV=1	23	20	0.974676	0.938378	0.979196	0.942729	0.958745	0.00799167
A0A140UHX6	Spectrin beta chain OS=Rattus norvegicus GN=Sptb PE=1 SV=1	53	45	1.01643	1.04668	1.00398	1.03386	1.02524	0.0364934
A0A140UHX9	CCZ1 homolog B, vacuolar protein-trafficking and biogenesis-associated OS=Rattus norvegicus GN=Ccz1b PE=1 SV=1	3	3	0.957064	0.886565	0.829532	0.768427	0.860397	0.0133292
A0A140UHY3	EWS RNA-binding protein 1 OS=Rattus norvegicus GN=Ewsr1 PE=1 SV=1	2	2	0.925199	0.953717	0.945081	0.974212	0.949552	0.00253777
A0A173DW29	Dynein cytoplasmic 1 intermediate chain 1, isoform CRA_a OS=Rattus norvegicus GN=Dync1i1 PE=2 SV=1	10	10	0.951413	0.988	0.921191	0.956616	0.954305	0.0156046
A0A1B0GWQ7	Translin OS=Rattus norvegicus GN=Tsn PE=1 SV=1	2	2	1.02723	0.925726	1.02631	0.924893	0.976041	0.44463
A0A1B0GWS0	PTPRF-interacting protein alpha 1 OS=Rattus norvegicus GN=Ppfia1 PE=1 SV=1	7	1	0.82044	0.881423	0.920203	0.9886	0.902667	0.0327757
A0A1B0GWU4	Solute carrier family 18 (Vesicular acetylcholine), member 3 OS=Rattus norvegicus GN=Slc18a3 PE=4 SV=1	3	3	0.9505	0.952394	0.960634	0.962548	0.956519	6.49543e-06
A0A1B0GWW0	Ubiquitin protein ligase E3C (Fragment) OS=Rattus norvegicus GN=Ube3c PE=1 SV=1	6	2	0.986552	0.985509	0.989305	0.988259	0.987406	5.92449e-06
A0A1B0GWY3	RCG54790, isoform CRA_c OS=Rattus norvegicus GN=Tomm5 PE=1 SV=1	1	1	1.04217	1.04843	1.08546	1.09199	1.06701	0.00184999
A0A1E1ERK2	Syntaxin 1A OS=Rattus norvegicus GN=Stx1a PE=3 SV=1	15	13	1.15893	0.991786	1.13244	0.969111	1.06307	0.238848
A0A1L5YJQ7	Histone deacetylase OS=Rattus norvegicus GN=hdac6 PE=2 SV=1	10	1	0.970273	0.987067	0.972412	0.989244	0.979749	0.00608794
A0A1W2Q627	Eukaryotic translation initiation factor 4E OS=Rattus norvegicus GN=Eif4e PE=1 SV=1	3	3	1.03087	0.955075	1.03767	0.961375	0.996247	0.870366
A0A1W2Q678	Family with sequence similarity 120C OS=Rattus norvegicus GN=FAM120C PE=1 SV=1	1	1	1.06005	1.17525	0.887179	0.98359	1.02652	0.678487
A0A1W2Q6C2	ADAM metallopeptidase domain 11 OS=Rattus norvegicus GN=Adam11 PE=4 SV=1	6	6	0.983329	1.02914	0.998899	1.04544	1.0142	0.352766
A0A1W2Q6L2	60S ribosomal protein L13a OS=Rattus norvegicus GN=Rpl13a PE=1 SV=1	8	8	1.0402	1.00984	1.01146	0.981934	1.01086	0.396673
A0A1W2Q6Q2	Serine/threonine-protein kinase DCLK1 OS=Rattus norvegicus GN=Dclk1 PE=1 SV=1	21	21	0.997793	0.967281	1.01729	0.986179	0.992135	0.481315
A0A292G0W2	Gai-interacting protein OS=Rattus norvegicus GN=Phf24 PE=4 SV=1	17	17	0.987605	0.989404	0.991637	0.993443	0.990522	0.000306186
A0A5D0	Cd200 molecule OS=Rattus norvegicus GN=Cd200 PE=2 SV=1	5	1	1.00134	0.981084	1.0545	1.03316	1.01752	0.324618
A0JN17	V-Ki-ras2 Kirsten rat sarcoma viral oncogene homolog OS=Rattus norvegicus GN=Kras PE=2 SV=1	8	4	0.995458	0.928318	0.984695	0.918281	0.956688	0.0681937
A0JN29	Limb and neural patterns OS=Rattus norvegicus GN=Lnpk PE=1 SV=1	4	4	1.00161	1.00253	1.02434	1.02529	1.01344	0.0867697
A0JN30	Canopy 2 homolog (Zebrafish) OS=Rattus norvegicus GN=Cnpy2 PE=1 SV=1	6	6	0.897136	0.923037	0.906528	0.9327	0.91485	4.06446e-05
A0JPJ7	Obg-like ATPase 1 OS=Rattus norvegicus GN=Ola1 PE=2 SV=1	16	16	1.09955	0.975576	1.06142	0.941749	1.01957	0.612722
A0JPM9	Eukaryotic translation initiation factor 3 subunit J OS=Rattus norvegicus GN=Eif3j PE=1 SV=1	6	6	0.980168	0.994352	0.986946	1.00123	0.990673	0.0866397
A0MV40	Proline rich membrane protein OS=Rattus norvegicus GN=Shisa4 PE=2 SV=1	2	2	0.984833	0.965077	0.985423	0.965655	0.975247	0.00489143
A0MZ67	Shootin-1 OS=Rattus norvegicus GN=Shtn1 PE=1 SV=1	6	6	1.11364	0.866733	1.06235	0.826813	0.967386	0.66166
A1A5L1	Bleomycin hydrolase OS=Rattus norvegicus GN=Blmh PE=1 SV=1	10	10	1.05472	1.04889	1.04677	1.04098	1.04784	2.78333e-06
A1A5L2	Pgm1 protein (Fragment) OS=Rattus norvegicus GN=Pgm1 PE=2 SV=1	23	23	0.997755	0.984859	1.00942	0.996378	0.997104	0.585187
A1A5P0	Cdc42 effector protein 1 OS=Rattus norvegicus GN=Cdc42ep1 PE=1 SV=1	1	1	0.93731	1.04651	0.919643	1.02679	0.982563	0.602028
A1A5S1	Pre-mRNA-processing factor 6 OS=Rattus norvegicus GN=Prpf6 PE=1 SV=1	3	3	0.897606	0.869797	0.964385	0.934507	0.916574	0.00691943
A1L108	Actin-related protein 2/3 complex subunit 5-like protein OS=Rattus norvegicus GN=Arpc5l PE=1 SV=2	5	5	1.05925	0.997858	1.03722	0.977104	1.01786	0.373931
A1L122	NEDD8-activating enzyme E1 regulatory subunit OS=Rattus norvegicus GN=Nae1 PE=2 SV=1	6	6	1.04442	1.037	0.975642	0.968707	1.00644	0.757075
A1L127	RAB3A interacting protein (Rabin3) OS=Rattus norvegicus GN=Rab3ip PE=1 SV=1	2	2	0.927476	0.984658	0.946619	1.00498	0.965934	0.101437
A1L134	Ancient ubiquitous protein 1 OS=Rattus norvegicus GN=Aup1 PE=2 SV=1	2	2	0.964986	0.983193	0.917443	0.934754	0.950094	0.014889
A1L1I6	Reticulon OS=Rattus norvegicus GN=Rtn3 PE=2 SV=1	6	1	0.957512	1.00579	0.945039	0.992684	0.975255	0.13492
A1L1J8	RAB5B, member RAS oncogene family OS=Rattus norvegicus GN=Rab5b PE=1 SV=1	8	5	0.984835	1.00185	0.990433	1.00754	0.996164	0.487526
A1L1K8	Intracellular hyaluronan-binding protein 4 OS=Rattus norvegicus GN=Habp4 PE=1 SV=1	1	1	0.978979	1.04805	0.947674	1.01453	0.997309	0.905528
A1L1L9	RGD1563224 protein OS=Rattus norvegicus GN=Tmem65 PE=2 SV=1	5	5	0.987451	1.04103	0.958357	1.01036	0.999301	0.969467
A1L1M0	Protein kinase, cAMP-dependent, catalytic, alpha OS=Rattus norvegicus GN=Prkaca PE=1 SV=1	13	8	1.0431	1.01857	1.05378	1.029	1.03611	0.00344993
A2IBE0	Carbonic anhydrase 14 OS=Rattus norvegicus GN=Car14 PE=1 SV=1	2	2	1.07679	0.935448	1.02762	0.892724	0.983146	0.702308
A2RRU1	Glycogen [starch] synthase, muscle OS=Rattus norvegicus GN=Gys1 PE=1 SV=1	3	3	0.894285	0.968602	0.897325	0.971895	0.933027	0.0207512
A2RUW1	Toll-interacting protein OS=Rattus norvegicus GN=Tollip PE=1 SV=1	8	8	1.00031	0.989107	0.959822	0.949073	0.974578	0.0793348
A2VCW8	Septin 7 OS=Rattus norvegicus GN=Sept7 PE=2 SV=1	28	1	1.04092	1.01541	0.988474	0.964249	1.00226	0.895982
A2VCW9	Alpha-aminoadipic semialdehyde synthase, mitochondrial OS=Rattus norvegicus GN=Aass PE=2 SV=1	3	3	0.977373	0.966703	0.961281	0.950787	0.964036	0.000634728
A2VCX1	TIP41-like protein OS=Rattus norvegicus GN=Tiprl PE=1 SV=1	6	6	1.08782	1.02181	1.08709	1.02112	1.05446	0.0288448
A2VD09	Abi1 protein OS=Rattus norvegicus GN=Abi1 PE=1 SV=1	8	5	1.01083	0.968669	0.978947	0.938121	0.97414	0.135255
A2VD12	Pre-B-cell leukemia transcription factor-interacting protein 1 OS=Rattus norvegicus GN=Pbxip1 PE=1 SV=1	4	4	0.956311	0.90507	0.894325	0.846406	0.900528	0.00451008
A4F267	Mitochondrial import receptor subunit TOM40B OS=Rattus norvegicus GN=Tomm40l PE=1 SV=1	1	1	0.962654	1.04914	1.04536	1.13927	1.04911	0.222362
A4GW50	RCG29601 OS=Rattus norvegicus GN=Stk38l PE=1 SV=1	4	3	1.0276	1.02702	1.05019	1.04959	1.0386	0.00103361
A4QN30	Protein phosphatase 1, regulatory subunit 10 OS=Rattus norvegicus GN=Ppp1r10 PE=2 SV=1	1	1	0.91015	0.966722	1.03403	1.0983	1.0023	0.956894
A6JFQ6	Clavesin-1 OS=Rattus norvegicus GN=Clvs1 PE=1 SV=1	5	4	0.962587	0.932797	0.994006	0.963244	0.963159	0.0256695
A6JUQ6	Clavesin-2 OS=Rattus norvegicus GN=Clvs2 PE=1 SV=1	2	1	0.853482	0.87385	0.93252	0.954774	0.903657	0.00686573
A6Y7S3	Potassium channel tetramerisation domain containing 8 (Predicted) OS=Rattus norvegicus GN=Kctd8 PE=2 SV=1	3	3	0.962877	1.01094	1.02057	1.07151	1.01647	0.4873
A7BFV9	Epidermal growth factor receptor pathway substrate 15 OS=Rattus norvegicus PE=1 SV=1	7	7	0.869693	0.91881	0.900818	0.951693	0.910254	0.00194472
A7VJC2	Heterogeneous nuclear ribonucleoproteins A2/B1 OS=Rattus norvegicus GN=Hnrnpa2b1 PE=1 SV=1	9	8	1.04879	1.01448	1.04304	1.00892	1.02881	0.0281442
A8IHN8	Uncharacterized protein C11orf96 homolog OS=Rattus norvegicus GN=Ag2 PE=1 SV=1	2	2	0.838869	0.864397	0.858427	0.884551	0.861561	6.17435e-06
A8WCF8	Tumor protein p63-regulated gene 1-like protein OS=Rattus norvegicus GN=Tprg1l PE=1 SV=1	6	6	1.06445	0.990207	1.05237	0.978965	1.0215	0.357527
A9CMA6	Transmembrane protein 163 OS=Rattus norvegicus GN=Tmem163 PE=1 SV=1	3	3	1.02452	0.979852	1.06966	1.02302	1.02426	0.233958
A9UMV9	NADH:ubiquinone oxidoreductase subunit A7 OS=Rattus norvegicus GN=Ndufa7 PE=1 SV=1	5	5	1.05414	0.984854	1.049	0.980057	1.01701	0.427661
A9UMW1	Glutathione S-transferase alpha 4 OS=Rattus norvegicus GN=Gsta4 PE=2 SV=1	8	7	0.990795	0.98316	0.983185	0.975608	0.983187	0.00162762
B0BMT9	Sqrdl protein OS=Rattus norvegicus GN=Sqor PE=1 SV=1	4	4	0.867638	0.930905	0.94236	1.01108	0.937995	0.0793455
B0BMU7	Elongator complex protein 5 OS=Rattus norvegicus GN=Elp5 PE=1 SV=1	1	1	1.16899	1.36978	1.00599	1.17879	1.18089	0.0510658
B0BMV5	RAB8B, member RAS oncogene family OS=Rattus norvegicus GN=Rab8b PE=2 SV=1	7	2	0.92319	0.941416	0.945185	0.963845	0.943409	0.000499399
B0BMW0	RAB14, member RAS oncogene family OS=Rattus norvegicus GN=Rab14 PE=1 SV=1	13	12	0.979189	0.99446	1.01555	1.03138	1.00514	0.670101
B0BMW2	3-hydroxyacyl-CoA dehydrogenase type-2 OS=Rattus norvegicus GN=Hsd17b10 PE=1 SV=1	11	11	0.994913	1.01186	0.986426	1.00322	0.999104	0.875112
B0BMX3	S100 calcium binding protein A16 (Predicted), isoform CRA_a OS=Rattus norvegicus GN=S100a16 PE=1 SV=1	4	4	0.986655	1.0164	0.987147	1.01691	1.00178	0.842892
B0BMY7	Protein tyrosine kinase 9-like (A6-related protein) (Predicted), isoform CRA_b OS=Rattus norvegicus GN=Twf2 PE=1 SV=1	9	8	1.01232	1.03828	0.963335	0.988035	1.00049	0.976587
B0BMZ1	RGD1305587 protein OS=Rattus norvegicus GN=Fam241b PE=1 SV=1	3	3	1.10832	1.1234	1.03299	1.04705	1.07794	0.0128878
B0BN06	Bcas3 protein (Fragment) OS=Rattus norvegicus GN=Bcas3 PE=2 SV=1	6	6	0.946511	0.949565	0.988194	0.991381	0.968913	0.0422076
B0BN18	Prefoldin subunit 2 OS=Rattus norvegicus GN=Pfdn2 PE=2 SV=1	3	3	0.993914	1.04103	0.976659	1.02296	1.00864	0.570881
B0BN19	RAB22A, member RAS oncogene family OS=Rattus norvegicus GN=Rab22a PE=1 SV=1	5	4	0.986494	1.01084	1.00465	1.02945	1.00786	0.409186
B0BN23	Tetraspanin OS=Rattus norvegicus GN=Tspan15 PE=2 SV=1	2	2	1.09145	1.01988	1.08713	1.01584	1.05358	0.0410009
B0BN30	Mitochondrial carrier 1 OS=Rattus norvegicus GN=Mtch1 PE=1 SV=1	8	8	1.02365	1.02677	1.01052	1.0136	1.01864	0.00306952
B0BN35	LOC687694 protein OS=Rattus norvegicus GN=Elp4 PE=2 SV=1	2	2	0.946029	1.01465	0.865303	0.928068	0.938512	0.0921982
B0BN46	Glyoxylate and hydroxypyruvate reductase OS=Rattus norvegicus GN=Grhpr PE=1 SV=1	4	4	0.894817	0.843992	1.00491	0.947836	0.92289	0.0673743
B0BN55	Uroporphyrinogen decarboxylase OS=Rattus norvegicus GN=Urod PE=1 SV=1	3	3	0.915888	0.969292	0.915277	0.968646	0.942276	0.00956264
B0BN63	Activator of Hsp90 ATPase activity 1 OS=Rattus norvegicus GN=Ahsa1 PE=1 SV=1	10	10	0.9992	0.975602	0.978521	0.955412	0.977184	0.0436685
B0BN65	Family with sequence similarity 49, member A OS=Rattus norvegicus GN=Fam49a PE=1 SV=1	8	6	0.961418	0.969621	1.00106	1.0096	0.985426	0.26097
B0BN68	Mitochondrial ribosomal protein S9 OS=Rattus norvegicus GN=Mrps9 PE=1 SV=1	6	6	1.04501	0.999776	1.00431	0.960836	1.00248	0.889953
B0BN73	N-acetyltransferase 9 OS=Rattus norvegicus GN=Nat9 PE=1 SV=1	1	1	1.05785	0.826446	1.50588	1.17647	1.14166	0.355392
B0BN81	40S ribosomal protein S5 OS=Rattus norvegicus GN=Rps5 PE=1 SV=1	7	7	0.987297	0.9851	1.00985	1.0076	0.99746	0.710886
B0BN83	Armadillo repeat-containing protein 1 OS=Rattus norvegicus GN=Armc1 PE=1 SV=1	3	3	0.840316	0.966798	0.865165	0.995388	0.916917	0.0705828
B0BN85	Protein SGT1 homolog OS=Rattus norvegicus GN=Sugt1 PE=2 SV=1	9	9	0.996511	1.0209	1.00951	1.03422	1.01529	0.106021
B0BN86	Transmembrane protein 11, mitochondrial OS=Rattus norvegicus GN=Tmem11 PE=2 SV=1	2	2	0.979089	0.937681	0.896663	0.858741	0.918044	0.0196342
B0BN93	26S proteasome non-ATPase regulatory subunit 13 OS=Rattus norvegicus GN=Psmd13 PE=1 SV=1	12	12	0.96277	0.992956	0.953769	0.983672	0.973292	0.0257449
B0BN94	Protein FAM136A OS=Rattus norvegicus GN=Fam136a PE=1 SV=1	1	1	0.84	0.896667	0.926471	0.988971	0.913027	0.0310187
B0BN97	Txndc12 protein (Fragment) OS=Rattus norvegicus GN=Txndc12 PE=2 SV=1	2	2	0.901468	0.978616	0.925527	1.00474	0.952587	0.0923942
B0BN99	High mobility group box 3 OS=Rattus norvegicus GN=Hmgb3 PE=1 SV=1	1	1	1.04276	1.08552	0.940794	0.979374	1.01211	0.72021
B0BNA5	Coactosin-like protein OS=Rattus norvegicus GN=Cotl1 PE=1 SV=1	6	6	0.964556	0.971992	0.973057	0.980559	0.972541	0.000156371
B0BNA7	Eukaryotic translation initiation factor 3 subunit I OS=Rattus norvegicus GN=Eif3i PE=2 SV=1	4	4	0.935559	1.0119	0.953574	1.03139	0.983107	0.488563
B0BNA9	CCR4-NOT transcription complex subunit 11 OS=Rattus norvegicus GN=Cnot11 PE=2 SV=1	1	1	1.02367	1.09172	0.770601	0.821826	0.926953	0.382064
B0BNB2	Density-regulated protein OS=Rattus norvegicus GN=Denr PE=2 SV=1	4	4	0.934601	0.899634	0.94038	0.905197	0.919953	0.000233386
B0BNB9	HtrA serine peptidase 2 OS=Rattus norvegicus GN=Htra2 PE=1 SV=1	4	4	1.03674	1.05467	0.980038	0.996992	1.01711	0.359835
B0BND0	Ectonucleotide pyrophosphatase/phosphodiesterase family member 6 OS=Rattus norvegicus GN=Enpp6 PE=1 SV=1	11	11	1.08806	1.06764	1.1276	1.10643	1.09743	0.000267908
B0BNE3	Similar to trafficking protein particle complex 5 (Predicted) OS=Rattus norvegicus GN=Trappc5 PE=1 SV=1	5	5	1.004	1.05212	0.961577	1.00766	1.00634	0.743522
B0BNE5	S-formylglutathione hydrolase OS=Rattus norvegicus GN=Esd PE=2 SV=1	7	7	1.03829	0.986763	1.0316	0.980406	1.00927	0.558097
B0BNE6	NADH dehydrogenase (Ubiquinone) Fe-S protein 8 (Predicted), isoform CRA_a OS=Rattus norvegicus GN=Ndufs8 PE=1 SV=1	4	4	0.976791	0.951714	0.990273	0.964849	0.970907	0.012355
B0BNE7	Tetraspanin OS=Rattus norvegicus GN=Tspan7 PE=2 SV=1	4	4	1.02536	0.964333	1.05797	0.994998	1.01066	0.61468
B0BNF1	Septin-8 OS=Rattus norvegicus GN=Sept8 PE=1 SV=1	18	1	0.893654	1.08748	0.957721	1.16544	1.02607	0.68642
B0BNF6	Membrane-associated ring finger (C3HC4) 5 OS=Rattus norvegicus GN=March5 PE=1 SV=1	3	3	0.981982	0.964383	1.00817	0.990105	0.986161	0.178788
B0BNG0	ER membrane protein complex subunit 2 OS=Rattus norvegicus GN=Emc2 PE=2 SV=1	2	2	0.982147	0.926853	0.966333	0.91193	0.946816	0.0178141
B0BNG3	Lectin, mannose-binding 2 OS=Rattus norvegicus GN=Lman2 PE=1 SV=1	9	9	0.964844	0.988961	0.963045	0.987116	0.975991	0.0137679
B0BNG5	Hif1an protein OS=Rattus norvegicus GN=Hif1an PE=2 SV=1	1	1	0.871605	1.02222	1.01146	1.18625	1.02288	0.73433
B0BNJ1	LOC683667 protein OS=Rattus norvegicus GN=Sri PE=1 SV=1	3	3	1.00417	0.973658	1.03563	1.00417	1.00441	0.739493
B0BNJ4	ETHE1, persulfide dioxygenase OS=Rattus norvegicus GN=Ethe1 PE=1 SV=1	5	5	0.952162	0.977406	0.935338	0.960136	0.95626	0.00244177
B0BNK1	RAB5C, member RAS oncogene family OS=Rattus norvegicus GN=Rab5c PE=1 SV=1	10	7	0.998789	1.02538	1.01366	1.04065	1.01962	0.0690461
B0BNK7	Leucine-rich repeat and fibronectin type-III domain-containing protein 3 OS=Rattus norvegicus GN=Lrfn3 PE=1 SV=1	1	1	0.909142	0.968397	0.89104	0.949115	0.929424	0.00736214
B0BNL2	Peptidyl-prolyl cis-trans isomerase OS=Rattus norvegicus GN=Pin1 PE=1 SV=1	3	3	1.01758	0.912712	1.0023	0.899007	0.9579	0.214548
B0BNM1	NAD(P)H-hydrate epimerase OS=Rattus norvegicus GN=Naxe PE=2 SV=1	7	7	1.00197	0.955539	1.06308	1.01382	1.0086	0.710448
B0BNM3	Sorting nexin OS=Rattus norvegicus GN=Snx9 PE=2 SV=1	1	1	0.793668	0.966157	0.828018	1.00797	0.898954	0.10029
B0BNM6	LOC683402 protein OS=Rattus norvegicus GN=Ap3s2 PE=2 SV=1	4	4	0.99043	0.974266	1.0392	1.02224	1.00653	0.673509
[truncated: 3,899 more rows]

## Sheet: Insus ( vs Ctrl )
UniProt accession	Protein description	Peptides	Unique peptides	119/113 ratio	121/113 ratio	119/114 ratio	121/114 ratio	Average ratio (Insus vs Ctrl)	P-value
[truncated: 4,734 more rows]
