# Supplementary material for: Proteomic Insights Into Susceptibility and Resistance to Chronic-Stress-Induced Depression or Anxiety in the Rat Striatum
Source: Front Mol Biosci. 2021 Oct 5;8:730473. doi: 10.3389/fmolb.2021.730473 (PMC8523913; doi:10.3389/fmolb.2021.730473)
Supplement: Supplementary file 2 [file Table3.XLSX]

## Sheet: GO-BP_Dep-Sus
GO_Name	GO_ID	Pvalue	Count	Pop_Hit	List_Total	Background_Genes	Genes
localization	GO:0051179	6.25e-06	90	8008	211	28193	Hbb|1.81187563382;Pmpca|1.2805246529;Hba-a2|1.61088253945;H2afy|1.22477321792;ENSRNOG00000031230|1.4267839371;Krt2|1.24621981602;Trappc8|1.27087033221;Gapvd1|1.20249916136;Ipo4|1.27870755194;Tyro3|1.37436361616;Dock7|1.26203657603;Tjp2|1.41326649978;Apc|1.21950682711;Pak5|1.39677582912;Cad|1.22927126918;Scn1a|1.22517605392;Adhfe1|1.22441385461;Atp6v1g2|1.33290775081;Prpf6|1.30060459378;Rims2|1.39…
protein transport	GO:0015031	1.26e-05	34	2073	211	28193	Pmpca|1.2805246529;Trappc8|1.27087033221;Gapvd1|1.20249916136;Ipo4|1.27870755194;Rims2|1.39783022994;Pick1|1.32095309467;Stx8|1.27565548306;U2af2|1.35899883429;Clip3|1.3617026485;Arfgef1|1.30044912606;Rab33a|1.26463982137;Kcnb1|1.51556595568;Atg4b|1.22999329974;Igf2r|1.20857749702;Ddrgk1|1.58825190354;Nup214|1.22272284041;Snx11|1.34273338634;Srpra|1.50665074828;Ankrd13c|1.35931292508;Prelid3a|1.2…
establishment of protein localization	GO:0045184	2.67e-05	35	2244	211	28193	Pmpca|1.2805246529;H2afy|1.22477321792;Trappc8|1.27087033221;Gapvd1|1.20249916136;Ipo4|1.27870755194;Rims2|1.39783022994;Pick1|1.32095309467;Stx8|1.27565548306;U2af2|1.35899883429;Clip3|1.3617026485;Arfgef1|1.30044912606;Rab33a|1.26463982137;Kcnb1|1.51556595568;Atg4b|1.22999329974;Igf2r|1.20857749702;Ddrgk1|1.58825190354;Nup214|1.22272284041;Snx11|1.34273338634;Srpra|1.50665074828;Ankrd13c|1.3593…
pexophagy	GO:0030242	3.36e-05	3	9	211	28193	Trappc8|1.27087033221;Rb1cc1|1.24665774562;Pik3c3|0.728562547364
cellular component organization	GO:0016043	3.7e-05	83	7508	211	28193	Erc2|1.21939696586;Hbb|1.81187563382;Hars|1.20987061381;Pmpca|1.2805246529;H2afy|1.22477321792;Eif3j|1.32234704581;Trappc8|1.27087033221;Isca2|1.23418044248;Ipo4|1.27870755194;Tyro3|1.37436361616;Dock7|1.26203657603;Map9|1.20712430169;Fam131b|1.20217032925;Apc|1.21950682711;Pak5|1.39677582912;Hmga1|1.20693229562;Prpf6|1.30060459378;Rims2|1.39783022994;Tbrg4|1.22554906866;Stx8|1.27565548306;U2af2|…
macroautophagy	GO:0016236	3.81e-05	11	326	211	28193	Trappc8|1.27087033221;Fam131b|1.20217032925;Tsc2|1.23877990124;U2af2|1.35899883429;Rb1cc1|1.24665774562;Acin1|1.21016885689;Rab33a|1.26463982137;Bnip3|1.46158590599;Atg4b|1.22999329974;Pik3c3|0.728562547364;Map1lc3a|0.75113781835
cellular component organization or biogenesis	GO:0071840	4.78e-05	85	7798	211	28193	Erc2|1.21939696586;Hbb|1.81187563382;Hars|1.20987061381;Pmpca|1.2805246529;H2afy|1.22477321792;Eif3j|1.32234704581;Trappc8|1.27087033221;Abcf1|1.29921744886;Isca2|1.23418044248;Ipo4|1.27870755194;Tyro3|1.37436361616;Dock7|1.26203657603;Map9|1.20712430169;Fam131b|1.20217032925;Apc|1.21950682711;Pak5|1.39677582912;Hmga1|1.20693229562;Prpf6|1.30060459378;Rims2|1.39783022994;Tbrg4|1.22554906866;Stx8|…
mitochondrion organization	GO:0007005	5.77e-05	16	679	211	28193	Hars|1.20987061381;Pmpca|1.2805246529;Fam131b|1.20217032925;Tbrg4|1.22554906866;U2af2|1.35899883429;Acin1|1.21016885689;Bnip3|1.46158590599;A0A0G2JZJ9|1.22392395288;Synj2|1.31607509137;Prelid3a|1.2321168663;Hdac6|1.76295586838;Ndufaf3|1.37928849903;Map1lc3a|0.75113781835;Rab29|0.740871287836;Tomm20|0.791641945334;Msto1|0.762596623349
cellular component assembly	GO:0022607	7.62e-05	43	3164	211	28193	Erc2|1.21939696586;Hbb|1.81187563382;H2afy|1.22477321792;Eif3j|1.32234704581;Trappc8|1.27087033221;Isca2|1.23418044248;Ipo4|1.27870755194;Map9|1.20712430169;Apc|1.21950682711;Hmga1|1.20693229562;Prpf6|1.30060459378;Cdkl5|1.30443526074;Eif3m|1.21400060372;Rb1cc1|1.24665774562;Clip3|1.3617026485;Arfgef1|1.30044912606;Rab33a|1.26463982137;Kcnb1|1.51556595568;Atg4b|1.22999329974;A0A0G2JZJ9|1.22392395…
autophagosome organization	GO:1905037	8.66e-05	6	96	211	28193	Trappc8|1.27087033221;Rb1cc1|1.24665774562;Rab33a|1.26463982137;Atg4b|1.22999329974;Pik3c3|0.728562547364;Map1lc3a|0.75113781835
protein localization	GO:0008104	9.59e-05	40	2889	211	28193	Pmpca|1.2805246529;H2afy|1.22477321792;Trappc8|1.27087033221;Gapvd1|1.20249916136;Ipo4|1.27870755194;Apc|1.21950682711;Rims2|1.39783022994;Pick1|1.32095309467;Stx8|1.27565548306;U2af2|1.35899883429;Clip3|1.3617026485;Arfgef1|1.30044912606;Rab33a|1.26463982137;Kcnb1|1.51556595568;Atg4b|1.22999329974;Igf2r|1.20857749702;Ddrgk1|1.58825190354;Iqgap1|1.34593311037;Nup214|1.22272284041;Shank1|1.2042275…
autophagosome assembly	GO:0000045	0.000128	6	103	211	28193	Trappc8|1.27087033221;Rb1cc1|1.24665774562;Rab33a|1.26463982137;Atg4b|1.22999329974;Pik3c3|0.728562547364;Map1lc3a|0.75113781835
cellular protein localization	GO:0034613	0.000152	30	1961	211	28193	Pmpca|1.2805246529;H2afy|1.22477321792;Trappc8|1.27087033221;Ipo4|1.27870755194;Apc|1.21950682711;Rims2|1.39783022994;Pick1|1.32095309467;Stx8|1.27565548306;U2af2|1.35899883429;Clip3|1.3617026485;Rab33a|1.26463982137;Kcnb1|1.51556595568;Atg4b|1.22999329974;Iqgap1|1.34593311037;Nup214|1.22272284041;Shank1|1.20422754158;Snx11|1.34273338634;Fbxo4|1.56074283539;Srpra|1.50665074828;Ankrd13c|1.35931292…
peptide transport	GO:0015833	0.000161	30	1968	211	28193	Pmpca|1.2805246529;Trappc8|1.27087033221;Gapvd1|1.20249916136;Ipo4|1.27870755194;Rims2|1.39783022994;Stx8|1.27565548306;U2af2|1.35899883429;Clip3|1.3617026485;Arfgef1|1.30044912606;Kcnb1|1.51556595568;Atg4b|1.22999329974;Igf2r|1.20857749702;Ddrgk1|1.58825190354;Nup214|1.22272284041;Snx11|1.34273338634;Srpra|1.50665074828;Prelid3a|1.2321168663;Aagab|1.2367174538;Sec16a|1.38696488696;Ccdc91|1.74809…
cellular macromolecule localization	GO:0070727	0.000175	30	1977	211	28193	Pmpca|1.2805246529;H2afy|1.22477321792;Trappc8|1.27087033221;Ipo4|1.27870755194;Apc|1.21950682711;Rims2|1.39783022994;Pick1|1.32095309467;Stx8|1.27565548306;U2af2|1.35899883429;Clip3|1.3617026485;Rab33a|1.26463982137;Kcnb1|1.51556595568;Atg4b|1.22999329974;Iqgap1|1.34593311037;Nup214|1.22272284041;Shank1|1.20422754158;Snx11|1.34273338634;Fbxo4|1.56074283539;Srpra|1.50665074828;Ankrd13c|1.35931292…
organic substance transport	GO:0071702	0.000188	42	3189	211	28193	Pmpca|1.2805246529;Trappc8|1.27087033221;Gapvd1|1.20249916136;Ipo4|1.27870755194;Rims2|1.39783022994;Pick1|1.32095309467;Stx8|1.27565548306;U2af2|1.35899883429;Clip3|1.3617026485;Arfgef1|1.30044912606;Rab33a|1.26463982137;Slc25a36|1.3865789886;Kcnb1|1.51556595568;Atg4b|1.22999329974;Slc25a42|1.31567723133;Igf2r|1.20857749702;Car4|1.54916639505;Ddrgk1|1.58825190354;Slc23a2|1.64789598104;Nup214|1.2…
cellular component biogenesis	GO:0044085	0.000192	45	3508	211	28193	Erc2|1.21939696586;Hbb|1.81187563382;H2afy|1.22477321792;Eif3j|1.32234704581;Trappc8|1.27087033221;Abcf1|1.29921744886;Isca2|1.23418044248;Ipo4|1.27870755194;Map9|1.20712430169;Apc|1.21950682711;Hmga1|1.20693229562;Prpf6|1.30060459378;Cdkl5|1.30443526074;Eif3m|1.21400060372;Rb1cc1|1.24665774562;Clip3|1.3617026485;Arfgef1|1.30044912606;Rab33a|1.26463982137;Kcnb1|1.51556595568;Atg4b|1.22999329974;A…
amide transport	GO:0042886	0.000217	30	2002	211	28193	Pmpca|1.2805246529;Trappc8|1.27087033221;Gapvd1|1.20249916136;Ipo4|1.27870755194;Rims2|1.39783022994;Stx8|1.27565548306;U2af2|1.35899883429;Clip3|1.3617026485;Arfgef1|1.30044912606;Kcnb1|1.51556595568;Atg4b|1.22999329974;Igf2r|1.20857749702;Ddrgk1|1.58825190354;Nup214|1.22272284041;Snx11|1.34273338634;Srpra|1.50665074828;Prelid3a|1.2321168663;Aagab|1.2367174538;Sec16a|1.38696488696;Ccdc91|1.74809…
organelle organization	GO:0006996	0.000262	54	4537	211	28193	Hars|1.20987061381;Pmpca|1.2805246529;H2afy|1.22477321792;Trappc8|1.27087033221;Ipo4|1.27870755194;Dock7|1.26203657603;Map9|1.20712430169;Fam131b|1.20217032925;Apc|1.21950682711;Pak5|1.39677582912;Hmga1|1.20693229562;Tbrg4|1.22554906866;Stx8|1.27565548306;U2af2|1.35899883429;Cdkl5|1.30443526074;Rb1cc1|1.24665774562;Clip3|1.3617026485;Arfgef1|1.30044912606;Acin1|1.21016885689;Sorbs2|1.22998431408;…
macromolecule localization	GO:0033036	0.000265	43	3346	211	28193	Pmpca|1.2805246529;H2afy|1.22477321792;Trappc8|1.27087033221;Gapvd1|1.20249916136;Ipo4|1.27870755194;Apc|1.21950682711;Prpf6|1.30060459378;Rims2|1.39783022994;Pick1|1.32095309467;Stx8|1.27565548306;U2af2|1.35899883429;Clip3|1.3617026485;Arfgef1|1.30044912606;Rab33a|1.26463982137;Kcnb1|1.51556595568;Atg4b|1.22999329974;Igf2r|1.20857749702;Ddrgk1|1.58825190354;Iqgap1|1.34593311037;Nup214|1.22272284…
intracellular transport	GO:0046907	0.000308	32	2240	211	28193	Pmpca|1.2805246529;Trappc8|1.27087033221;Ipo4|1.27870755194;Rims2|1.39783022994;Pick1|1.32095309467;Stx8|1.27565548306;U2af2|1.35899883429;Kif1bp|1.20128610896;Rab33a|1.26463982137;Slc25a36|1.3865789886;Ppp3cc|1.68219842503;Bnip3|1.46158590599;Kcnb1|1.51556595568;Atg4b|1.22999329974;Igf2r|1.20857749702;Fer|1.20808247671;Htatip2|1.28809982789;Nup214|1.22272284041;Snx11|1.34273338634;Srpra|1.506650…
transport	GO:0006810	0.000308	70	6399	211	28193	Hbb|1.81187563382;Pmpca|1.2805246529;Hba-a2|1.61088253945;ENSRNOG00000031230|1.4267839371;Trappc8|1.27087033221;Gapvd1|1.20249916136;Ipo4|1.27870755194;Tyro3|1.37436361616;Tjp2|1.41326649978;Cad|1.22927126918;Scn1a|1.22517605392;Adhfe1|1.22441385461;Atp6v1g2|1.33290775081;Rims2|1.39783022994;Reps1|1.35997160812;Pick1|1.32095309467;Stx8|1.27565548306;U2af2|1.35899883429;Clip3|1.3617026485;Arfgef1|…
positive regulation of vascular associated smooth muscle cell migration	GO:1904754	0.000367	3	19	211	28193	Dock7|1.26203657603;Iqgap1|1.34593311037;Dock4|0.786082582817
establishment of localization	GO:0051234	0.000399	71	6572	211	28193	Hbb|1.81187563382;Pmpca|1.2805246529;Hba-a2|1.61088253945;H2afy|1.22477321792;ENSRNOG00000031230|1.4267839371;Trappc8|1.27087033221;Gapvd1|1.20249916136;Ipo4|1.27870755194;Tyro3|1.37436361616;Tjp2|1.41326649978;Cad|1.22927126918;Scn1a|1.22517605392;Adhfe1|1.22441385461;Atp6v1g2|1.33290775081;Rims2|1.39783022994;Reps1|1.35997160812;Pick1|1.32095309467;Stx8|1.27565548306;U2af2|1.35899883429;Clip3|1…
mitophagy	GO:0000422	0.000417	7	179	211	28193	Fam131b|1.20217032925;U2af2|1.35899883429;Rb1cc1|1.24665774562;Acin1|1.21016885689;Bnip3|1.46158590599;Atg4b|1.22999329974;Map1lc3a|0.75113781835
mitochondrion disassembly	GO:0061726	0.000417	7	179	211	28193	Fam131b|1.20217032925;U2af2|1.35899883429;Rb1cc1|1.24665774562;Acin1|1.21016885689;Bnip3|1.46158590599;Atg4b|1.22999329974;Map1lc3a|0.75113781835
intracellular protein transport	GO:0006886	0.000418	21	1236	211	28193	Pmpca|1.2805246529;Trappc8|1.27087033221;Ipo4|1.27870755194;Rims2|1.39783022994;Pick1|1.32095309467;Stx8|1.27565548306;U2af2|1.35899883429;Rab33a|1.26463982137;Kcnb1|1.51556595568;Atg4b|1.22999329974;Nup214|1.22272284041;Snx11|1.34273338634;Srpra|1.50665074828;Prelid3a|1.2321168663;Ap2s1|0.735649274735;Pdcd10|0.832394100559;Ubac2|0.729565994786;Rab29|0.740871287836;Tomm20|0.791641945334;Ddx58|0.7…
regulation of cell communication	GO:0010646	0.000422	46	3742	211	28193	Ankmy2|1.20598995894;Tyro3|1.37436361616;Fam131b|1.20217032925;Tsc2|1.23877990124;Apc|1.21950682711;Pak5|1.39677582912;Hist2h2be|1.42505332619;Rb1cc1|1.24665774562;Arfgef1|1.30044912606;Acin1|1.21016885689;Shoc2|1.54161031326;Rab33a|1.26463982137;Ppp3cc|1.68219842503;Bnip3|1.46158590599;Kcnb1|1.51556595568;Crkl|1.25522820054;Btrc|1.36588227597;TGM2|1.22062669499;Smarca4|1.36252660358;Nqo2|1.20163…
regulation of catabolic process	GO:0009894	0.000455	17	898	211	28193	Fam131b|1.20217032925;Tsc2|1.23877990124;Apc|1.21950682711;Pdcl3|1.22603116149;U2af2|1.35899883429;Rb1cc1|1.24665774562;Acin1|1.21016885689;Rab33a|1.26463982137;Usp24|1.24756366471;Bnip3|1.46158590599;Atg4b|1.22999329974;Btrc|1.36588227597;GNA12|1.219676305;Ddrgk1|1.58825190354;Osbpl7|2.62217580214;Dhrsx|1.38592363402;Ubac2|0.729565994786
autophagy	GO:0006914	0.00048	12	508	211	28193	Trappc8|1.27087033221;Fam131b|1.20217032925;Tsc2|1.23877990124;U2af2|1.35899883429;Rb1cc1|1.24665774562;Acin1|1.21016885689;Rab33a|1.26463982137;Bnip3|1.46158590599;Atg4b|1.22999329974;Dhrsx|1.38592363402;Pik3c3|0.728562547364;Map1lc3a|0.75113781835
oxygen transport	GO:0015671	0.000498	3	21	211	28193	Hbb|1.81187563382;Hba-a2|1.61088253945;ENSRNOG00000031230|1.4267839371
cellular localization	GO:0051641	0.000509	46	3774	211	28193	Pmpca|1.2805246529;H2afy|1.22477321792;Trappc8|1.27087033221;Ipo4|1.27870755194;Tyro3|1.37436361616;Apc|1.21950682711;Rims2|1.39783022994;Pick1|1.32095309467;Stx8|1.27565548306;U2af2|1.35899883429;Clip3|1.3617026485;Kif1bp|1.20128610896;Rab33a|1.26463982137;Slc25a36|1.3865789886;Ppp3cc|1.68219842503;Bnip3|1.46158590599;Kcnb1|1.51556595568;Atg4b|1.22999329974;Igf2r|1.20857749702;Fer|1.20808247671;…
translational initiation	GO:0006413	0.000574	6	136	211	28193	Eif3j|1.32234704581;Abcf1|1.29921744886;Eif3m|1.21400060372;Eif2s3y|1.3263935964;Dhx29|1.98035094505;Eif2ak2|0.798045533519
regulation of response to stimulus	GO:0048583	0.000625	51	4362	211	28193	H2afy|1.22477321792;Ankmy2|1.20598995894;Tyro3|1.37436361616;Fam131b|1.20217032925;Tsc2|1.23877990124;Apc|1.21950682711;Pak5|1.39677582912;Hmga1|1.20693229562;Hist2h2be|1.42505332619;Rb1cc1|1.24665774562;Arfgef1|1.30044912606;Acin1|1.21016885689;Shoc2|1.54161031326;Rab33a|1.26463982137;Babam1|1.22011000396;Bnip3|1.46158590599;Crkl|1.25522820054;Btrc|1.36588227597;TGM2|1.22062669499;Smarca4|1.3625…
negative regulation of mRNA splicing, via spliceosome	GO:0048025	0.000745	3	24	211	28193	U2af2|1.35899883429;Acin1|1.21016885689;Rbm10|1.53416425297
regulation of protein metabolic process	GO:0051246	0.000784	40	3200	211	28193	H2afy|1.22477321792;Eif3j|1.32234704581;Abcf1|1.29921744886;Dock7|1.26203657603;Apc|1.21950682711;Pak5|1.39677582912;Pdcl3|1.22603116149;U2af2|1.35899883429;Eif3m|1.21400060372;Rb1cc1|1.24665774562;Clip3|1.3617026485;Arfgef1|1.30044912606;Usp24|1.24756366471;Atg4b|1.22999329974;Crkl|1.25522820054;Btrc|1.36588227597;Nqo2|1.2016348094;Itih2|1.37069184207;Fer|1.20808247671;GNA12|1.219676305;Ddrgk1|1…
cellular response to epidermal growth factor stimulus	GO:0071364	0.000826	4	56	211	28193	Cad|1.22927126918;Iqgap1|1.34593311037;Ptpn12|1.66549518826;Syap1|0.830364522342
regulation of vascular associated smooth muscle cell migration	GO:1904752	0.000842	3	25	211	28193	Dock7|1.26203657603;Iqgap1|1.34593311037;Dock4|0.786082582817
vascular associated smooth muscle cell migration	GO:1904738	0.000842	3	25	211	28193	Dock7|1.26203657603;Iqgap1|1.34593311037;Dock4|0.786082582817
cellular component disassembly	GO:0022411	0.00087	11	469	211	28193	Fam131b|1.20217032925;Apc|1.21950682711;U2af2|1.35899883429;Rb1cc1|1.24665774562;Acin1|1.21016885689;Bnip3|1.46158590599;Atg4b|1.22999329974;Smarca4|1.36252660358;Ogfod1|1.3095600915;Fscn1|0.779303894013;Map1lc3a|0.75113781835
nitrogen compound transport	GO:0071705	0.000873	33	2483	211	28193	Pmpca|1.2805246529;Trappc8|1.27087033221;Gapvd1|1.20249916136;Ipo4|1.27870755194;Rims2|1.39783022994;Pick1|1.32095309467;Stx8|1.27565548306;U2af2|1.35899883429;Clip3|1.3617026485;Arfgef1|1.30044912606;Slc25a36|1.3865789886;Kcnb1|1.51556595568;Atg4b|1.22999329974;Slc25a42|1.31567723133;Igf2r|1.20857749702;Ddrgk1|1.58825190354;Nup214|1.22272284041;Snx11|1.34273338634;Srpra|1.50665074828;Prelid3a|1.…
organelle disassembly	GO:1903008	0.000878	7	203	211	28193	Fam131b|1.20217032925;U2af2|1.35899883429;Rb1cc1|1.24665774562;Acin1|1.21016885689;Bnip3|1.46158590599;Atg4b|1.22999329974;Map1lc3a|0.75113781835
gas transport	GO:0015669	0.000946	3	26	211	28193	Hbb|1.81187563382;Hba-a2|1.61088253945;ENSRNOG00000031230|1.4267839371
nucleophagy	GO:0044804	0.00106	3	27	211	28193	Trappc8|1.27087033221;Atg4b|1.22999329974;Map1lc3a|0.75113781835
regulation of signal transduction	GO:0009966	0.00108	39	3147	211	28193	Ankmy2|1.20598995894;Tyro3|1.37436361616;Tsc2|1.23877990124;Apc|1.21950682711;Pak5|1.39677582912;Hist2h2be|1.42505332619;Rb1cc1|1.24665774562;Arfgef1|1.30044912606;Shoc2|1.54161031326;Bnip3|1.46158590599;Crkl|1.25522820054;Btrc|1.36588227597;TGM2|1.22062669499;Smarca4|1.36252660358;Nqo2|1.2016348094;Fer|1.20808247671;GNA12|1.219676305;Mapkap1|1.42297651548;Ddrgk1|1.58825190354;Iqgap1|1.3459331103…
TORC2 signaling	GO:0038203	0.00114	2	7	211	28193	Mapkap1|1.42297651548;Syap1|0.830364522342
cellular catabolic process	GO:0044248	0.00126	31	2331	211	28193	LOC100360846|1.25646797157;Echs1|1.28197566883;Trappc8|1.27087033221;Fam131b|1.20217032925;Tsc2|1.23877990124;Pdcl3|1.22603116149;Cpq|1.62176757185;Adhfe1|1.22441385461;U2af2|1.35899883429;Rb1cc1|1.24665774562;Acin1|1.21016885689;Rab33a|1.26463982137;Usp24|1.24756366471;Bnip3|1.46158590599;Atg4b|1.22999329974;Uchl5|1.35747445275;Btrc|1.36588227597;Ephx1|1.49956121022;GNA12|1.219676305;Ddrgk1|1.58…
regulation of cellular protein localization	GO:1903827	0.0014	13	655	211	28193	H2afy|1.22477321792;Apc|1.21950682711;Stx8|1.27565548306;U2af2|1.35899883429;Clip3|1.3617026485;Kcnb1|1.51556595568;Iqgap1|1.34593311037;Fbxo4|1.56074283539;Prelid3a|1.2321168663;Pdcd10|0.832394100559;Ubac2|0.729565994786;Rab29|0.740871287836;Ddx58|0.767238242618
regulation of cellular protein metabolic process	GO:0032268	0.00143	37	2980	211	28193	H2afy|1.22477321792;Eif3j|1.32234704581;Abcf1|1.29921744886;Dock7|1.26203657603;Apc|1.21950682711;Pak5|1.39677582912;Pdcl3|1.22603116149;U2af2|1.35899883429;Eif3m|1.21400060372;Rb1cc1|1.24665774562;Clip3|1.3617026485;Arfgef1|1.30044912606;Usp24|1.24756366471;Crkl|1.25522820054;Btrc|1.36588227597;Nqo2|1.2016348094;Itih2|1.37069184207;Fer|1.20808247671;GNA12|1.219676305;Ddrgk1|1.58825190354;Iqgap1|…
chromatin assembly or disassembly	GO:0006333	0.00151	6	164	211	28193	H2afy|1.22477321792;Ipo4|1.27870755194;Hmga1|1.20693229562;Smarca4|1.36252660358;Nap1l5|0.703079937189;Paf1|0.81784989858
positive regulation of protein metabolic process	GO:0051247	0.00153	25	1755	211	28193	Abcf1|1.29921744886;Dock7|1.26203657603;Apc|1.21950682711;Pak5|1.39677582912;Rb1cc1|1.24665774562;Clip3|1.3617026485;Arfgef1|1.30044912606;Atg4b|1.22999329974;Crkl|1.25522820054;Btrc|1.36588227597;Nqo2|1.2016348094;Ddrgk1|1.58825190354;Iqgap1|1.34593311037;Osbpl7|2.62217580214;Magi3|1.34248450547;Fbxo4|1.56074283539;Dhx29|1.98035094505;Ksr2|1.20323503521;Hdac6|1.76295586838;Pdcd10|0.832394100559;…
catabolic process	GO:0009056	0.00155	35	2780	211	28193	LOC100360846|1.25646797157;Echs1|1.28197566883;Trappc8|1.27087033221;Fam131b|1.20217032925;Tsc2|1.23877990124;Apc|1.21950682711;Pdcl3|1.22603116149;Cpq|1.62176757185;Adhfe1|1.22441385461;U2af2|1.35899883429;Rb1cc1|1.24665774562;Acin1|1.21016885689;Rab33a|1.26463982137;Usp24|1.24756366471;Bnip3|1.46158590599;Atg4b|1.22999329974;Uchl5|1.35747445275;Btrc|1.36588227597;Ephx1|1.49956121022;GNA12|1.219…
negative regulation of RNA splicing	GO:0033119	0.00159	3	31	211	28193	U2af2|1.35899883429;Acin1|1.21016885689;Rbm10|1.53416425297
response to epidermal growth factor	GO:0070849	0.00171	4	68	211	28193	Cad|1.22927126918;Iqgap1|1.34593311037;Ptpn12|1.66549518826;Syap1|0.830364522342
regulation of signaling	GO:0023051	0.0019	43	3684	211	28193	Ankmy2|1.20598995894;Tyro3|1.37436361616;Tsc2|1.23877990124;Apc|1.21950682711;Pak5|1.39677582912;Hist2h2be|1.42505332619;Rb1cc1|1.24665774562;Arfgef1|1.30044912606;Shoc2|1.54161031326;Ppp3cc|1.68219842503;Bnip3|1.46158590599;Kcnb1|1.51556595568;Crkl|1.25522820054;Btrc|1.36588227597;TGM2|1.22062669499;Smarca4|1.36252660358;Nqo2|1.2016348094;Fer|1.20808247671;GNA12|1.219676305;Mapkap1|1.42297651548…
negative regulation of cytoskeleton organization	GO:0051494	0.00193	6	172	211	28193	Apc|1.21950682711;Clip3|1.3617026485;Arfgef1|1.30044912606;Shank1|1.20422754158;Rbm14|1.21610147307;Tmeff2|1.24644029609
stress-activated protein kinase signaling cascade	GO:0031098	0.00199	8	300	211	28193	Pak5|1.39677582912;Rb1cc1|1.24665774562;Mapkap1|1.42297651548;Magi3|1.34248450547;Pdcd10|0.832394100559;Eif2ak2|0.798045533519;Map4k2|0.80158045977;Stk4|0.829611522199
regulation of translational initiation	GO:0006446	0.002	4	71	211	28193	Eif3j|1.32234704581;Eif3m|1.21400060372;Dhx29|1.98035094505;Eif2ak2|0.798045533519
negative regulation of mRNA processing	GO:0050686	0.00208	3	34	211	28193	U2af2|1.35899883429;Acin1|1.21016885689;Rbm10|1.53416425297
regulation of cellular catabolic process	GO:0031329	0.00209	14	770	211	28193	Fam131b|1.20217032925;Tsc2|1.23877990124;Pdcl3|1.22603116149;U2af2|1.35899883429;Rb1cc1|1.24665774562;Acin1|1.21016885689;Rab33a|1.26463982137;Usp24|1.24756366471;Bnip3|1.46158590599;Btrc|1.36588227597;GNA12|1.219676305;Ddrgk1|1.58825190354;Osbpl7|2.62217580214;Dhrsx|1.38592363402
regulation of intracellular estrogen receptor signaling pathway	GO:0033146	0.00266	3	37	211	28193	Ddrgk1|1.58825190354;Lbh|1.22466811871;Kmt2d|0.820991170991
single-organism organelle organization	GO:1902589	0.00269	35	2874	211	28193	Hars|1.20987061381;H2afy|1.22477321792;Trappc8|1.27087033221;Map9|1.20712430169;Fam131b|1.20217032925;Apc|1.21950682711;Pak5|1.39677582912;Stx8|1.27565548306;U2af2|1.35899883429;Cdkl5|1.30443526074;Rb1cc1|1.24665774562;Clip3|1.3617026485;Arfgef1|1.30044912606;Acin1|1.21016885689;Sorbs2|1.22998431408;Bnip3|1.46158590599;Atg4b|1.22999329974;Smarca4|1.36252660358;Fer|1.20808247671;Mapkap1|1.42297651…
negative regulation of fibril organization	GO:1902904	0.00281	5	128	211	28193	Apc|1.21950682711;Clip3|1.3617026485;Arfgef1|1.30044912606;Shank1|1.20422754158;Tmeff2|1.24644029609
positive regulation of cellular protein metabolic process	GO:0032270	0.00289	23	1641	211	28193	Abcf1|1.29921744886;Dock7|1.26203657603;Pak5|1.39677582912;Rb1cc1|1.24665774562;Clip3|1.3617026485;Arfgef1|1.30044912606;Crkl|1.25522820054;Btrc|1.36588227597;Nqo2|1.2016348094;Ddrgk1|1.58825190354;Iqgap1|1.34593311037;Osbpl7|2.62217580214;Magi3|1.34248450547;Fbxo4|1.56074283539;Dhx29|1.98035094505;Ksr2|1.20323503521;Hdac6|1.76295586838;Pdcd10|0.832394100559;Syap1|0.830364522342;Eif2ak2|0.7980455…
protein localization to pre-autophagosomal structure	GO:0034497	0.00293	2	11	211	28193	Trappc8|1.27087033221;Pik3c3|0.728562547364
DNA packaging	GO:0006323	0.00316	6	190	211	28193	H2afy|1.22477321792;Ipo4|1.27870755194;Hmga1|1.20693229562;Acin1|1.21016885689;Nap1l5|0.703079937189;Paf1|0.81784989858
establishment of localization in cell	GO:0051649	0.00322	36	3014	211	28193	Pmpca|1.2805246529;Trappc8|1.27087033221;Ipo4|1.27870755194;Tyro3|1.37436361616;Rims2|1.39783022994;Pick1|1.32095309467;Stx8|1.27565548306;U2af2|1.35899883429;Kif1bp|1.20128610896;Rab33a|1.26463982137;Slc25a36|1.3865789886;Ppp3cc|1.68219842503;Bnip3|1.46158590599;Kcnb1|1.51556595568;Atg4b|1.22999329974;Igf2r|1.20857749702;Fer|1.20808247671;Htatip2|1.28809982789;Ddrgk1|1.58825190354;Nup214|1.22272…
regulation of intracellular steroid hormone receptor signaling pathway	GO:0033143	0.00338	4	82	211	28193	Smarca4|1.36252660358;Ddrgk1|1.58825190354;Lbh|1.22466811871;Kmt2d|0.820991170991
positive regulation of signaling	GO:0023056	0.0035	25	1868	211	28193	Rb1cc1|1.24665774562;Arfgef1|1.30044912606;Shoc2|1.54161031326;Ppp3cc|1.68219842503;Bnip3|1.46158590599;Crkl|1.25522820054;TGM2|1.22062669499;Smarca4|1.36252660358;Nqo2|1.2016348094;Ddrgk1|1.58825190354;Iqgap1|1.34593311037;Shank1|1.20422754158;Dbi|1.21135386045;Itm2c|1.45798503338;Magi3|1.34248450547;Ksr2|1.20323503521;Hdac6|1.76295586838;Pea15|0.830059709702;Pdcd10|0.832394100559;Rab29|0.740871…
response to leucine	GO:0043201	0.0035	2	12	211	28193	Pik3c3|0.728562547364;Ubr2|0.779395940684
positive regulation of cell communication	GO:0010647	0.00364	25	1874	211	28193	Rb1cc1|1.24665774562;Arfgef1|1.30044912606;Shoc2|1.54161031326;Ppp3cc|1.68219842503;Bnip3|1.46158590599;Crkl|1.25522820054;TGM2|1.22062669499;Smarca4|1.36252660358;Nqo2|1.2016348094;Ddrgk1|1.58825190354;Iqgap1|1.34593311037;Shank1|1.20422754158;Dbi|1.21135386045;Itm2c|1.45798503338;Magi3|1.34248450547;Ksr2|1.20323503521;Hdac6|1.76295586838;Pea15|0.830059709702;Pdcd10|0.832394100559;Rab29|0.740871…
positive regulation of cellular protein localization	GO:1903829	0.00367	9	406	211	28193	Apc|1.21950682711;U2af2|1.35899883429;Clip3|1.3617026485;Kcnb1|1.51556595568;Iqgap1|1.34593311037;Prelid3a|1.2321168663;Pdcd10|0.832394100559;Rab29|0.740871287836;Ddx58|0.767238242618
neuron projection extension	GO:1990138	0.00368	6	196	211	28193	Rims2|1.39783022994;Cdkl5|1.30443526074;Iqgap1|1.34593311037;Cdh4|1.3077222532;Hdac6|1.76295586838;Raph1|0.768397348805
response to platelet-derived growth factor	GO:0036119	0.00383	3	42	211	28193	Fer|1.20808247671;Iqgap1|1.34593311037;Syap1|0.830364522342
mRNA processing	GO:0006397	0.00386	10	487	211	28193	Srrm2|1.29802284206;Prpf6|1.30060459378;Tbrg4|1.22554906866;U2af2|1.35899883429;Acin1|1.21016885689;Rbm10|1.53416425297;Bcas2|1.49880210015;Hnrnpf|0.824074784526;Paf1|0.81784989858;Rngtt|0.806065109696
regulation of protein phosphorylation	GO:0001932	0.00388	22	1581	211	28193	H2afy|1.22477321792;Dock7|1.26203657603;Apc|1.21950682711;Pak5|1.39677582912;Pdcl3|1.22603116149;Rb1cc1|1.24665774562;Clip3|1.3617026485;Crkl|1.25522820054;Nqo2|1.2016348094;Fer|1.20808247671;Ddrgk1|1.58825190354;Iqgap1|1.34593311037;Magi3|1.34248450547;Ksr2|1.20323503521;Hdac6|1.76295586838;Pdcd10|0.832394100559;Syap1|0.830364522342;Lrrtm4|0.782976882728;Eif2ak2|0.798045533519;Zgpat|0.8172197124…
negative regulation of extracellular matrix organization	GO:1903054	0.00388	5	138	211	28193	Apc|1.21950682711;Clip3|1.3617026485;Arfgef1|1.30044912606;Shank1|1.20422754158;Tmeff2|1.24644029609
regulation of autophagy	GO:0010506	0.00389	8	335	211	28193	Fam131b|1.20217032925;Tsc2|1.23877990124;U2af2|1.35899883429;Rb1cc1|1.24665774562;Acin1|1.21016885689;Rab33a|1.26463982137;Bnip3|1.46158590599;Dhrsx|1.38592363402
developmental cell growth	GO:0048588	0.00395	7	265	211	28193	Rims2|1.39783022994;Cdkl5|1.30443526074;Iqgap1|1.34593311037;Cdh4|1.3077222532;Hdac6|1.76295586838;Raph1|0.768397348805;Spg20|0.721404359032
positive regulation of protein modification process	GO:0031401	0.00408	19	1294	211	28193	Dock7|1.26203657603;Pak5|1.39677582912;Rb1cc1|1.24665774562;Clip3|1.3617026485;Arfgef1|1.30044912606;Crkl|1.25522820054;Nqo2|1.2016348094;Ddrgk1|1.58825190354;Iqgap1|1.34593311037;Magi3|1.34248450547;Fbxo4|1.56074283539;Ksr2|1.20323503521;Hdac6|1.76295586838;Pdcd10|0.832394100559;Syap1|0.830364522342;Eif2ak2|0.798045533519;Map4k2|0.80158045977;Paf1|0.81784989858;Stk4|0.829611522199
peroxisome organization	GO:0007031	0.00409	3	43	211	28193	Trappc8|1.27087033221;Pex11b|1.26365266822;Pik3c3|0.728562547364
regulation of transcription of nuclear large rRNA transcript from RNA polymerase I promoter	GO:1901836	0.00412	2	13	211	28193	H2afy|1.22477321792;Smarca4|1.36252660358
protein localization to organelle	GO:0033365	0.00417	15	922	211	28193	Pmpca|1.2805246529;H2afy|1.22477321792;Trappc8|1.27087033221;Ipo4|1.27870755194;Apc|1.21950682711;U2af2|1.35899883429;Nup214|1.22272284041;Fbxo4|1.56074283539;Srpra|1.50665074828;Ankrd13c|1.35931292508;Prelid3a|1.2321168663;Ubac2|0.729565994786;Tomm20|0.791641945334;Ddx58|0.767238242618;Paf1|0.81784989858
regulation of cellular component organization	GO:0051128	0.00434	36	3070	211	28193	H2afy|1.22477321792;Map9|1.20712430169;Fam131b|1.20217032925;Apc|1.21950682711;Rims2|1.39783022994;Stx8|1.27565548306;U2af2|1.35899883429;Cdkl5|1.30443526074;Clip3|1.3617026485;Arfgef1|1.30044912606;Acin1|1.21016885689;Rab33a|1.26463982137;Ppp3cc|1.68219842503;Bnip3|1.46158590599;Kcnb1|1.51556595568;Crkl|1.25522820054;Smarca4|1.36252660358;Fer|1.20808247671;GNA12|1.219676305;Iqgap1|1.34593311037;…
vacuole organization	GO:0007033	0.00437	6	203	211	28193	Trappc8|1.27087033221;Rb1cc1|1.24665774562;Rab33a|1.26463982137;Atg4b|1.22999329974;Pik3c3|0.728562547364;Map1lc3a|0.75113781835
posttranscriptional regulation of gene expression	GO:0010608	0.00438	10	496	211	28193	Eif3j|1.32234704581;Abcf1|1.29921744886;Tbrg4|1.22554906866;Eif3m|1.21400060372;Rbm10|1.53416425297;NCK1|1.25372467679;Fbxo4|1.56074283539;Dhx29|1.98035094505;Ogfod1|1.3095600915;Eif2ak2|0.798045533519
chromatin assembly	GO:0031497	0.00438	5	142	211	28193	H2afy|1.22477321792;Ipo4|1.27870755194;Hmga1|1.20693229562;Nap1l5|0.703079937189;Paf1|0.81784989858
TOR signaling	GO:0031929	0.00438	5	142	211	28193	Tsc2|1.23877990124;GNA12|1.219676305;Mapkap1|1.42297651548;Syap1|0.830364522342;Ubr2|0.779395940684
regulation of cell death	GO:0010941	0.00458	26	2011	211	28193	Hs1bp3|1.23893467217;Tyro3|1.37436361616;Apc|1.21950682711;Pak5|1.39677582912;Rb1cc1|1.24665774562;Clip3|1.3617026485;Dip2a|1.44213048026;Acin1|1.21016885689;Bnip3|1.46158590599;Kcnb1|1.51556595568;TGM2|1.22062669499;Igf2r|1.20857749702;Nqo2|1.2016348094;Ddrgk1|1.58825190354;Rbm10|1.53416425297;Itm2c|1.45798503338;Grk5|1.20465765883;Ankrd13c|1.35931292508;Hdac6|1.76295586838;Aldh1a1|0.82722372444…
protein modification process	GO:0036211	0.00458	51	4780	211	28193	H2afy|1.22477321792;Pdp1|1.22184728779;Tyro3|1.37436361616;Dock7|1.26203657603;Apc|1.21950682711;Pak5|1.39677582912;Pdcl3|1.22603116149;Tbrg4|1.22554906866;U2af2|1.35899883429;Cdkl5|1.30443526074;Rb1cc1|1.24665774562;Clip3|1.3617026485;Arfgef1|1.30044912606;Babam1|1.22011000396;Usp24|1.24756366471;Ppp3cc|1.68219842503;Atg4b|1.22999329974;Uchl5|1.35747445275;Crkl|1.25522820054;Btrc|1.36588227597;T…
cellular protein modification process	GO:0006464	0.00458	51	4780	211	28193	H2afy|1.22477321792;Pdp1|1.22184728779;Tyro3|1.37436361616;Dock7|1.26203657603;Apc|1.21950682711;Pak5|1.39677582912;Pdcl3|1.22603116149;Tbrg4|1.22554906866;U2af2|1.35899883429;Cdkl5|1.30443526074;Rb1cc1|1.24665774562;Clip3|1.3617026485;Arfgef1|1.30044912606;Babam1|1.22011000396;Usp24|1.24756366471;Ppp3cc|1.68219842503;Atg4b|1.22999329974;Uchl5|1.35747445275;Crkl|1.25522820054;Btrc|1.36588227597;T…
negative regulation of mRNA metabolic process	GO:1903312	0.00465	3	45	211	28193	U2af2|1.35899883429;Acin1|1.21016885689;Rbm10|1.53416425297
regulation of protein modification process	GO:0031399	0.00469	26	2015	211	28193	H2afy|1.22477321792;Dock7|1.26203657603;Apc|1.21950682711;Pak5|1.39677582912;Pdcl3|1.22603116149;U2af2|1.35899883429;Rb1cc1|1.24665774562;Clip3|1.3617026485;Arfgef1|1.30044912606;Crkl|1.25522820054;Nqo2|1.2016348094;Fer|1.20808247671;Ddrgk1|1.58825190354;Iqgap1|1.34593311037;Magi3|1.34248450547;Fbxo4|1.56074283539;Ksr2|1.20323503521;Hdac6|1.76295586838;Pdcd10|0.832394100559;Syap1|0.830364522342;L…
regulation of apoptotic process	GO:0042981	0.00478	24	1812	211	28193	Hs1bp3|1.23893467217;Tyro3|1.37436361616;Apc|1.21950682711;Pak5|1.39677582912;Rb1cc1|1.24665774562;Clip3|1.3617026485;Dip2a|1.44213048026;Acin1|1.21016885689;Bnip3|1.46158590599;Kcnb1|1.51556595568;TGM2|1.22062669499;Igf2r|1.20857749702;Nqo2|1.2016348094;Ddrgk1|1.58825190354;Rbm10|1.53416425297;Itm2c|1.45798503338;Grk5|1.20465765883;Ankrd13c|1.35931292508;Aldh1a1|0.827223724447;Pea15|0.8300597097…
regulation of phosphorylation	GO:0042325	0.0048	23	1711	211	28193	H2afy|1.22477321792;Dock7|1.26203657603;Apc|1.21950682711;Pak5|1.39677582912;Pdcl3|1.22603116149;Rb1cc1|1.24665774562;Clip3|1.3617026485;Crkl|1.25522820054;Nqo2|1.2016348094;Fer|1.20808247671;Ddrgk1|1.58825190354;Iqgap1|1.34593311037;Magi3|1.34248450547;Ksr2|1.20323503521;Hdac6|1.76295586838;Pdcd10|0.832394100559;Syap1|0.830364522342;Lrrtm4|0.782976882728;Eif2ak2|0.798045533519;Zgpat|0.8172197124…
positive regulation of signal transduction	GO:0009967	0.00497	22	1615	211	28193	Rb1cc1|1.24665774562;Arfgef1|1.30044912606;Shoc2|1.54161031326;Bnip3|1.46158590599;Crkl|1.25522820054;TGM2|1.22062669499;Smarca4|1.36252660358;Nqo2|1.2016348094;Ddrgk1|1.58825190354;Iqgap1|1.34593311037;Shank1|1.20422754158;Itm2c|1.45798503338;Magi3|1.34248450547;Ksr2|1.20323503521;Pea15|0.830059709702;Pdcd10|0.832394100559;Rab29|0.740871287836;Eif2ak2|0.798045533519;Kmt2d|0.820991170991;Map4k2|0…
negative regulation of cellular component organization	GO:0051129	0.00509	13	762	211	28193	H2afy|1.22477321792;Apc|1.21950682711;Clip3|1.3617026485;Arfgef1|1.30044912606;Bnip3|1.46158590599;Shank1|1.20422754158;Itm2c|1.45798503338;Mdga1|1.63273029305;Rbm14|1.21610147307;Tmeff2|1.24644029609;Hdac6|1.76295586838;Rab29|0.740871287836;Spg20|0.721404359032
response to starvation	GO:0042594	0.00516	9	428	211	28193	Trappc8|1.27087033221;Fam131b|1.20217032925;Cad|1.22927126918;Rb1cc1|1.24665774562;Acin1|1.21016885689;Rab33a|1.26463982137;Pik3c3|0.728562547364;Map1lc3a|0.75113781835;Eif2ak2|0.798045533519
regulation of cellular response to stress	GO:0080135	0.0052	13	764	211	28193	Fam131b|1.20217032925;Hmga1|1.20693229562;Rb1cc1|1.24665774562;Acin1|1.21016885689;Rab33a|1.26463982137;Babam1|1.22011000396;Magi3|1.34248450547;Fbxo4|1.56074283539;Hdac6|1.76295586838;Pdcd10|0.832394100559;Ubac2|0.729565994786;Eif2ak2|0.798045533519;Map4k2|0.80158045977
regulation of organelle organization	GO:0033043	0.00522	21	1522	211	28193	H2afy|1.22477321792;Map9|1.20712430169;Fam131b|1.20217032925;Apc|1.21950682711;U2af2|1.35899883429;Cdkl5|1.30443526074;Clip3|1.3617026485;Arfgef1|1.30044912606;Acin1|1.21016885689;Rab33a|1.26463982137;Bnip3|1.46158590599;Fer|1.20808247671;Shank1|1.20422754158;Fbxo4|1.56074283539;Rbm14|1.21610147307;Tmeff2|1.24644029609;Prelid3a|1.2321168663;Hdac6|1.76295586838;Fscn1|0.779303894013;Tbc1d9b|0.83259…
positive regulation of cellular process	GO:0048522	0.00528	62	6117	211	28193	H2afy|1.22477321792;Abcf1|1.29921744886;Dock7|1.26203657603;Tsc2|1.23877990124;Apc|1.21950682711;Pak5|1.39677582912;Pdcl3|1.22603116149;Hmga1|1.20693229562;Prpf6|1.30060459378;Rims2|1.39783022994;U2af2|1.35899883429;Cdkl5|1.30443526074;Rb1cc1|1.24665774562;Clip3|1.3617026485;Arfgef1|1.30044912606;Acin1|1.21016885689;Shoc2|1.54161031326;Babam1|1.22011000396;Ppp3cc|1.68219842503;Bnip3|1.46158590599…
regulation of cell cycle	GO:0051726	0.00539	17	1136	211	28193	H2afy|1.22477321792;Map9|1.20712430169;Apc|1.21950682711;Pak5|1.39677582912;Babam1|1.22011000396;Btrc|1.36588227597;Iqgap1|1.34593311037;Nup214|1.22272284041;Fbxo4|1.56074283539;Rbm14|1.21610147307;Pea15|0.830059709702;H2afx|0.765901134992;Pik3c3|0.728562547364;Map4k2|0.80158045977;Paf1|0.81784989858;Stk4|0.829611522199;Fntb|0.833406196121
terpenoid biosynthetic process	GO:0016114	0.00549	2	15	211	28193	Ggps1|1.3641596432;Aldh1a1|0.827223724447
regulation of programmed cell death	GO:0043067	0.00554	24	1834	211	28193	Hs1bp3|1.23893467217;Tyro3|1.37436361616;Apc|1.21950682711;Pak5|1.39677582912;Rb1cc1|1.24665774562;Clip3|1.3617026485;Dip2a|1.44213048026;Acin1|1.21016885689;Bnip3|1.46158590599;Kcnb1|1.51556595568;TGM2|1.22062669499;Igf2r|1.20857749702;Nqo2|1.2016348094;Ddrgk1|1.58825190354;Rbm10|1.53416425297;Itm2c|1.45798503338;Grk5|1.20465765883;Ankrd13c|1.35931292508;Aldh1a1|0.827223724447;Pea15|0.8300597097…
mitochondrial transport	GO:0006839	0.00563	7	283	211	28193	Pmpca|1.2805246529;U2af2|1.35899883429;Kif1bp|1.20128610896;Slc25a36|1.3865789886;Bnip3|1.46158590599;Prelid3a|1.2321168663;Tomm20|0.791641945334
protein targeting	GO:0006605	0.00572	12	685	211	28193	Pmpca|1.2805246529;Trappc8|1.27087033221;Ipo4|1.27870755194;Pick1|1.32095309467;U2af2|1.35899883429;Kcnb1|1.51556595568;Atg4b|1.22999329974;Nup214|1.22272284041;Srpra|1.50665074828;Prelid3a|1.2321168663;Tomm20|0.791641945334;Ddx58|0.767238242618
protein catabolic process	GO:0030163	0.00581	16	1050	211	28193	LOC100360846|1.25646797157;Apc|1.21950682711;Pdcl3|1.22603116149;Usp24|1.24756366471;Bnip3|1.46158590599;Atg4b|1.22999329974;Uchl5|1.35747445275;Btrc|1.36588227597;GNA12|1.219676305;Ddrgk1|1.58825190354;Ctsf|1.38388322649;Osbpl7|2.62217580214;Fbxo4|1.56074283539;Ubac2|0.729565994786;USP9Y|0.744140765219;Ubr2|0.779395940684
macromolecular complex assembly	GO:0065003	0.00582	27	2154	211	28193	Hbb|1.81187563382;H2afy|1.22477321792;Eif3j|1.32234704581;Ipo4|1.27870755194;Map9|1.20712430169;Apc|1.21950682711;Hmga1|1.20693229562;Prpf6|1.30060459378;Eif3m|1.21400060372;Clip3|1.3617026485;Arfgef1|1.30044912606;Kcnb1|1.51556595568;A0A0G2JZJ9|1.22392395288;TGM2|1.22062669499;Fer|1.20808247671;Shank1|1.20422754158;Pex11b|1.26365266822;Ogfod1|1.3095600915;Hcn1|1.27904356611;Sec16a|1.38696488696;…
cellular protein metabolic process	GO:0044267	0.00583	67	6749	211	28193	LOC100360846|1.25646797157;Hars|1.20987061381;Pmpca|1.2805246529;H2afy|1.22477321792;Pdp1|1.22184728779;Eif3j|1.32234704581;Abcf1|1.29921744886;Tyro3|1.37436361616;Dock7|1.26203657603;Apc|1.21950682711;Pak5|1.39677582912;Rpl37a|1.23435347535;Pdcl3|1.22603116149;Tbrg4|1.22554906866;U2af2|1.35899883429;Cdkl5|1.30443526074;Eif3m|1.21400060372;Rb1cc1|1.24665774562;Clip3|1.3617026485;Arfgef1|1.3004491…
regulation of response to stress	GO:0080134	0.00603	20	1442	211	28193	H2afy|1.22477321792;Tyro3|1.37436361616;Fam131b|1.20217032925;Hmga1|1.20693229562;Rb1cc1|1.24665774562;Arfgef1|1.30044912606;Acin1|1.21016885689;Rab33a|1.26463982137;Babam1|1.22011000396;TGM2|1.22062669499;Lbh|1.22466811871;Magi3|1.34248450547;Fbxo4|1.56074283539;Rbm14|1.21610147307;Hdac6|1.76295586838;Pdcd10|0.832394100559;Ubac2|0.729565994786;Eif2ak2|0.798045533519;Ddx58|0.767238242618;Map4k2|0…
regulation of protein catabolic process	GO:0042176	0.00615	9	440	211	28193	Apc|1.21950682711;Pdcl3|1.22603116149;Usp24|1.24756366471;Atg4b|1.22999329974;Btrc|1.36588227597;GNA12|1.219676305;Ddrgk1|1.58825190354;Osbpl7|2.62217580214;Ubac2|0.729565994786
cellular response to starvation	GO:0009267	0.00615	8	362	211	28193	Trappc8|1.27087033221;Fam131b|1.20217032925;Rb1cc1|1.24665774562;Acin1|1.21016885689;Rab33a|1.26463982137;Pik3c3|0.728562547364;Map1lc3a|0.75113781835;Eif2ak2|0.798045533519
protein localization to endoplasmic reticulum	GO:0070972	0.00625	3	50	211	28193	Srpra|1.50665074828;Ankrd13c|1.35931292508;Ubac2|0.729565994786
positive regulation of stress-activated MAPK cascade	GO:0032874	0.00632	5	155	211	28193	Rb1cc1|1.24665774562;Magi3|1.34248450547;Pdcd10|0.832394100559;Eif2ak2|0.798045533519;Map4k2|0.80158045977
cytosolic transport	GO:0016482	0.00634	15	966	211	28193	Pmpca|1.2805246529;Trappc8|1.27087033221;Stx8|1.27565548306;U2af2|1.35899883429;Ppp3cc|1.68219842503;Nup214|1.22272284041;Srpra|1.50665074828;Prelid3a|1.2321168663;Sec16a|1.38696488696;Ccdc91|1.74809160305;Ubac2|0.729565994786;Pik3c3|0.728562547364;Rab29|0.740871287836;Tomm20|0.791641945334;Ddx58|0.767238242618
positive regulation of cell death	GO:0010942	0.0064	13	784	211	28193	Apc|1.21950682711;Clip3|1.3617026485;Acin1|1.21016885689;Bnip3|1.46158590599;TGM2|1.22062669499;Igf2r|1.20857749702;Nqo2|1.2016348094;Rbm10|1.53416425297;Itm2c|1.45798503338;Hdac6|1.76295586838;Aldh1a1|0.827223724447;Pea15|0.830059709702;Stk4|0.829611522199
positive regulation of stress-activated protein kinase signaling cascade	GO:0070304	0.0065	5	156	211	28193	Rb1cc1|1.24665774562;Magi3|1.34248450547;Pdcd10|0.832394100559;Eif2ak2|0.798045533519;Map4k2|0.80158045977
regulation of extrinsic apoptotic signaling pathway	GO:2001236	0.0065	5	156	211	28193	Pak5|1.39677582912;Rb1cc1|1.24665774562;Itm2c|1.45798503338;Pea15|0.830059709702;Stk4|0.829611522199
regulation of macroautophagy	GO:0016241	0.00655	6	221	211	28193	Fam131b|1.20217032925;Tsc2|1.23877990124;U2af2|1.35899883429;Acin1|1.21016885689;Rab33a|1.26463982137;Bnip3|1.46158590599
developmental growth involved in morphogenesis	GO:0060560	0.00676	7	293	211	28193	Rims2|1.39783022994;Cdkl5|1.30443526074;Iqgap1|1.34593311037;Cdh4|1.3077222532;Hdac6|1.76295586838;Raph1|0.768397348805;Spg20|0.721404359032
mitochondrion localization	GO:0051646	0.00698	3	52	211	28193	Synj2|1.31607509137;Hdac6|1.76295586838;Msto1|0.762596623349
nucleosome organization	GO:0034728	0.00703	5	159	211	28193	H2afy|1.22477321792;Ipo4|1.27870755194;Smarca4|1.36252660358;Nap1l5|0.703079937189;Paf1|0.81784989858
transcription of nuclear large rRNA transcript from RNA polymerase I promoter	GO:0042790	0.00704	2	17	211	28193	H2afy|1.22477321792;Smarca4|1.36252660358
cellular response to nutrient levels	GO:0031669	0.00708	9	450	211	28193	Trappc8|1.27087033221;Fam131b|1.20217032925;Rb1cc1|1.24665774562;Acin1|1.21016885689;Rab33a|1.26463982137;Kcnb1|1.51556595568;Pik3c3|0.728562547364;Map1lc3a|0.75113781835;Eif2ak2|0.798045533519
negative regulation of organelle organization	GO:0010639	0.00731	8	373	211	28193	H2afy|1.22477321792;Apc|1.21950682711;Clip3|1.3617026485;Arfgef1|1.30044912606;Bnip3|1.46158590599;Shank1|1.20422754158;Rbm14|1.21610147307;Tmeff2|1.24644029609
intracellular estrogen receptor signaling pathway	GO:0030520	0.00735	3	53	211	28193	Ddrgk1|1.58825190354;Lbh|1.22466811871;Kmt2d|0.820991170991
positive regulation of apoptotic process	GO:0043065	0.00743	12	709	211	28193	Apc|1.21950682711;Clip3|1.3617026485;Acin1|1.21016885689;Bnip3|1.46158590599;TGM2|1.22062669499;Igf2r|1.20857749702;Nqo2|1.2016348094;Rbm10|1.53416425297;Itm2c|1.45798503338;Aldh1a1|0.827223724447;Pea15|0.830059709702;Stk4|0.829611522199
negative regulation of positive chemotaxis	GO:0050928	0.00748	1	1	211	28193	Angpt2|0.765296498409
determination of affect	GO:0050894	0.00748	1	1	211	28193	Shank1|1.20422754158
regulation of mammary stem cell proliferation	GO:2000101	0.00748	1	1	211	28193	Lbh|1.22466811871
regulation of somatic stem cell division	GO:1904675	0.00748	1	1	211	28193	Lbh|1.22466811871
mammary stem cell proliferation	GO:0002174	0.00748	1	1	211	28193	Lbh|1.22466811871
positive regulation of mammary stem cell proliferation	GO:2000103	0.00748	1	1	211	28193	Lbh|1.22466811871
positive regulation of somatic stem cell division	GO:1904677	0.00748	1	1	211	28193	Lbh|1.22466811871
positive regulation of protein glycosylation in Golgi	GO:0090284	0.00748	1	1	211	28193	Arfgef1|1.30044912606
glutamate catabolic process via 2-oxoglutarate	GO:0006539	0.00748	1	1	211	28193	Adhfe1|1.22441385461
negative regulation of collateral sprouting in absence of injury	GO:0048698	0.00748	1	1	211	28193	Spg20|0.721404359032
molecular hydrogen transport	GO:0015993	0.00748	1	1	211	28193	Adhfe1|1.22441385461
geranylgeranyl diphosphate biosynthetic process	GO:0033386	0.00748	1	1	211	28193	Ggps1|1.3641596432
geranylgeranyl diphosphate metabolic process	GO:0033385	0.00748	1	1	211	28193	Ggps1|1.3641596432
apoptotic process	GO:0006915	0.0075	27	2197	211	28193	Aifm3|1.33649770161;Hs1bp3|1.23893467217;Tyro3|1.37436361616;Tsc2|1.23877990124;Apc|1.21950682711;Pak5|1.39677582912;Pdcl3|1.22603116149;Rb1cc1|1.24665774562;Clip3|1.3617026485;Dip2a|1.44213048026;Acin1|1.21016885689;Bnip3|1.46158590599;Kcnb1|1.51556595568;TGM2|1.22062669499;Igf2r|1.20857749702;Nqo2|1.2016348094;Ddrgk1|1.58825190354;Rbm10|1.53416425297;Itm2c|1.45798503338;Grk5|1.20465765883;Ankrd…
positive regulation of extrinsic apoptotic signaling pathway via death domain receptors	GO:1902043	0.00788	2	18	211	28193	Pea15|0.830059709702;Stk4|0.829611522199
positive regulation of programmed cell death	GO:0043068	0.00792	12	715	211	28193	Apc|1.21950682711;Clip3|1.3617026485;Acin1|1.21016885689;Bnip3|1.46158590599;TGM2|1.22062669499;Igf2r|1.20857749702;Nqo2|1.2016348094;Rbm10|1.53416425297;Itm2c|1.45798503338;Aldh1a1|0.827223724447;Pea15|0.830059709702;Stk4|0.829611522199
protein autophosphorylation	GO:0046777	0.00792	7	302	211	28193	Tyro3|1.37436361616;Cdkl5|1.30443526074;Fer|1.20808247671;Iqgap1|1.34593311037;Grk5|1.20465765883;Eif2ak2|0.798045533519;Stk4|0.829611522199
epidermal growth factor receptor signaling pathway	GO:0007173	0.00836	4	106	211	28193	Fer|1.20808247671;Iqgap1|1.34593311037;Ptpn12|1.66549518826;Zgpat|0.817219712408
cell death	GO:0008219	0.00846	29	2433	211	28193	Aifm3|1.33649770161;Hs1bp3|1.23893467217;Tyro3|1.37436361616;Tsc2|1.23877990124;Apc|1.21950682711;Pak5|1.39677582912;Pdcl3|1.22603116149;Rb1cc1|1.24665774562;Clip3|1.3617026485;Dip2a|1.44213048026;Acin1|1.21016885689;Bnip3|1.46158590599;Kcnb1|1.51556595568;TGM2|1.22062669499;Igf2r|1.20857749702;Nqo2|1.2016348094;Ddrgk1|1.58825190354;Rbm10|1.53416425297;Itm2c|1.45798503338;Grk5|1.20465765883;Ankrd…
small GTPase mediated signal transduction	GO:0007264	0.00846	13	812	211	28193	Dock7|1.26203657603;Tsc2|1.23877990124;Pak5|1.39677582912;Arfgef1|1.30044912606;Shoc2|1.54161031326;Rab33a|1.26463982137;GNA12|1.219676305;Mapkap1|1.42297651548;Iqgap1|1.34593311037;Ksr2|1.20323503521;Dock4|0.786082582817;Rab29|0.740871287836;Arf2|0.81561680919
macromolecule modification	GO:0043412	0.00854	52	5052	211	28193	H2afy|1.22477321792;Pdp1|1.22184728779;Tyro3|1.37436361616;Dock7|1.26203657603;Apc|1.21950682711;Pak5|1.39677582912;Pdcl3|1.22603116149;Tbrg4|1.22554906866;U2af2|1.35899883429;Cdkl5|1.30443526074;Rb1cc1|1.24665774562;Clip3|1.3617026485;Arfgef1|1.30044912606;Babam1|1.22011000396;Usp24|1.24756366471;Ppp3cc|1.68219842503;Atg4b|1.22999329974;Uchl5|1.35747445275;Crkl|1.25522820054;Btrc|1.36588227597;T…
regulation of cell size	GO:0008361	0.00891	6	236	211	28193	Cdkl5|1.30443526074;Rb1cc1|1.24665774562;Cdh4|1.3077222532;Lrrc8d|1.39896010292;Hdac6|1.76295586838;Spg20|0.721404359032
regulation of protein localization	GO:0032880	0.00901	17	1199	211	28193	H2afy|1.22477321792;Gapvd1|1.20249916136;Apc|1.21950682711;Stx8|1.27565548306;U2af2|1.35899883429;Clip3|1.3617026485;Kcnb1|1.51556595568;Ddrgk1|1.58825190354;Iqgap1|1.34593311037;Fbxo4|1.56074283539;Ankrd13c|1.35931292508;Prelid3a|1.2321168663;Pdcd10|0.832394100559;Ubac2|0.729565994786;Pik3c3|0.728562547364;Rab29|0.740871287836;Ddx58|0.767238242618
programmed cell death	GO:0012501	0.00941	27	2237	211	28193	Aifm3|1.33649770161;Hs1bp3|1.23893467217;Tyro3|1.37436361616;Tsc2|1.23877990124;Apc|1.21950682711;Pak5|1.39677582912;Pdcl3|1.22603116149;Rb1cc1|1.24665774562;Clip3|1.3617026485;Dip2a|1.44213048026;Acin1|1.21016885689;Bnip3|1.46158590599;Kcnb1|1.51556595568;TGM2|1.22062669499;Igf2r|1.20857749702;Nqo2|1.2016348094;Ddrgk1|1.58825190354;Rbm10|1.53416425297;Itm2c|1.45798503338;Grk5|1.20465765883;Ankrd…
positive regulation of extrinsic apoptotic signaling pathway	GO:2001238	0.00943	3	58	211	28193	Itm2c|1.45798503338;Pea15|0.830059709702;Stk4|0.829611522199
cellular response to stress	GO:0033554	0.00957	27	2240	211	28193	Trappc8|1.27087033221;Fam131b|1.20217032925;Apc|1.21950682711;Pak5|1.39677582912;Hmga1|1.20693229562;Rb1cc1|1.24665774562;Acin1|1.21016885689;Rab33a|1.26463982137;Babam1|1.22011000396;Bnip3|1.46158590599;Fer|1.20808247671;Mapkap1|1.42297651548;Ddrgk1|1.58825190354;Magi3|1.34248450547;Fbxo4|1.56074283539;Hdac6|1.76295586838;Pea15|0.830059709702;H2afx|0.765901134992;Pdcd10|0.832394100559;Ubac2|0.72…
hematopoietic stem cell proliferation	GO:0071425	0.00969	2	20	211	28193	Babam1|1.22011000396;Eif2ak2|0.798045533519
regulation of cellular component size	GO:0032535	0.00975	9	474	211	28193	Cdkl5|1.30443526074;Rb1cc1|1.24665774562;Arfgef1|1.30044912606;Fer|1.20808247671;Pex11b|1.26365266822;Cdh4|1.3077222532;Lrrc8d|1.39896010292;Hdac6|1.76295586838;Spg20|0.721404359032
single-organism catabolic process	GO:0044712	0.00994	18	1311	211	28193	Echs1|1.28197566883;Trappc8|1.27087033221;Fam131b|1.20217032925;Adhfe1|1.22441385461;U2af2|1.35899883429;Rb1cc1|1.24665774562;Acin1|1.21016885689;Rab33a|1.26463982137;Bnip3|1.46158590599;Atg4b|1.22999329974;Pld1|1.50184681794;Synj2|1.31607509137;Npl|0.830543205977;Ubac2|0.729565994786;Pik3c3|0.728562547364;Crabp1|0.780290036733;Map1lc3a|0.75113781835;Aldh3b1|0.797311949484
positive regulation of macromolecule metabolic process	GO:0010604	0.0101	38	3468	211	28193	H2afy|1.22477321792;Abcf1|1.29921744886;Dock7|1.26203657603;Apc|1.21950682711;Pak5|1.39677582912;Hmga1|1.20693229562;Prpf6|1.30060459378;U2af2|1.35899883429;Rb1cc1|1.24665774562;Clip3|1.3617026485;Arfgef1|1.30044912606;Babam1|1.22011000396;Atg4b|1.22999329974;Crkl|1.25522820054;Btrc|1.36588227597;Smarca4|1.36252660358;Nqo2|1.2016348094;Fer|1.20808247671;Ddrgk1|1.58825190354;Iqgap1|1.34593311037;L…
positive regulation of metabolic process	GO:0009893	0.0103	45	4278	211	28193	H2afy|1.22477321792;Gapvd1|1.20249916136;Abcf1|1.29921744886;Dock7|1.26203657603;Tsc2|1.23877990124;Apc|1.21950682711;Pak5|1.39677582912;Hmga1|1.20693229562;Prpf6|1.30060459378;U2af2|1.35899883429;Cdkl5|1.30443526074;Rb1cc1|1.24665774562;Clip3|1.3617026485;Arfgef1|1.30044912606;Rabep2|1.24197773683;Babam1|1.22011000396;Bnip3|1.46158590599;Atg4b|1.22999329974;Crkl|1.25522820054;Btrc|1.36588227597;…
transcription from RNA polymerase I promoter	GO:0006360	0.0103	3	60	211	28193	H2afy|1.22477321792;Smarca4|1.36252660358;Polr1c|1.57792831066
retinoic acid metabolic process	GO:0042573	0.0107	2	21	211	28193	Aldh1a1|0.827223724447;Crabp1|0.780290036733
negative regulation of glucose import	GO:0046325	0.0107	2	21	211	28193	Pea15|0.830059709702;Grb10|0.719852941176
mitochondrion distribution	GO:0048311	0.0107	2	21	211	28193	Synj2|1.31607509137;Msto1|0.762596623349
positive regulation of MAPK cascade	GO:0043410	0.0107	10	567	211	28193	Rb1cc1|1.24665774562;Crkl|1.25522820054;Nqo2|1.2016348094;Iqgap1|1.34593311037;Magi3|1.34248450547;Ksr2|1.20323503521;Pdcd10|0.832394100559;Eif2ak2|0.798045533519;Map4k2|0.80158045977;Stk4|0.829611522199
organonitrogen compound catabolic process	GO:1901565	0.0108	18	1322	211	28193	LOC100360846|1.25646797157;Apc|1.21950682711;Pdcl3|1.22603116149;Cpq|1.62176757185;Adhfe1|1.22441385461;Usp24|1.24756366471;Bnip3|1.46158590599;Atg4b|1.22999329974;Uchl5|1.35747445275;Btrc|1.36588227597;GNA12|1.219676305;Ddrgk1|1.58825190354;Ctsf|1.38388322649;Osbpl7|2.62217580214;Fbxo4|1.56074283539;Ubac2|0.729565994786;USP9Y|0.744140765219;Ubr2|0.779395940684
single-organism cellular localization	GO:1902580	0.0113	17	1229	211	28193	Pmpca|1.2805246529;Trappc8|1.27087033221;Stx8|1.27565548306;Clip3|1.3617026485;Kcnb1|1.51556595568;Atg4b|1.22999329974;Fer|1.20808247671;Nup214|1.22272284041;Srpra|1.50665074828;Synj2|1.31607509137;Prelid3a|1.2321168663;Sec16a|1.38696488696;Hdac6|1.76295586838;Rab29|0.740871287836;Tomm20|0.791641945334;Ddx58|0.767238242618;Msto1|0.762596623349
cellular response to extracellular stimulus	GO:0031668	0.0115	9	487	211	28193	Trappc8|1.27087033221;Fam131b|1.20217032925;Rb1cc1|1.24665774562;Acin1|1.21016885689;Rab33a|1.26463982137;Kcnb1|1.51556595568;Pik3c3|0.728562547364;Map1lc3a|0.75113781835;Eif2ak2|0.798045533519
ERBB signaling pathway	GO:0038127	0.0121	4	118	211	28193	Fer|1.20808247671;Iqgap1|1.34593311037;Ptpn12|1.66549518826;Zgpat|0.817219712408
positive regulation of biological process	GO:0048518	0.0122	68	7091	211	28193	H2afy|1.22477321792;Krt2|1.24621981602;Gapvd1|1.20249916136;Abcf1|1.29921744886;Tyro3|1.37436361616;Dock7|1.26203657603;Tsc2|1.23877990124;Apc|1.21950682711;Pak5|1.39677582912;Pdcl3|1.22603116149;Hmga1|1.20693229562;Prpf6|1.30060459378;Rims2|1.39783022994;U2af2|1.35899883429;Cdkl5|1.30443526074;Rb1cc1|1.24665774562;Clip3|1.3617026485;Arfgef1|1.30044912606;Rabep2|1.24197773683;Acin1|1.21016885689;…
intracellular signal transduction	GO:0035556	0.0126	36	3292	211	28193	Tyro3|1.37436361616;Dock7|1.26203657603;Tsc2|1.23877990124;Pak5|1.39677582912;Rims2|1.39783022994;Rb1cc1|1.24665774562;Arfgef1|1.30044912606;Shoc2|1.54161031326;Rab33a|1.26463982137;Babam1|1.22011000396;Ppp3cc|1.68219842503;Bnip3|1.46158590599;Crkl|1.25522820054;Btrc|1.36588227597;TGM2|1.22062669499;Nqo2|1.2016348094;Fer|1.20808247671;GNA12|1.219676305;Mapkap1|1.42297651548;Ddrgk1|1.58825190354;I…
regulation of epidermal growth factor receptor signaling pathway	GO:0042058	0.0128	3	65	211	28193	Fer|1.20808247671;Ptpn12|1.66549518826;Zgpat|0.817219712408
cell-cell signaling by wnt	GO:0198738	0.013	8	413	211	28193	Apc|1.21950682711;Btrc|1.36588227597;Smarca4|1.36252660358;Grk5|1.20465765883;Lrrfip2|0.815202551653;Paf1|0.81784989858;Stk4|0.829611522199;Grb10|0.719852941176
protein complex subunit organization	GO:0071822	0.0131	25	2082	211	28193	Hbb|1.81187563382;H2afy|1.22477321792;Map9|1.20712430169;Apc|1.21950682711;Clip3|1.3617026485;Arfgef1|1.30044912606;Sorbs2|1.22998431408;Bnip3|1.46158590599;Kcnb1|1.51556595568;A0A0G2JZJ9|1.22392395288;TGM2|1.22062669499;Smarca4|1.36252660358;Fer|1.20808247671;Shank1|1.20422754158;Pex11b|1.26365266822;Ogfod1|1.3095600915;Hcn1|1.27904356611;Sec16a|1.38696488696;Ndufaf3|1.37928849903;Fscn1|0.779303…
Golgi organization	GO:0007030	0.0131	4	121	211	28193	Trappc8|1.27087033221;Arfgef1|1.30044912606;Pdcd10|0.832394100559;Rab29|0.740871287836
positive regulation of response to stimulus	GO:0048584	0.0136	28	2414	211	28193	Tyro3|1.37436361616;Hmga1|1.20693229562;Rb1cc1|1.24665774562;Arfgef1|1.30044912606;Shoc2|1.54161031326;Babam1|1.22011000396;Bnip3|1.46158590599;Crkl|1.25522820054;TGM2|1.22062669499;Smarca4|1.36252660358;Nqo2|1.2016348094;Ddrgk1|1.58825190354;Iqgap1|1.34593311037;Shank1|1.20422754158;Itm2c|1.45798503338;Magi3|1.34248450547;Rbm14|1.21610147307;Ksr2|1.20323503521;Hdac6|1.76295586838;Pea15|0.8300597…
negative regulation of response to stimulus	GO:0048585	0.0136	21	1664	211	28193	Tyro3|1.37436361616;Tsc2|1.23877990124;Apc|1.21950682711;Pak5|1.39677582912;Hist2h2be|1.42505332619;Rb1cc1|1.24665774562;Smarca4|1.36252660358;Fer|1.20808247671;Mapkap1|1.42297651548;Lbh|1.22466811871;Grk5|1.20465765883;Hdac6|1.76295586838;Pea15|0.830059709702;Ubac2|0.729565994786;Angpt2|0.765296498409;Lrrtm4|0.782976882728;Ubr2|0.779395940684;Zgpat|0.817219712408;Spg20|0.721404359032;Stk4|0.8296…
response to stress	GO:0006950	0.0138	47	4588	211	28193	Nlrx1|1.20238091355;H2afy|1.22477321792;Trappc8|1.27087033221;Tyro3|1.37436361616;Fam131b|1.20217032925;Apc|1.21950682711;Pak5|1.39677582912;Cpq|1.62176757185;Cad|1.22927126918;Hmga1|1.20693229562;Hist2h2be|1.42505332619;Stx8|1.27565548306;Rb1cc1|1.24665774562;Arfgef1|1.30044912606;Acin1|1.21016885689;Rab33a|1.26463982137;Babam1|1.22011000396;Bnip3|1.46158590599;TGM2|1.22062669499;Fer|1.208082476…
organonitrogen compound metabolic process	GO:1901564	0.0138	81	8757	211	28193	Hbb|1.81187563382;LOC100360846|1.25646797157;Hars|1.20987061381;Pmpca|1.2805246529;Mpst|1.20991424896;H2afy|1.22477321792;Pdp1|1.22184728779;Eif3j|1.32234704581;Gmpr|1.27214979071;Abcf1|1.29921744886;Isca2|1.23418044248;Tyro3|1.37436361616;Dock7|1.26203657603;Apc|1.21950682711;Pak5|1.39677582912;Rpl37a|1.23435347535;Pdcl3|1.22603116149;Cpq|1.62176757185;Cad|1.22927126918;Adhfe1|1.22441385461;Tbrg…
positive regulation of dendrite development	GO:1900006	0.0139	4	123	211	28193	Cdkl5|1.30443526074;Iqgap1|1.34593311037;Shank1|1.20422754158;Hdac6|1.76295586838
regulation of ERBB signaling pathway	GO:1901184	0.0145	3	68	211	28193	Fer|1.20808247671;Ptpn12|1.66549518826;Zgpat|0.817219712408
response to morphine	GO:0043278	0.0145	3	68	211	28193	Grk5|1.20465765883;Pea15|0.830059709702;Map1lc3a|0.75113781835
geranyl diphosphate biosynthetic process	GO:0033384	0.0149	1	2	211	28193	Ggps1|1.3641596432
lysine biosynthetic process via aminoadipic acid	GO:0019878	0.0149	1	2	211	28193	Aasdhppt|0.756313740083
senescence-associated heterochromatin focus assembly	GO:0035986	0.0149	1	2	211	28193	Hmga1|1.20693229562
regulation of glucose mediated signaling pathway	GO:1902659	0.0149	1	2	211	28193	Smarca4|1.36252660358
glycophagy	GO:0061723	0.0149	1	2	211	28193	Rb1cc1|1.24665774562
tRNA import into mitochondrion	GO:0016031	0.0149	1	2	211	28193	Tomm20|0.791641945334
mitochondrial outer membrane translocase complex assembly	GO:0070096	0.0149	1	2	211	28193	Tomm20|0.791641945334
lysine biosynthetic process	GO:0009085	0.0149	1	2	211	28193	Aasdhppt|0.756313740083
oncogene-induced cell senescence	GO:0090402	0.0149	1	2	211	28193	Hmga1|1.20693229562
positive regulation of somatic stem cell population maintenance	GO:1904674	0.0149	1	2	211	28193	Lbh|1.22466811871
negative regulation of protein localization to chromosome, telomeric region	GO:1904815	0.0149	1	2	211	28193	H2afy|1.22477321792
geranyl diphosphate metabolic process	GO:0033383	0.0149	1	2	211	28193	Ggps1|1.3641596432
mitochondrial mRNA processing	GO:0090615	0.0149	1	2	211	28193	Tbrg4|1.22554906866
positive regulation of glucose mediated signaling pathway	GO:1902661	0.0149	1	2	211	28193	Smarca4|1.36252660358
macromolecular complex subunit organization	GO:0043933	0.0149	33	2990	211	28193	Hbb|1.81187563382;H2afy|1.22477321792;Eif3j|1.32234704581;Ipo4|1.27870755194;Map9|1.20712430169;Apc|1.21950682711;Hmga1|1.20693229562;Prpf6|1.30060459378;Eif3m|1.21400060372;Clip3|1.3617026485;Arfgef1|1.30044912606;Sorbs2|1.22998431408;Babam1|1.22011000396;Bnip3|1.46158590599;Kcnb1|1.51556595568;A0A0G2JZJ9|1.22392395288;TGM2|1.22062669499;Smarca4|1.36252660358;Fer|1.20808247671;Shank1|1.204227541…
formation of translation preinitiation complex	GO:0001731	0.0149	2	25	211	28193	Eif3j|1.32234704581;Eif3m|1.21400060372
negative regulation of signal transduction	GO:0009968	0.0151	17	1269	211	28193	Tyro3|1.37436361616;Tsc2|1.23877990124;Apc|1.21950682711;Pak5|1.39677582912;Hist2h2be|1.42505332619;Rb1cc1|1.24665774562;Smarca4|1.36252660358;Mapkap1|1.42297651548;Lbh|1.22466811871;Grk5|1.20465765883;Pea15|0.830059709702;Lrrtm4|0.782976882728;Ubr2|0.779395940684;Zgpat|0.817219712408;Spg20|0.721404359032;Stk4|0.829611522199;Grb10|0.719852941176
positive regulation of intracellular protein transport	GO:0090316	0.0151	6	265	211	28193	U2af2|1.35899883429;Kcnb1|1.51556595568;Prelid3a|1.2321168663;Pdcd10|0.832394100559;Rab29|0.740871287836;Ddx58|0.767238242618
DNA damage checkpoint	GO:0000077	0.0154	4	127	211	28193	Babam1|1.22011000396;Fbxo4|1.56074283539;Pea15|0.830059709702;H2afx|0.765901134992
metabolic process	GO:0008152	0.0155	147	17576	211	28193	LOC102556347|1.23007804252;Hbb|1.81187563382;LOC100360846|1.25646797157;Hars|1.20987061381;Pmpca|1.2805246529;Echs1|1.28197566883;Mpst|1.20991424896;Tceal5|1.26047344021;H2afy|1.22477321792;Pdp1|1.22184728779;Eif3j|1.32234704581;Aifm3|1.33649770161;Trappc8|1.27087033221;Gmpr|1.27214979071;Gapvd1|1.20249916136;Abcf1|1.29921744886;Isca2|1.23418044248;Tyro3|1.37436361616;Dock7|1.26203657603;Abhd11|1…
positive regulation of protein phosphorylation	GO:0001934	0.0156	15	1074	211	28193	Dock7|1.26203657603;Pak5|1.39677582912;Rb1cc1|1.24665774562;Clip3|1.3617026485;Crkl|1.25522820054;Nqo2|1.2016348094;Ddrgk1|1.58825190354;Iqgap1|1.34593311037;Magi3|1.34248450547;Ksr2|1.20323503521;Pdcd10|0.832394100559;Syap1|0.830364522342;Eif2ak2|0.798045533519;Map4k2|0.80158045977;Stk4|0.829611522199
response to isoquinoline alkaloid	GO:0014072	0.0157	3	70	211	28193	Grk5|1.20465765883;Pea15|0.830059709702;Map1lc3a|0.75113781835
somatic stem cell division	GO:0048103	0.0161	2	26	211	28193	Dock7|1.26203657603;Lbh|1.22466811871
negative regulation of glucose transport	GO:0010829	0.0161	2	26	211	28193	Pea15|0.830059709702;Grb10|0.719852941176
nucleotide transmembrane transport	GO:1901679	0.0161	2	26	211	28193	Slc25a36|1.3865789886;Slc25a42|1.31567723133
establishment of protein localization to organelle	GO:0072594	0.0162	10	605	211	28193	Pmpca|1.2805246529;H2afy|1.22477321792;Trappc8|1.27087033221;Ipo4|1.27870755194;U2af2|1.35899883429;Nup214|1.22272284041;Srpra|1.50665074828;Prelid3a|1.2321168663;Tomm20|0.791641945334;Ddx58|0.767238242618
organophosphate ester transport	GO:0015748	0.0167	4	130	211	28193	Slc25a36|1.3865789886;Slc25a42|1.31567723133;Atp11c|1.26779770245;Prelid3a|1.2321168663
intracellular steroid hormone receptor signaling pathway	GO:0030518	0.0167	4	130	211	28193	Smarca4|1.36252660358;Ddrgk1|1.58825190354;Lbh|1.22466811871;Kmt2d|0.820991170991
cellular response to external stimulus	GO:0071496	0.0169	10	609	211	28193	Trappc8|1.27087033221;Fam131b|1.20217032925;Rb1cc1|1.24665774562;Acin1|1.21016885689;Rab33a|1.26463982137;Bnip3|1.46158590599;Kcnb1|1.51556595568;Pik3c3|0.728562547364;Map1lc3a|0.75113781835;Eif2ak2|0.798045533519
cellular protein catabolic process	GO:0044257	0.017	13	890	211	28193	LOC100360846|1.25646797157;Pdcl3|1.22603116149;Usp24|1.24756366471;Bnip3|1.46158590599;Uchl5|1.35747445275;Btrc|1.36588227597;GNA12|1.219676305;Ddrgk1|1.58825190354;Ctsf|1.38388322649;Osbpl7|2.62217580214;Fbxo4|1.56074283539;USP9Y|0.744140765219;Ubr2|0.779395940684
cell migration	GO:0016477	0.0171	19	1493	211	28193	Krt2|1.24621981602;Tyro3|1.37436361616;Dock7|1.26203657603;Apc|1.21950682711;Pak5|1.39677582912;Cdkl5|1.30443526074;Sorbs2|1.22998431408;Crkl|1.25522820054;Fer|1.20808247671;GNA12|1.219676305;Ddrgk1|1.58825190354;Iqgap1|1.34593311037;Mdga1|1.63273029305;Tmeff2|1.24644029609;Fscn1|0.779303894013;Dock4|0.786082582817;Pdcd10|0.832394100559;Angpt2|0.765296498409;Ddx58|0.767238242618
anoikis	GO:0043276	0.0173	2	27	211	28193	Tsc2|1.23877990124;Ankrd13c|1.35931292508
positive regulation of smooth muscle cell migration	GO:0014911	0.0175	3	73	211	28193	Dock7|1.26203657603;Iqgap1|1.34593311037;Dock4|0.786082582817
regulation of proteolysis involved in cellular protein catabolic process	GO:1903050	0.0183	6	277	211	28193	Pdcl3|1.22603116149;Usp24|1.24756366471;Btrc|1.36588227597;GNA12|1.219676305;Ddrgk1|1.58825190354;Osbpl7|2.62217580214
regulation of extent of cell growth	GO:0061387	0.0184	4	134	211	28193	Cdkl5|1.30443526074;Cdh4|1.3077222532;Hdac6|1.76295586838;Spg20|0.721404359032
protein metabolic process	GO:0019538	0.0185	73	7850	211	28193	LOC100360846|1.25646797157;Hars|1.20987061381;Pmpca|1.2805246529;H2afy|1.22477321792;Pdp1|1.22184728779;Eif3j|1.32234704581;Abcf1|1.29921744886;Isca2|1.23418044248;Tyro3|1.37436361616;Dock7|1.26203657603;Apc|1.21950682711;Pak5|1.39677582912;Rpl37a|1.23435347535;Pdcl3|1.22603116149;Cpq|1.62176757185;Tbrg4|1.22554906866;U2af2|1.35899883429;Cdkl5|1.30443526074;Eif3m|1.21400060372;Rb1cc1|1.2466577456…
negative regulation of actin filament bundle assembly	GO:0032232	0.0185	2	28	211	28193	Shank1|1.20422754158;Tmeff2|1.24644029609
positive regulation of muscle cell apoptotic process	GO:0010661	0.0185	2	28	211	28193	Bnip3|1.46158590599;Rbm10|1.53416425297
regulation of localization	GO:0032879	0.0192	36	3390	211	28193	H2afy|1.22477321792;Gapvd1|1.20249916136;Dock7|1.26203657603;Apc|1.21950682711;Scn1a|1.22517605392;Rims2|1.39783022994;Stx8|1.27565548306;U2af2|1.35899883429;Clip3|1.3617026485;Ppp3cc|1.68219842503;Kcnb1|1.51556595568;Crkl|1.25522820054;Fer|1.20808247671;GNA12|1.219676305;Ddrgk1|1.58825190354;Iqgap1|1.34593311037;Shank1|1.20422754158;Fbxo4|1.56074283539;Tmeff2|1.24644029609;Lrrc8d|1.39896010292;A…
DNA integrity checkpoint	GO:0031570	0.0193	4	136	211	28193	Babam1|1.22011000396;Fbxo4|1.56074283539;Pea15|0.830059709702;H2afx|0.765901134992
single-organism intracellular transport	GO:1902582	0.0195	20	1619	211	28193	Pmpca|1.2805246529;Trappc8|1.27087033221;Ipo4|1.27870755194;Rims2|1.39783022994;Pick1|1.32095309467;Stx8|1.27565548306;Kif1bp|1.20128610896;Ppp3cc|1.68219842503;Bnip3|1.46158590599;Kcnb1|1.51556595568;Fer|1.20808247671;Nup214|1.22272284041;Srpra|1.50665074828;Prelid3a|1.2321168663;Sec16a|1.38696488696;Hdac6|1.76295586838;Pik3c3|0.728562547364;Rab29|0.740871287836;Tomm20|0.791641945334;Ddx58|0.767…
chromatin silencing	GO:0006342	0.0195	3	76	211	28193	H2afy|1.22477321792;H2afx|0.765901134992;Ubr2|0.779395940684
DNA conformation change	GO:0071103	0.0195	6	281	211	28193	H2afy|1.22477321792;Ipo4|1.27870755194;Hmga1|1.20693229562;Acin1|1.21016885689;Nap1l5|0.703079937189;Paf1|0.81784989858
protein phosphorylation	GO:0006468	0.0197	27	2379	211	28193	H2afy|1.22477321792;Tyro3|1.37436361616;Dock7|1.26203657603;Apc|1.21950682711;Pak5|1.39677582912;Pdcl3|1.22603116149;Tbrg4|1.22554906866;Cdkl5|1.30443526074;Rb1cc1|1.24665774562;Clip3|1.3617026485;Crkl|1.25522820054;Nqo2|1.2016348094;Fer|1.20808247671;Ddrgk1|1.58825190354;Iqgap1|1.34593311037;Magi3|1.34248450547;Grk5|1.20465765883;Ksr2|1.20323503521;Hdac6|1.76295586838;Pdcd10|0.832394100559;Syap1…
regulation of mitophagy	GO:1903146	0.0203	4	138	211	28193	Fam131b|1.20217032925;U2af2|1.35899883429;Acin1|1.21016885689;Bnip3|1.46158590599
regulation of mRNA processing	GO:0050684	0.0203	4	138	211	28193	U2af2|1.35899883429;Acin1|1.21016885689;Rbm10|1.53416425297;Paf1|0.81784989858
Wnt signaling pathway	GO:0016055	0.0203	8	449	211	28193	Apc|1.21950682711;Btrc|1.36588227597;Smarca4|1.36252660358;Grk5|1.20465765883;Lrrfip2|0.815202551653;Paf1|0.81784989858;Stk4|0.829611522199;Grb10|0.719852941176
mRNA metabolic process	GO:0016071	0.0206	10	629	211	28193	Srrm2|1.29802284206;Prpf6|1.30060459378;Tbrg4|1.22554906866;U2af2|1.35899883429;Acin1|1.21016885689;Rbm10|1.53416425297;Bcas2|1.49880210015;Hnrnpf|0.824074784526;Paf1|0.81784989858;Rngtt|0.806065109696
cell cycle checkpoint	GO:0000075	0.0216	5	211	211	28193	Apc|1.21950682711;Babam1|1.22011000396;Fbxo4|1.56074283539;Pea15|0.830059709702;H2afx|0.765901134992
regulation of RNA splicing	GO:0043484	0.0217	4	141	211	28193	U2af2|1.35899883429;Acin1|1.21016885689;Rbm10|1.53416425297;Hnrnpf|0.824074784526
pyrimidine nucleotide transport	GO:0006864	0.0223	1	3	211	28193	Slc25a36|1.3865789886
regulation of cholangiocyte proliferation	GO:1904054	0.0223	1	3	211	28193	Hdac6|1.76295586838
negative regulation of integrin biosynthetic process	GO:0045720	0.0223	1	3	211	28193	Tmeff2|1.24644029609
regulation of peroxisome size	GO:0044375	0.0223	1	3	211	28193	Pex11b|1.26365266822
keratinocyte activation	GO:0032980	0.0223	1	3	211	28193	Krt2|1.24621981602
positive regulation of cholangiocyte proliferation	GO:1904056	0.0223	1	3	211	28193	Hdac6|1.76295586838
regulation of protein glycosylation in Golgi	GO:0090283	0.0223	1	3	211	28193	Arfgef1|1.30044912606
positive regulation of tubulin deacetylation	GO:0090044	0.0223	1	3	211	28193	Hdac6|1.76295586838
regulation of collateral sprouting in absence of injury	GO:0048696	0.0223	1	3	211	28193	Spg20|0.721404359032
hexose mediated signaling	GO:0009757	0.0223	1	3	211	28193	Smarca4|1.36252660358
establishment or maintenance of neuroblast polarity	GO:0045196	0.0223	1	3	211	28193	Dock7|1.26203657603
L-ascorbic acid transport	GO:0015882	0.0223	1	3	211	28193	Slc23a2|1.64789598104
isopeptide cross-linking via N6-(L-isoglutamyl)-L-lysine	GO:0018153	0.0223	1	3	211	28193	TGM2|1.22062669499
transepithelial L-ascorbic acid transport	GO:0070904	0.0223	1	3	211	28193	Slc23a2|1.64789598104
mitochondrial pyrimidine nucleotide import	GO:1990519	0.0223	1	3	211	28193	Slc25a36|1.3865789886
AMP transport	GO:0080121	0.0223	1	3	211	28193	Slc25a42|1.31567723133
farnesyl diphosphate biosynthetic process	GO:0045337	0.0223	1	3	211	28193	Ggps1|1.3641596432
regulation of I-kappaB phosphorylation	GO:1903719	0.0223	1	3	211	28193	Ddrgk1|1.58825190354
carbohydrate mediated signaling	GO:0009756	0.0223	1	3	211	28193	Smarca4|1.36252660358
isopeptide cross-linking	GO:0018262	0.0223	1	3	211	28193	TGM2|1.22062669499
polynucleotide 5' dephosphorylation	GO:0098507	0.0223	1	3	211	28193	Rngtt|0.806065109696
CVT pathway	GO:0032258	0.0223	1	3	211	28193	Trappc8|1.27087033221
adenosine 3',5'-bisphosphate transmembrane transport	GO:0071106	0.0223	1	3	211	28193	Slc25a42|1.31567723133
cysteinyl-tRNA aminoacylation	GO:0006423	0.0223	1	3	211	28193	CARS|1.5606039489
negative regulation of vascular smooth muscle contraction	GO:1904694	0.0223	1	3	211	28193	Dock4|0.786082582817
sugar mediated signaling pathway	GO:0010182	0.0223	1	3	211	28193	Smarca4|1.36252660358
positive regulation of I-kappaB phosphorylation	GO:1903721	0.0223	1	3	211	28193	Ddrgk1|1.58825190354
establishment of neuroblast polarity	GO:0045200	0.0223	1	3	211	28193	Dock7|1.26203657603
glucose mediated signaling pathway	GO:0010255	0.0223	1	3	211	28193	Smarca4|1.36252660358
retrograde transport, plasma membrane to Golgi	GO:0035526	0.0223	1	3	211	28193	Rab29|0.740871287836
sensory processing	GO:0050893	0.0223	1	3	211	28193	Shank1|1.20422754158
negative regulation of osteoclast development	GO:2001205	0.0223	1	3	211	28193	Tjp2|1.41326649978
coenzyme A transmembrane transport	GO:0035349	0.0223	1	3	211	28193	Slc25a42|1.31567723133
negative regulation of histone phosphorylation	GO:0033128	0.0223	1	3	211	28193	H2afy|1.22477321792
phosphatidylcholine acyl-chain remodeling	GO:0036151	0.0223	1	3	211	28193	Dbi|1.21135386045
histidyl-tRNA aminoacylation	GO:0006427	0.0223	1	3	211	28193	Hars|1.20987061381
positive regulation of phosphorylation	GO:0042327	0.0224	15	1124	211	28193	Dock7|1.26203657603;Pak5|1.39677582912;Rb1cc1|1.24665774562;Clip3|1.3617026485;Crkl|1.25522820054;Nqo2|1.2016348094;Ddrgk1|1.58825190354;Iqgap1|1.34593311037;Magi3|1.34248450547;Ksr2|1.20323503521;Pdcd10|0.832394100559;Syap1|0.830364522342;Eif2ak2|0.798045533519;Map4k2|0.80158045977;Stk4|0.829611522199
negative regulation of blood vessel endothelial cell migration	GO:0043537	0.0225	2	31	211	28193	Pdcd10|0.832394100559;Angpt2|0.765296498409
axon extension	GO:0048675	0.0228	4	143	211	28193	Cdkl5|1.30443526074;Cdh4|1.3077222532;Hdac6|1.76295586838;Raph1|0.768397348805
regulation of cytoskeleton organization	GO:0051493	0.0236	10	643	211	28193	Map9|1.20712430169;Apc|1.21950682711;Clip3|1.3617026485;Arfgef1|1.30044912606;Fer|1.20808247671;Shank1|1.20422754158;Rbm14|1.21610147307;Tmeff2|1.24644029609;Hdac6|1.76295586838;Fscn1|0.779303894013
regulation of protein kinase activity	GO:0045859	0.0237	12	834	211	28193	H2afy|1.22477321792;Apc|1.21950682711;Pak5|1.39677582912;Iqgap1|1.34593311037;Magi3|1.34248450547;Pdcd10|0.832394100559;Syap1|0.830364522342;Lrrtm4|0.782976882728;Eif2ak2|0.798045533519;Zgpat|0.817219712408;Map4k2|0.80158045977;Stk4|0.829611522199
negative regulation of signaling	GO:0023057	0.0237	18	1442	211	28193	Tyro3|1.37436361616;Tsc2|1.23877990124;Apc|1.21950682711;Pak5|1.39677582912;Hist2h2be|1.42505332619;Rb1cc1|1.24665774562;Kcnb1|1.51556595568;Smarca4|1.36252660358;Mapkap1|1.42297651548;Lbh|1.22466811871;Grk5|1.20465765883;Pea15|0.830059709702;Lrrtm4|0.782976882728;Ubr2|0.779395940684;Zgpat|0.817219712408;Spg20|0.721404359032;Stk4|0.829611522199;Grb10|0.719852941176
negative regulation of gene expression, epigenetic	GO:0045814	0.0238	3	82	211	28193	H2afy|1.22477321792;H2afx|0.765901134992;Ubr2|0.779395940684
positive regulation of intracellular transport	GO:0032388	0.0239	7	377	211	28193	U2af2|1.35899883429;Ppp3cc|1.68219842503;Kcnb1|1.51556595568;Prelid3a|1.2321168663;Pdcd10|0.832394100559;Rab29|0.740871287836;Ddx58|0.767238242618
negative regulation of cell communication	GO:0010648	0.024	18	1444	211	28193	Tyro3|1.37436361616;Tsc2|1.23877990124;Apc|1.21950682711;Pak5|1.39677582912;Hist2h2be|1.42505332619;Rb1cc1|1.24665774562;Kcnb1|1.51556595568;Smarca4|1.36252660358;Mapkap1|1.42297651548;Lbh|1.22466811871;Grk5|1.20465765883;Pea15|0.830059709702;Lrrtm4|0.782976882728;Ubr2|0.779395940684;Zgpat|0.817219712408;Spg20|0.721404359032;Stk4|0.829611522199;Grb10|0.719852941176
positive regulation of cellular metabolic process	GO:0031325	0.0243	37	3566	211	28193	Abcf1|1.29921744886;Dock7|1.26203657603;Tsc2|1.23877990124;Pak5|1.39677582912;Hmga1|1.20693229562;Prpf6|1.30060459378;U2af2|1.35899883429;Rb1cc1|1.24665774562;Clip3|1.3617026485;Arfgef1|1.30044912606;Babam1|1.22011000396;Bnip3|1.46158590599;Crkl|1.25522820054;Btrc|1.36588227597;Smarca4|1.36252660358;Nqo2|1.2016348094;Fer|1.20808247671;Ddrgk1|1.58825190354;Iqgap1|1.34593311037;Lbh|1.22466811871;Os…
protein targeting to mitochondrion	GO:0006626	0.0243	4	146	211	28193	Pmpca|1.2805246529;U2af2|1.35899883429;Prelid3a|1.2321168663;Tomm20|0.791641945334
vacuolar transport	GO:0007034	0.0249	4	147	211	28193	Trappc8|1.27087033221;Stx8|1.27565548306;Igf2r|1.20857749702;Ccdc91|1.74809160305
regulation of transcription from RNA polymerase I promoter	GO:0006356	0.0253	2	33	211	28193	H2afy|1.22477321792;Smarca4|1.36252660358
regulation of stress-activated MAPK cascade	GO:0032872	0.0257	5	221	211	28193	Rb1cc1|1.24665774562;Magi3|1.34248450547;Pdcd10|0.832394100559;Eif2ak2|0.798045533519;Map4k2|0.80158045977
proteolysis involved in cellular protein catabolic process	GO:0051603	0.0261	12	846	211	28193	LOC100360846|1.25646797157;Pdcl3|1.22603116149;Usp24|1.24756366471;Uchl5|1.35747445275;Btrc|1.36588227597;GNA12|1.219676305;Ddrgk1|1.58825190354;Ctsf|1.38388322649;Osbpl7|2.62217580214;Fbxo4|1.56074283539;USP9Y|0.744140765219;Ubr2|0.779395940684
regulation of stress-activated protein kinase signaling cascade	GO:0070302	0.0262	5	222	211	28193	Rb1cc1|1.24665774562;Magi3|1.34248450547;Pdcd10|0.832394100559;Eif2ak2|0.798045533519;Map4k2|0.80158045977
wound healing	GO:0042060	0.0265	9	563	211	28193	Tyro3|1.37436361616;Cpq|1.62176757185;Arfgef1|1.30044912606;Ptpn12|1.66549518826;Lbh|1.22466811871;Tmeff2|1.24644029609;Metap1|1.21280681249;Pdcd10|0.832394100559;Fntb|0.833406196121
vesicle targeting	GO:0006903	0.0267	2	34	211	28193	Sec16a|1.38696488696;Map4k2|0.80158045977
lysosomal transport	GO:0007041	0.0269	3	86	211	28193	Stx8|1.27565548306;Igf2r|1.20857749702;Ccdc91|1.74809160305
vesicle-mediated transport	GO:0016192	0.0269	21	1784	211	28193	Trappc8|1.27087033221;Tyro3|1.37436361616;Rims2|1.39783022994;Reps1|1.35997160812;Stx8|1.27565548306;Clip3|1.3617026485;Arfgef1|1.30044912606;Rabep2|1.24197773683;Ppp3cc|1.68219842503;Kcnb1|1.51556595568;Fer|1.20808247671;Snx11|1.34273338634;Sec16a|1.38696488696;Ccdc91|1.74809160305;Ap2s1|0.735649274735;Synrg|0.752905926222;Pik3c3|0.728562547364;Rab29|0.740871287836;Arf2|0.81561680919;Tbc1d9b|0.8…
regulation of cellular protein catabolic process	GO:1903362	0.027	6	303	211	28193	Pdcl3|1.22603116149;Usp24|1.24756366471;Btrc|1.36588227597;GNA12|1.219676305;Ddrgk1|1.58825190354;Osbpl7|2.62217580214
organelle assembly	GO:0070925	0.0277	11	756	211	28193	Trappc8|1.27087033221;Map9|1.20712430169;Cdkl5|1.30443526074;Rb1cc1|1.24665774562;Rab33a|1.26463982137;Atg4b|1.22999329974;Rbm14|1.21610147307;Ogfod1|1.3095600915;Fscn1|0.779303894013;Pik3c3|0.728562547364;Map1lc3a|0.75113781835
regulation of mRNA splicing, via spliceosome	GO:0048024	0.0277	3	87	211	28193	U2af2|1.35899883429;Acin1|1.21016885689;Rbm10|1.53416425297
endomembrane system organization	GO:0010256	0.0278	10	661	211	28193	Trappc8|1.27087033221;Stx8|1.27565548306;Clip3|1.3617026485;Arfgef1|1.30044912606;Kcnb1|1.51556595568;Emd|1.21329211836;Tmeff2|1.24644029609;Pdcd10|0.832394100559;Pik3c3|0.728562547364;Rab29|0.740871287836
vesicle-mediated transport between endosomal compartments	GO:0098927	0.0282	2	35	211	28193	Stx8|1.27565548306;Pik3c3|0.728562547364
positive regulation of intracellular signal transduction	GO:1902533	0.0288	14	1059	211	28193	Rb1cc1|1.24665774562;Arfgef1|1.30044912606;Shoc2|1.54161031326;Crkl|1.25522820054;TGM2|1.22062669499;Nqo2|1.2016348094;Ddrgk1|1.58825190354;Iqgap1|1.34593311037;Magi3|1.34248450547;Ksr2|1.20323503521;Pdcd10|0.832394100559;Eif2ak2|0.798045533519;Map4k2|0.80158045977;Stk4|0.829611522199
regulation of phosphate metabolic process	GO:0019220	0.0293	23	2019	211	28193	H2afy|1.22477321792;Dock7|1.26203657603;Apc|1.21950682711;Pak5|1.39677582912;Pdcl3|1.22603116149;Rb1cc1|1.24665774562;Clip3|1.3617026485;Crkl|1.25522820054;Nqo2|1.2016348094;Fer|1.20808247671;Ddrgk1|1.58825190354;Iqgap1|1.34593311037;Magi3|1.34248450547;Ksr2|1.20323503521;Hdac6|1.76295586838;Pdcd10|0.832394100559;Syap1|0.830364522342;Lrrtm4|0.782976882728;Eif2ak2|0.798045533519;Zgpat|0.8172197124…
terpenoid metabolic process	GO:0006721	0.0293	3	89	211	28193	Ggps1|1.3641596432;Aldh1a1|0.827223724447;Crabp1|0.780290036733
negative regulation of histone H3-K27 methylation	GO:0061086	0.0296	1	4	211	28193	H2afy|1.22477321792
epoxide metabolic process	GO:0097176	0.0296	1	4	211	28193	Ephx1|1.49956121022
regulation of mitotic cytokinesis	GO:1902412	0.0296	1	4	211	28193	Map9|1.20712430169
negative regulation of blood vessel endothelial cell proliferation involved in sprouting angiogenesis	GO:1903588	0.0296	1	4	211	28193	Pdcd10|0.832394100559
reticulophagy	GO:0061709	0.0296	1	4	211	28193	Rb1cc1|1.24665774562
cholangiocyte proliferation	GO:1990705	0.0296	1	4	211	28193	Hdac6|1.76295586838
regulation of cell differentiation involved in embryonic placenta development	GO:0060800	0.0296	1	4	211	28193	Stk4|0.829611522199
Golgi reassembly	GO:0090168	0.0296	1	4	211	28193	Pdcd10|0.832394100559
retinoic acid catabolic process	GO:0034653	0.0296	1	4	211	28193	Crabp1|0.780290036733
hydrogen sulfide biosynthetic process	GO:0070814	0.0296	1	4	211	28193	Mpst|1.20991424896
insulin receptor signaling pathway via phosphatidylinositol 3-kinase	GO:0038028	0.0296	1	4	211	28193	Fer|1.20808247671
regulation of mitochondrial mRNA stability	GO:0044528	0.0296	1	4	211	28193	Tbrg4|1.22554906866
farnesyl diphosphate metabolic process	GO:0045338	0.0296	1	4	211	28193	Ggps1|1.3641596432
diterpenoid catabolic process	GO:0016103	0.0296	1	4	211	28193	Crabp1|0.780290036733
terpenoid catabolic process	GO:0016115	0.0296	1	4	211	28193	Crabp1|0.780290036733
negative regulation of transcription of nuclear large rRNA transcript from RNA polymerase I promoter	GO:1901837	0.0296	1	4	211	28193	H2afy|1.22477321792
diapedesis	GO:0050904	0.0296	1	4	211	28193	Fer|1.20808247671
TNFSF11-mediated signaling pathway	GO:0071847	0.0296	1	4	211	28193	Tjp2|1.41326649978
parathyroid gland development	GO:0060017	0.0296	1	4	211	28193	Crkl|1.25522820054
detection of virus	GO:0009597	0.0296	1	4	211	28193	Ddx58|0.767238242618
habituation	GO:0046959	0.0296	1	4	211	28193	Shank1|1.20422754158
homoserine metabolic process	GO:0009092	0.0296	1	4	211	28193	Mpst|1.20991424896
transsulfuration	GO:0019346	0.0296	1	4	211	28193	Mpst|1.20991424896
N-acetylneuraminate catabolic process	GO:0019262	0.0296	1	4	211	28193	Npl|0.830543205977
positive regulation of peptidyl-tyrosine autophosphorylation	GO:1900086	0.0296	1	4	211	28193	Iqgap1|1.34593311037
negative regulation of histone H3-K4 methylation	GO:0051572	0.0296	1	4	211	28193	H2afy|1.22477321792
protein farnesylation	GO:0018343	0.0296	1	4	211	28193	Fntb|0.833406196121
mitochondrial respiratory chain complex I assembly	GO:0032981	0.0297	2	36	211	28193	A0A0G2JZJ9|1.22392395288;Ndufaf3|1.37928849903
mitochondrial respiratory chain complex I biogenesis	GO:0097031	0.0297	2	36	211	28193	A0A0G2JZJ9|1.22392395288;Ndufaf3|1.37928849903
NADH dehydrogenase complex assembly	GO:0010257	0.0297	2	36	211	28193	A0A0G2JZJ9|1.22392395288;Ndufaf3|1.37928849903
extrinsic apoptotic signaling pathway	GO:0097191	0.0298	5	230	211	28193	Pak5|1.39677582912;Rb1cc1|1.24665774562;Itm2c|1.45798503338;Pea15|0.830059709702;Stk4|0.829611522199
regulation of phosphorus metabolic process	GO:0051174	0.0303	23	2026	211	28193	H2afy|1.22477321792;Dock7|1.26203657603;Apc|1.21950682711;Pak5|1.39677582912;Pdcl3|1.22603116149;Rb1cc1|1.24665774562;Clip3|1.3617026485;Crkl|1.25522820054;Nqo2|1.2016348094;Fer|1.20808247671;Ddrgk1|1.58825190354;Iqgap1|1.34593311037;Magi3|1.34248450547;Ksr2|1.20323503521;Hdac6|1.76295586838;Pdcd10|0.832394100559;Syap1|0.830364522342;Lrrtm4|0.782976882728;Eif2ak2|0.798045533519;Zgpat|0.8172197124…
single-organism metabolic process	GO:0044710	0.0308	63	6780	211	28193	LOC102556347|1.23007804252;Hars|1.20987061381;Echs1|1.28197566883;Mpst|1.20991424896;H2afy|1.22477321792;Aifm3|1.33649770161;Trappc8|1.27087033221;Gmpr|1.27214979071;Fam131b|1.20217032925;Pak5|1.39677582912;Pdcl3|1.22603116149;Pdxdc1|1.24510745292;Cad|1.22927126918;Hmga1|1.20693229562;Adhfe1|1.22441385461;Tbrg4|1.22554906866;RGD1307830|1.45767777274;U2af2|1.35899883429;Rb1cc1|1.24665774562;Arfgef…
regulation of extracellular matrix organization	GO:1903053	0.0308	7	398	211	28193	Apc|1.21950682711;Clip3|1.3617026485;Arfgef1|1.30044912606;Fer|1.20808247671;Shank1|1.20422754158;Tmeff2|1.24644029609;Fscn1|0.779303894013
negative regulation of extrinsic apoptotic signaling pathway	GO:2001237	0.031	3	91	211	28193	Pak5|1.39677582912;Rb1cc1|1.24665774562;Pea15|0.830059709702
positive regulation of catabolic process	GO:0009896	0.0312	7	399	211	28193	Tsc2|1.23877990124;Apc|1.21950682711;Bnip3|1.46158590599;Atg4b|1.22999329974;Ddrgk1|1.58825190354;Osbpl7|2.62217580214;Dhrsx|1.38592363402
protein deubiquitination	GO:0016579	0.0313	4	158	211	28193	Babam1|1.22011000396;Usp24|1.24756366471;Uchl5|1.35747445275;USP9Y|0.744140765219
negative regulation of intracellular steroid hormone receptor signaling pathway	GO:0033144	0.0313	2	37	211	28193	Smarca4|1.36252660358;Lbh|1.22466811871
rRNA transcription	GO:0009303	0.0313	2	37	211	28193	H2afy|1.22477321792;Smarca4|1.36252660358
cell growth	GO:0016049	0.0321	9	583	211	28193	Pak5|1.39677582912;Rims2|1.39783022994;Cdkl5|1.30443526074;Smarca4|1.36252660358;Iqgap1|1.34593311037;Cdh4|1.3077222532;Hdac6|1.76295586838;Raph1|0.768397348805;Spg20|0.721404359032
wound healing, spreading of cells	GO:0044319	0.0329	2	38	211	28193	Tmeff2|1.24644029609;Pdcd10|0.832394100559
cellular response to platelet-derived growth factor stimulus	GO:0036120	0.0329	2	38	211	28193	Iqgap1|1.34593311037;Syap1|0.830364522342
positive regulation of epidermis development	GO:0045684	0.0329	2	38	211	28193	H2afy|1.22477321792;Krt2|1.24621981602
epiboly involved in wound healing	GO:0090505	0.0329	2	38	211	28193	Tmeff2|1.24644029609;Pdcd10|0.832394100559
regulation of metabolic process	GO:0019222	0.033	75	8314	211	28193	Tceal5|1.26047344021;H2afy|1.22477321792;Eif3j|1.32234704581;Gapvd1|1.20249916136;Abcf1|1.29921744886;Dock7|1.26203657603;Fam131b|1.20217032925;Tsc2|1.23877990124;Apc|1.21950682711;Pak5|1.39677582912;Pdcl3|1.22603116149;Hmga1|1.20693229562;Prpf6|1.30060459378;Tbrg4|1.22554906866;U2af2|1.35899883429;Cdkl5|1.30443526074;Eif3m|1.21400060372;Rb1cc1|1.24665774562;Clip3|1.3617026485;Arfgef1|1.300449126…
cell surface receptor signaling pathway involved in cell-cell signaling	GO:1905114	0.0333	9	587	211	28193	Apc|1.21950682711;Btrc|1.36588227597;Smarca4|1.36252660358;Shank1|1.20422754158;Grk5|1.20465765883;Lrrfip2|0.815202551653;Paf1|0.81784989858;Stk4|0.829611522199;Grb10|0.719852941176
positive regulation of peptidyl-serine phosphorylation	GO:0033138	0.0337	3	94	211	28193	Dock7|1.26203657603;Pdcd10|0.832394100559;Stk4|0.829611522199
regulation of intracellular protein transport	GO:0033157	0.0338	7	406	211	28193	U2af2|1.35899883429;Kcnb1|1.51556595568;Prelid3a|1.2321168663;Pdcd10|0.832394100559;Ubac2|0.729565994786;Rab29|0.740871287836;Ddx58|0.767238242618
establishment of protein localization to mitochondrion	GO:0072655	0.0338	4	162	211	28193	Pmpca|1.2805246529;U2af2|1.35899883429;Prelid3a|1.2321168663;Tomm20|0.791641945334
regulation of mitochondrion organization	GO:0010821	0.0339	6	320	211	28193	Fam131b|1.20217032925;U2af2|1.35899883429;Acin1|1.21016885689;Bnip3|1.46158590599;Prelid3a|1.2321168663;Hdac6|1.76295586838
cell motility	GO:0048870	0.0344	19	1614	211	28193	Krt2|1.24621981602;Tyro3|1.37436361616;Dock7|1.26203657603;Apc|1.21950682711;Pak5|1.39677582912;Cdkl5|1.30443526074;Sorbs2|1.22998431408;Crkl|1.25522820054;Fer|1.20808247671;GNA12|1.219676305;Ddrgk1|1.58825190354;Iqgap1|1.34593311037;Mdga1|1.63273029305;Tmeff2|1.24644029609;Fscn1|0.779303894013;Dock4|0.786082582817;Pdcd10|0.832394100559;Angpt2|0.765296498409;Ddx58|0.767238242618
localization of cell	GO:0051674	0.0344	19	1614	211	28193	Krt2|1.24621981602;Tyro3|1.37436361616;Dock7|1.26203657603;Apc|1.21950682711;Pak5|1.39677582912;Cdkl5|1.30443526074;Sorbs2|1.22998431408;Crkl|1.25522820054;Fer|1.20808247671;GNA12|1.219676305;Ddrgk1|1.58825190354;Iqgap1|1.34593311037;Mdga1|1.63273029305;Tmeff2|1.24644029609;Fscn1|0.779303894013;Dock4|0.786082582817;Pdcd10|0.832394100559;Angpt2|0.765296498409;Ddx58|0.767238242618
regulation of lamellipodium assembly	GO:0010591	0.0345	2	39	211	28193	Fer|1.20808247671;Fscn1|0.779303894013
early endosome to late endosome transport	GO:0045022	0.0345	2	39	211	28193	Stx8|1.27565548306;Pik3c3|0.728562547364
epiboly	GO:0090504	0.0345	2	39	211	28193	Tmeff2|1.24644029609;Pdcd10|0.832394100559
nucleotide transport	GO:0006862	0.0345	2	39	211	28193	Slc25a36|1.3865789886;Slc25a42|1.31567723133
positive regulation of cellular component organization	GO:0051130	0.0345	18	1507	211	28193	H2afy|1.22477321792;Rims2|1.39783022994;U2af2|1.35899883429;Cdkl5|1.30443526074;Clip3|1.3617026485;Ppp3cc|1.68219842503;Bnip3|1.46158590599;Kcnb1|1.51556595568;Crkl|1.25522820054;Fer|1.20808247671;Iqgap1|1.34593311037;Shank1|1.20422754158;Fbxo4|1.56074283539;Cdh4|1.3077222532;Prelid3a|1.2321168663;Hdac6|1.76295586838;Fscn1|0.779303894013;Paf1|0.81784989858
substrate adhesion-dependent cell spreading	GO:0034446	0.0346	3	95	211	28193	Tyro3|1.37436361616;Crkl|1.25522820054;Fer|1.20808247671
negative regulation of cellular process	GO:0048523	0.0347	51	5343	211	28193	H2afy|1.22477321792;Tyro3|1.37436361616;Tsc2|1.23877990124;Tjp2|1.41326649978;Apc|1.21950682711;Pak5|1.39677582912;Pdcl3|1.22603116149;Hmga1|1.20693229562;Hist2h2be|1.42505332619;U2af2|1.35899883429;Rb1cc1|1.24665774562;Clip3|1.3617026485;Arfgef1|1.30044912606;Acin1|1.21016885689;Babam1|1.22011000396;Bnip3|1.46158590599;Kcnb1|1.51556595568;Crkl|1.25522820054;Btrc|1.36588227597;Smarca4|1.362526603…
negative regulation of biological process	GO:0048519	0.0349	55	5834	211	28193	H2afy|1.22477321792;Tyro3|1.37436361616;Tsc2|1.23877990124;Tjp2|1.41326649978;Apc|1.21950682711;Pak5|1.39677582912;Pdcl3|1.22603116149;Hmga1|1.20693229562;Hist2h2be|1.42505332619;U2af2|1.35899883429;Rb1cc1|1.24665774562;Clip3|1.3617026485;Arfgef1|1.30044912606;Dip2a|1.44213048026;Acin1|1.21016885689;Babam1|1.22011000396;Bnip3|1.46158590599;Kcnb1|1.51556595568;Crkl|1.25522820054;Btrc|1.36588227597…
regulation of mRNA metabolic process	GO:1903311	0.0351	4	164	211	28193	U2af2|1.35899883429;Acin1|1.21016885689;Rbm10|1.53416425297;Paf1|0.81784989858
regulation of microtubule cytoskeleton organization	GO:0070507	0.0354	5	241	211	28193	Map9|1.20712430169;Apc|1.21950682711;Clip3|1.3617026485;Rbm14|1.21610147307;Hdac6|1.76295586838
protein complex assembly	GO:0006461	0.0365	20	1734	211	28193	Hbb|1.81187563382;H2afy|1.22477321792;Map9|1.20712430169;Apc|1.21950682711;Clip3|1.3617026485;Arfgef1|1.30044912606;Kcnb1|1.51556595568;A0A0G2JZJ9|1.22392395288;TGM2|1.22062669499;Fer|1.20808247671;Shank1|1.20422754158;Pex11b|1.26365266822;Hcn1|1.27904356611;Sec16a|1.38696488696;Ndufaf3|1.37928849903;Fscn1|0.779303894013;Nap1l5|0.703079937189;Kcna3|0.829982456778;Eif2ak2|0.798045533519;Tomm20|0.7…
protein complex biogenesis	GO:0070271	0.0367	20	1735	211	28193	Hbb|1.81187563382;H2afy|1.22477321792;Map9|1.20712430169;Apc|1.21950682711;Clip3|1.3617026485;Arfgef1|1.30044912606;Kcnb1|1.51556595568;A0A0G2JZJ9|1.22392395288;TGM2|1.22062669499;Fer|1.20808247671;Shank1|1.20422754158;Pex11b|1.26365266822;Hcn1|1.27904356611;Sec16a|1.38696488696;Ndufaf3|1.37928849903;Fscn1|0.779303894013;Nap1l5|0.703079937189;Kcna3|0.829982456778;Eif2ak2|0.798045533519;Tomm20|0.7…
mitochondrial protein catabolic process	GO:0035694	0.0369	1	5	211	28193	Bnip3|1.46158590599
collateral sprouting in absence of injury	GO:0048669	0.0369	1	5	211	28193	Spg20|0.721404359032
protein polyufmylation	GO:1990564	0.0369	1	5	211	28193	Ddrgk1|1.58825190354
peptidyl-glutamine modification	GO:0018199	0.0369	1	5	211	28193	TGM2|1.22062669499
hydrogen sulfide metabolic process	GO:0070813	0.0369	1	5	211	28193	Mpst|1.20991424896
extracellular matrix-cell signaling	GO:0035426	0.0369	1	5	211	28193	Fer|1.20808247671
apoptotic chromosome condensation	GO:0030263	0.0369	1	5	211	28193	Acin1|1.21016885689
positive regulation of maintenance of mitotic sister chromatid cohesion	GO:0034184	0.0369	1	5	211	28193	H2afy|1.22477321792
positive regulation of maintenance of sister chromatid cohesion	GO:0034093	0.0369	1	5	211	28193	H2afy|1.22477321792
protein delipidation	GO:0051697	0.0369	1	5	211	28193	Atg4b|1.22999329974
regulation of peptidyl-tyrosine autophosphorylation	GO:1900084	0.0369	1	5	211	28193	Iqgap1|1.34593311037
RNA import into mitochondrion	GO:0035927	0.0369	1	5	211	28193	Tomm20|0.791641945334
negative regulation of mitochondrial membrane permeability involved in apoptotic process	GO:1902109	0.0369	1	5	211	28193	Bnip3|1.46158590599
protein K69-linked ufmylation	GO:1990592	0.0369	1	5	211	28193	Ddrgk1|1.58825190354
cellular response to cobalt ion	GO:0071279	0.0369	1	5	211	28193	Bnip3|1.46158590599
Kit signaling pathway	GO:0038109	0.0369	1	5	211	28193	Fer|1.20808247671
ubiquitin-dependent protein catabolic process via the N-end rule pathway	GO:0071596	0.0369	1	5	211	28193	Ubr2|0.779395940684
regulation of translation	GO:0006417	0.0373	7	415	211	28193	Eif3j|1.32234704581;Abcf1|1.29921744886;Eif3m|1.21400060372;NCK1|1.25372467679;Dhx29|1.98035094505;Ogfod1|1.3095600915;Eif2ak2|0.798045533519
protein destabilization	GO:0031648	0.0378	2	41	211	28193	Btrc|1.36588227597;Fbxo4|1.56074283539
protein localization to mitochondrion	GO:0070585	0.0379	4	168	211	28193	Pmpca|1.2805246529;U2af2|1.35899883429;Prelid3a|1.2321168663;Tomm20|0.791641945334
regulation of smooth muscle cell migration	GO:0014910	0.0384	3	99	211	28193	Dock7|1.26203657603;Iqgap1|1.34593311037;Dock4|0.786082582817
regulation of cell projection organization	GO:0031344	0.0386	11	798	211	28193	Rims2|1.39783022994;Cdkl5|1.30443526074;Fer|1.20808247671;Iqgap1|1.34593311037;Shank1|1.20422754158;Itm2c|1.45798503338;Cdh4|1.3077222532;Hdac6|1.76295586838;Fscn1|0.779303894013;Rab29|0.740871287836;Spg20|0.721404359032
SCF-dependent proteasomal ubiquitin-dependent protein catabolic process	GO:0031146	0.0395	2	42	211	28193	Btrc|1.36588227597;Fbxo4|1.56074283539
regulation of proteasomal protein catabolic process	GO:0061136	0.0398	5	249	211	28193	Usp24|1.24756366471;Btrc|1.36588227597;GNA12|1.219676305;Ddrgk1|1.58825190354;Osbpl7|2.62217580214
regulation of kinase activity	GO:0043549	0.0405	12	905	211	28193	H2afy|1.22477321792;Apc|1.21950682711;Pak5|1.39677582912;Iqgap1|1.34593311037;Magi3|1.34248450547;Pdcd10|0.832394100559;Syap1|0.830364522342;Lrrtm4|0.782976882728;Eif2ak2|0.798045533519;Zgpat|0.817219712408;Map4k2|0.80158045977;Stk4|0.829611522199
insulin-like growth factor receptor signaling pathway	GO:0048009	0.0412	2	43	211	28193	Igf2r|1.20857749702;Grb10|0.719852941176
regulation of MAPK cascade	GO:0043408	0.0413	11	807	211	28193	Pak5|1.39677582912;Rb1cc1|1.24665774562;Crkl|1.25522820054;Nqo2|1.2016348094;Iqgap1|1.34593311037;Magi3|1.34248450547;Ksr2|1.20323503521;Pdcd10|0.832394100559;Eif2ak2|0.798045533519;Map4k2|0.80158045977;Stk4|0.829611522199
monosaccharide transport	GO:0015749	0.0414	4	173	211	28193	Clip3|1.3617026485;Slc23a2|1.64789598104;Pea15|0.830059709702;Grb10|0.719852941176
regulation of cell migration	GO:0030334	0.0419	12	910	211	28193	Dock7|1.26203657603;Apc|1.21950682711;Crkl|1.25522820054;Fer|1.20808247671;GNA12|1.219676305;Ddrgk1|1.58825190354;Iqgap1|1.34593311037;Tmeff2|1.24644029609;Dock4|0.786082582817;Pdcd10|0.832394100559;Angpt2|0.765296498409;Ddx58|0.767238242618
positive regulation of apoptotic signaling pathway	GO:2001235	0.0422	4	174	211	28193	Bnip3|1.46158590599;Itm2c|1.45798503338;Pea15|0.830059709702;Stk4|0.829611522199
regulation of protein serine/threonine kinase activity	GO:0071900	0.0423	8	519	211	28193	H2afy|1.22477321792;Apc|1.21950682711;Iqgap1|1.34593311037;Magi3|1.34248450547;Pdcd10|0.832394100559;Syap1|0.830364522342;Eif2ak2|0.798045533519;Map4k2|0.80158045977
positive regulation of protein kinase activity	GO:0045860	0.0423	8	519	211	28193	Pak5|1.39677582912;Iqgap1|1.34593311037;Magi3|1.34248450547;Pdcd10|0.832394100559;Syap1|0.830364522342;Eif2ak2|0.798045533519;Map4k2|0.80158045977;Stk4|0.829611522199
organelle localization	GO:0051640	0.0427	9	615	211	28193	Rims2|1.39783022994;Ppp3cc|1.68219842503;Fer|1.20808247671;Synj2|1.31607509137;Sec16a|1.38696488696;Hdac6|1.76295586838;Pdcd10|0.832394100559;Msto1|0.762596623349;Map4k2|0.80158045977
protein-DNA complex subunit organization	GO:0071824	0.0428	5	254	211	28193	H2afy|1.22477321792;Ipo4|1.27870755194;Smarca4|1.36252660358;Nap1l5|0.703079937189;Paf1|0.81784989858
negative regulation of chemotaxis	GO:0050922	0.0429	2	44	211	28193	Hdac6|1.76295586838;Angpt2|0.765296498409
stem cell division	GO:0017145	0.0429	2	44	211	28193	Dock7|1.26203657603;Lbh|1.22466811871
lysine metabolic process	GO:0006553	0.0441	1	6	211	28193	Aasdhppt|0.756313740083
polynucleotide dephosphorylation	GO:0098501	0.0441	1	6	211	28193	Rngtt|0.806065109696
9-cis-retinoic acid metabolic process	GO:0042905	0.0441	1	6	211	28193	Aldh1a1|0.827223724447
negative regulation of mitochondrial fusion	GO:0010637	0.0441	1	6	211	28193	Bnip3|1.46158590599
asymmetric neuroblast division	GO:0055059	0.0441	1	6	211	28193	Dock7|1.26203657603
protein initiator methionine removal	GO:0070084	0.0441	1	6	211	28193	Metap1|1.21280681249
response to stem cell factor	GO:0036215	0.0441	1	6	211	28193	Fer|1.20808247671
9-cis-retinoic acid biosynthetic process	GO:0042904	0.0441	1	6	211	28193	Aldh1a1|0.827223724447
positive regulation of norepinephrine secretion	GO:0010701	0.0441	1	6	211	28193	Kcnb1|1.51556595568
establishment or maintenance of actin cytoskeleton polarity	GO:0030950	0.0441	1	6	211	28193	Mapkap1|1.42297651548
regulation of motor neuron apoptotic process	GO:2000671	0.0441	1	6	211	28193	Kcnb1|1.51556595568
negative regulation of transcription from RNA polymerase I promoter	GO:0016479	0.0441	1	6	211	28193	H2afy|1.22477321792
regulation of hematopoietic stem cell proliferation	GO:1902033	0.0441	1	6	211	28193	Eif2ak2|0.798045533519
cellular response to stem cell factor stimulus	GO:0036216	0.0441	1	6	211	28193	Fer|1.20808247671
protein glycosylation in Golgi	GO:0033578	0.0441	1	6	211	28193	Arfgef1|1.30044912606
common myeloid progenitor cell proliferation	GO:0035726	0.0441	1	6	211	28193	Fbxo4|1.56074283539
negative regulation of synapse assembly	GO:0051964	0.0441	1	6	211	28193	Mdga1|1.63273029305
glutamate catabolic process	GO:0006538	0.0441	1	6	211	28193	Adhfe1|1.22441385461
Tie signaling pathway	GO:0048014	0.0441	1	6	211	28193	Angpt2|0.765296498409
isoprenoid catabolic process	GO:0008300	0.0441	1	6	211	28193	Crabp1|0.780290036733
regulation of somatic stem cell population maintenance	GO:1904672	0.0441	1	6	211	28193	Lbh|1.22466811871
positive regulation of oxidative stress-induced neuron death	GO:1903223	0.0441	1	6	211	28193	Hdac6|1.76295586838
protein ufmylation	GO:0071569	0.0441	1	6	211	28193	Ddrgk1|1.58825190354
cellular response to amino acid starvation	GO:0034198	0.0447	2	45	211	28193	Map1lc3a|0.75113781835;Eif2ak2|0.798045533519
smooth muscle cell migration	GO:0014909	0.0455	3	106	211	28193	Dock7|1.26203657603;Iqgap1|1.34593311037;Dock4|0.786082582817
membrane organization	GO:0061024	0.0456	14	1130	211	28193	Stx8|1.27565548306;Clip3|1.3617026485;Bnip3|1.46158590599;Kcnb1|1.51556595568;Atg4b|1.22999329974;Emd|1.21329211836;Atp11c|1.26779770245;Srpra|1.50665074828;Tmeff2|1.24644029609;Sec16a|1.38696488696;Map1lc3a|0.75113781835;Rab29|0.740871287836;Tomm20|0.791641945334;Tbc1d9b|0.832594326917
locomotion	GO:0040011	0.0464	21	1894	211	28193	Krt2|1.24621981602;Tyro3|1.37436361616;Dock7|1.26203657603;Apc|1.21950682711;Pak5|1.39677582912;Cdkl5|1.30443526074;Sorbs2|1.22998431408;Crkl|1.25522820054;Fer|1.20808247671;GNA12|1.219676305;Ddrgk1|1.58825190354;Iqgap1|1.34593311037;Mdga1|1.63273029305;Tmeff2|1.24644029609;Cdh4|1.3077222532;Hdac6|1.76295586838;Fscn1|0.779303894013;Dock4|0.786082582817;Pdcd10|0.832394100559;Angpt2|0.765296498409;…
regulation of fibroblast migration	GO:0010762	0.0465	2	46	211	28193	Fer|1.20808247671;GNA12|1.219676305
single-organism membrane organization	GO:0044802	0.0472	13	1031	211	28193	Stx8|1.27565548306;Clip3|1.3617026485;Bnip3|1.46158590599;Kcnb1|1.51556595568;Atg4b|1.22999329974;Emd|1.21329211836;Atp11c|1.26779770245;Srpra|1.50665074828;Tmeff2|1.24644029609;Sec16a|1.38696488696;Rab29|0.740871287836;Tomm20|0.791641945334;Tbc1d9b|0.832594326917
macromolecule catabolic process	GO:0009057	0.0472	16	1349	211	28193	LOC100360846|1.25646797157;Apc|1.21950682711;Pdcl3|1.22603116149;Usp24|1.24756366471;Bnip3|1.46158590599;Atg4b|1.22999329974;Uchl5|1.35747445275;Btrc|1.36588227597;GNA12|1.219676305;Ddrgk1|1.58825190354;Ctsf|1.38388322649;Osbpl7|2.62217580214;Fbxo4|1.56074283539;Ubac2|0.729565994786;USP9Y|0.744140765219;Ubr2|0.779395940684
regulation of glucose transport	GO:0010827	0.0476	3	108	211	28193	Clip3|1.3617026485;Pea15|0.830059709702;Grb10|0.719852941176
stress-activated MAPK cascade	GO:0051403	0.0477	5	262	211	28193	Rb1cc1|1.24665774562;Magi3|1.34248450547;Pdcd10|0.832394100559;Eif2ak2|0.798045533519;Map4k2|0.80158045977
regulation of macromolecule metabolic process	GO:0060255	0.048	65	7197	211	28193	Tceal5|1.26047344021;H2afy|1.22477321792;Eif3j|1.32234704581;Abcf1|1.29921744886;Dock7|1.26203657603;Apc|1.21950682711;Pak5|1.39677582912;Pdcl3|1.22603116149;Hmga1|1.20693229562;Prpf6|1.30060459378;Tbrg4|1.22554906866;U2af2|1.35899883429;Eif3m|1.21400060372;Rb1cc1|1.24665774562;Clip3|1.3617026485;Arfgef1|1.30044912606;Dip2a|1.44213048026;Acin1|1.21016885689;Babam1|1.22011000396;Usp24|1.2475636647…
negative regulation of microtubule polymerization or depolymerization	GO:0031111	0.0484	2	47	211	28193	Apc|1.21950682711;Clip3|1.3617026485
positive regulation of autophagy	GO:0010508	0.0487	3	109	211	28193	Tsc2|1.23877990124;Bnip3|1.46158590599;Dhrsx|1.38592363402
regulation of extrinsic apoptotic signaling pathway via death domain receptors	GO:1902041	0.0502	2	48	211	28193	Pea15|0.830059709702;Stk4|0.829611522199
positive regulation of MAP kinase activity	GO:0043406	0.0503	5	266	211	28193	Iqgap1|1.34593311037;Magi3|1.34248450547;Pdcd10|0.832394100559;Eif2ak2|0.798045533519;Map4k2|0.80158045977
regulation of locomotion	GO:0040012	0.0508	13	1043	211	28193	Dock7|1.26203657603;Apc|1.21950682711;Crkl|1.25522820054;Fer|1.20808247671;GNA12|1.219676305;Ddrgk1|1.58825190354;Iqgap1|1.34593311037;Tmeff2|1.24644029609;Hdac6|1.76295586838;Dock4|0.786082582817;Pdcd10|0.832394100559;Angpt2|0.765296498409;Ddx58|0.767238242618
heterochromatin assembly	GO:0031507	0.0512	1	7	211	28193	Hmga1|1.20693229562
regulation of membrane hyperpolarization	GO:1902630	0.0512	1	7	211	28193	Hcn1|1.27904356611
response to 3,3',5-triiodo-L-thyronine	GO:1905242	0.0512	1	7	211	28193	Tomm20|0.791641945334
negative regulation of amyloid precursor protein biosynthetic process	GO:0042985	0.0512	1	7	211	28193	Itm2c|1.45798503338
tRNA transport	GO:0051031	0.0512	1	7	211	28193	Tomm20|0.791641945334
intrinsic apoptotic signaling pathway in response to hydrogen peroxide	GO:0036481	0.0512	1	7	211	28193	Pdcd10|0.832394100559
positive regulation of metallopeptidase activity	GO:1905050	0.0512	1	7	211	28193	Ddrgk1|1.58825190354
positive regulation of smooth muscle cell apoptotic process	GO:0034393	0.0512	1	7	211	28193	Rbm10|1.53416425297
positive regulation of protein glycosylation	GO:0060050	0.0512	1	7	211	28193	Arfgef1|1.30044912606
protein maturation by iron-sulfur cluster transfer	GO:0097428	0.0512	1	7	211	28193	Isca2|1.23418044248
negative regulation of mitochondrial membrane permeability	GO:0035795	0.0512	1	7	211	28193	Bnip3|1.46158590599
cellular response to leucine	GO:0071233	0.0512	1	7	211	28193	Ubr2|0.779395940684
nonassociative learning	GO:0046958	0.0512	1	7	211	28193	Shank1|1.20422754158
abscission	GO:0009838	0.0512	1	7	211	28193	Spg20|0.721404359032
establishment of protein localization to chromatin	GO:0071169	0.0512	1	7	211	28193	H2afy|1.22477321792
fat-soluble vitamin catabolic process	GO:0042363	0.0512	1	7	211	28193	Crabp1|0.780290036733
pre-B cell differentiation	GO:0002329	0.0512	1	7	211	28193	Atp11c|1.26779770245
Golgi to lysosome transport	GO:0090160	0.0512	1	7	211	28193	Ccdc91|1.74809160305
interspecies interaction between organisms	GO:0044419	0.0515	6	355	211	28193	Nlrx1|1.20238091355;Pdcl3|1.22603116149;Hist2h2be|1.42505332619;Smarca4|1.36252660358;Rab29|0.740871287836;Eif2ak2|0.798045533519
negative regulation of neuron projection development	GO:0010977	0.0516	4	186	211	28193	Itm2c|1.45798503338;Hdac6|1.76295586838;Rab29|0.740871287836;Spg20|0.721404359032
protein complex disassembly	GO:0043241	0.0516	4	186	211	28193	Apc|1.21950682711;Bnip3|1.46158590599;Smarca4|1.36252660358;Ogfod1|1.3095600915
organic substance catabolic process	GO:1901575	0.0518	24	2258	211	28193	LOC100360846|1.25646797157;Echs1|1.28197566883;Apc|1.21950682711;Pdcl3|1.22603116149;Cpq|1.62176757185;Adhfe1|1.22441385461;Usp24|1.24756366471;Bnip3|1.46158590599;Atg4b|1.22999329974;Uchl5|1.35747445275;Btrc|1.36588227597;GNA12|1.219676305;Ddrgk1|1.58825190354;Pld1|1.50184681794;Ctsf|1.38388322649;Osbpl7|2.62217580214;Fbxo4|1.56074283539;Synj2|1.31607509137;Npl|0.830543205977;Ubac2|0.72956599478…
neuron projection morphogenesis	GO:0048812	0.0519	10	738	211	28193	Dock7|1.26203657603;Rims2|1.39783022994;Cdkl5|1.30443526074;Lrfn3|1.41466819153;Iqgap1|1.34593311037;Shank1|1.20422754158;Cdh4|1.3077222532;Hdac6|1.76295586838;Raph1|0.768397348805;Spg20|0.721404359032
regulation of plasma membrane organization	GO:1903729	0.0521	3	112	211	28193	Stx8|1.27565548306;Clip3|1.3617026485;Tmeff2|1.24644029609
protein lipidation	GO:0006497	0.0521	3	112	211	28193	Clip3|1.3617026485;Atg4b|1.22999329974;Pik3c3|0.728562547364
regulation of glycoprotein biosynthetic process	GO:0010559	0.0521	2	49	211	28193	Arfgef1|1.30044912606;Itm2c|1.45798503338
Ras protein signal transduction	GO:0007265	0.0521	8	542	211	28193	Pak5|1.39677582912;Arfgef1|1.30044912606;Shoc2|1.54161031326;Rab33a|1.26463982137;GNA12|1.219676305;Mapkap1|1.42297651548;Ksr2|1.20323503521;Rab29|0.740871287836
positive regulation of protein serine/threonine kinase activity	GO:0071902	0.0527	6	357	211	28193	Iqgap1|1.34593311037;Magi3|1.34248450547;Pdcd10|0.832394100559;Syap1|0.830364522342;Eif2ak2|0.798045533519;Map4k2|0.80158045977
keratinocyte differentiation	GO:0030216	0.0532	3	113	211	28193	H2afy|1.22477321792;Krt2|1.24621981602;Stk4|0.829611522199
ncRNA transcription	GO:0098781	0.054	2	50	211	28193	H2afy|1.22477321792;Smarca4|1.36252660358
regulation of fibril organization	GO:1902903	0.0544	6	360	211	28193	Apc|1.21950682711;Clip3|1.3617026485;Arfgef1|1.30044912606;Fer|1.20808247671;Shank1|1.20422754158;Tmeff2|1.24644029609
phosphate-containing compound metabolic process	GO:0006796	0.0551	41	4281	211	28193	H2afy|1.22477321792;Pdp1|1.22184728779;Gmpr|1.27214979071;Tyro3|1.37436361616;Dock7|1.26203657603;Apc|1.21950682711;Pak5|1.39677582912;Pdcl3|1.22603116149;Cad|1.22927126918;Pick1|1.32095309467;Tbrg4|1.22554906866;Cdkl5|1.30443526074;Rb1cc1|1.24665774562;Clip3|1.3617026485;Ggps1|1.3641596432;Ppp3cc|1.68219842503;Crkl|1.25522820054;Btrc|1.36588227597;Nqo2|1.2016348094;Fer|1.20808247671;Ddrgk1|1.588…
liver development	GO:0001889	0.0557	5	274	211	28193	Mpst|1.20991424896;Cad|1.22927126918;Rb1cc1|1.24665774562;Ephx1|1.49956121022;Igf2r|1.20857749702
viral process	GO:0016032	0.0564	5	275	211	28193	Nlrx1|1.20238091355;Pdcl3|1.22603116149;Smarca4|1.36252660358;Rab29|0.740871287836;Eif2ak2|0.798045533519
regulation of organelle assembly	GO:1902115	0.0567	4	192	211	28193	Cdkl5|1.30443526074;Rab33a|1.26463982137;Rbm14|1.21610147307;Fscn1|0.779303894013
protein modification by small protein removal	GO:0070646	0.0567	4	192	211	28193	Babam1|1.22011000396;Usp24|1.24756366471;Uchl5|1.35747445275;USP9Y|0.744140765219
regulation of cellular amide metabolic process	GO:0034248	0.0576	7	458	211	28193	Eif3j|1.32234704581;Abcf1|1.29921744886;Eif3m|1.21400060372;NCK1|1.25372467679;Dhx29|1.98035094505;Ogfod1|1.3095600915;Eif2ak2|0.798045533519
regulation of axon extension	GO:0030516	0.0579	3	117	211	28193	Cdkl5|1.30443526074;Cdh4|1.3077222532;Hdac6|1.76295586838
negative regulation of developmental growth	GO:0048640	0.0579	3	117	211	28193	Hdac6|1.76295586838;Spg20|0.721404359032;Stk4|0.829611522199
hepaticobiliary system development	GO:0061008	0.0579	5	277	211	28193	Mpst|1.20991424896;Cad|1.22927126918;Rb1cc1|1.24665774562;Ephx1|1.49956121022;Igf2r|1.20857749702
negative regulation of endothelial cell migration	GO:0010596	0.0579	2	52	211	28193	Pdcd10|0.832394100559;Angpt2|0.765296498409
regulation of intracellular transport	GO:0032386	0.0581	9	653	211	28193	U2af2|1.35899883429;Ppp3cc|1.68219842503;Kcnb1|1.51556595568;Fer|1.20808247671;Prelid3a|1.2321168663;Pdcd10|0.832394100559;Ubac2|0.729565994786;Rab29|0.740871287836;Ddx58|0.767238242618
neuronal action potential propagation	GO:0019227	0.0583	1	8	211	28193	Scn1a|1.22517605392
ganglioside biosynthetic process	GO:0001574	0.0583	1	8	211	28193	St8sia3|1.25235631745
outer mitochondrial membrane organization	GO:0007008	0.0583	1	8	211	28193	Tomm20|0.791641945334
protein retention in ER lumen	GO:0006621	0.0583	1	8	211	28193	Ankrd13c|1.35931292508
ribosomal protein import into nucleus	GO:0006610	0.0583	1	8	211	28193	Ipo4|1.27870755194
pyrimidine nucleobase biosynthetic process	GO:0019856	0.0583	1	8	211	28193	Cad|1.22927126918
queuosine metabolic process	GO:0046116	0.0583	1	8	211	28193	Pdcl3|1.22603116149
negative regulation of retrograde protein transport, ER to cytosol	GO:1904153	0.0583	1	8	211	28193	Ubac2|0.729565994786
positive regulation of extracellular matrix disassembly	GO:0090091	0.0583	1	8	211	28193	Fscn1|0.779303894013
optic cup morphogenesis involved in camera-type eye development	GO:0002072	0.0583	1	8	211	28193	Aldh1a1|0.827223724447
queuosine biosynthetic process	GO:0008616	0.0583	1	8	211	28193	Pdcl3|1.22603116149
chaperone-mediated protein transport	GO:0072321	0.0583	1	8	211	28193	Clip3|1.3617026485
spliceosomal tri-snRNP complex assembly	GO:0000244	0.0583	1	8	211	28193	Prpf6|1.30060459378
positive regulation of protein localization to centrosome	GO:1904781	0.0583	1	8	211	28193	Apc|1.21950682711
negative regulation of protein exit from endoplasmic reticulum	GO:0070862	0.0583	1	8	211	28193	Ubac2|0.729565994786
'de novo' pyrimidine nucleobase biosynthetic process	GO:0006207	0.0583	1	8	211	28193	Cad|1.22927126918
positive regulation of cellular senescence	GO:2000774	0.0583	1	8	211	28193	Hmga1|1.20693229562
protein sialylation	GO:1990743	0.0583	1	8	211	28193	St8sia3|1.25235631745
intrinsic apoptotic signaling pathway in response to hypoxia	GO:1990144	0.0583	1	8	211	28193	Bnip3|1.46158590599
regulation of integrin biosynthetic process	GO:0045113	0.0583	1	8	211	28193	Tmeff2|1.24644029609
regulation of stem cell division	GO:2000035	0.0583	1	8	211	28193	Lbh|1.22466811871
negative regulation of bone development	GO:1903011	0.0583	1	8	211	28193	Tjp2|1.41326649978
positive regulation of protein polyubiquitination	GO:1902916	0.0583	1	8	211	28193	Fbxo4|1.56074283539
positive regulation of glial cell migration	GO:1903977	0.0583	1	8	211	28193	Crkl|1.25522820054
action potential propagation	GO:0098870	0.0583	1	8	211	28193	Scn1a|1.22517605392
regulation of maintenance of mitotic sister chromatid cohesion	GO:0034182	0.0583	1	8	211	28193	H2afy|1.22477321792
regulation of maintenance of sister chromatid cohesion	GO:0034091	0.0583	1	8	211	28193	H2afy|1.22477321792
formation of cytoplasmic translation initiation complex	GO:0001732	0.0583	1	8	211	28193	Eif3m|1.21400060372
regulation of microtubule-based process	GO:0032886	0.0586	5	278	211	28193	Map9|1.20712430169;Apc|1.21950682711;Clip3|1.3617026485;Rbm14|1.21610147307;Hdac6|1.76295586838
regulation of multicellular organismal development	GO:2000026	0.0587	24	2289	211	28193	H2afy|1.22477321792;Tjp2|1.41326649978;Pdcl3|1.22603116149;Rims2|1.39783022994;Cdkl5|1.30443526074;Acin1|1.21016885689;Crkl|1.25522820054;Htatip2|1.28809982789;Iqgap1|1.34593311037;Shank1|1.20422754158;Atp11c|1.26779770245;Itm2c|1.45798503338;Lbh|1.22466811871;Mdga1|1.63273029305;P4htm|1.29254991986;Cdh4|1.3077222532;Hdac6|1.76295586838;Pdcd10|0.832394100559;Angpt2|0.765296498409;Rab29|0.74087128…
positive regulation of kinase activity	GO:0033674	0.0587	8	556	211	28193	Pak5|1.39677582912;Iqgap1|1.34593311037;Magi3|1.34248450547;Pdcd10|0.832394100559;Syap1|0.830364522342;Eif2ak2|0.798045533519;Map4k2|0.80158045977;Stk4|0.829611522199
positive regulation of cell migration	GO:0030335	0.0587	8	556	211	28193	Dock7|1.26203657603;Apc|1.21950682711;Crkl|1.25522820054;Fer|1.20808247671;Ddrgk1|1.58825190354;Iqgap1|1.34593311037;Dock4|0.786082582817;Pdcd10|0.832394100559
regulation of cell motility	GO:2000145	0.0589	12	962	211	28193	Dock7|1.26203657603;Apc|1.21950682711;Crkl|1.25522820054;Fer|1.20808247671;GNA12|1.219676305;Ddrgk1|1.58825190354;Iqgap1|1.34593311037;Tmeff2|1.24644029609;Dock4|0.786082582817;Pdcd10|0.832394100559;Angpt2|0.765296498409;Ddx58|0.767238242618
lipoprotein biosynthetic process	GO:0042158	0.0591	3	118	211	28193	Clip3|1.3617026485;Atg4b|1.22999329974;Pik3c3|0.728562547364
regulation of cellular component movement	GO:0051270	0.0591	13	1068	211	28193	Dock7|1.26203657603;Apc|1.21950682711;Crkl|1.25522820054;Fer|1.20808247671;GNA12|1.219676305;Ddrgk1|1.58825190354;Iqgap1|1.34593311037;Tmeff2|1.24644029609;Hdac6|1.76295586838;Dock4|0.786082582817;Pdcd10|0.832394100559;Angpt2|0.765296498409;Ddx58|0.767238242618
regulation of neuron projection development	GO:0010975	0.0594	9	656	211	28193	Rims2|1.39783022994;Cdkl5|1.30443526074;Iqgap1|1.34593311037;Shank1|1.20422754158;Itm2c|1.45798503338;Cdh4|1.3077222532;Hdac6|1.76295586838;Rab29|0.740871287836;Spg20|0.721404359032
regulation of anatomical structure size	GO:0090066	0.0599	9	657	211	28193	Cdkl5|1.30443526074;Rb1cc1|1.24665774562;Arfgef1|1.30044912606;Fer|1.20808247671;Pex11b|1.26365266822;Cdh4|1.3077222532;Lrrc8d|1.39896010292;Hdac6|1.76295586838;Spg20|0.721404359032
regulation of hemopoiesis	GO:1903706	0.0599	6	369	211	28193	Tjp2|1.41326649978;Acin1|1.21016885689;Atp11c|1.26779770245;P4htm|1.29254991986;Eif2ak2|0.798045533519;Paf1|0.81784989858
isoprenoid biosynthetic process	GO:0008299	0.0599	2	53	211	28193	Ggps1|1.3641596432;Aldh1a1|0.827223724447
regulation of establishment of protein localization	GO:0070201	0.06	12	965	211	28193	Gapvd1|1.20249916136;U2af2|1.35899883429;Clip3|1.3617026485;Kcnb1|1.51556595568;Ddrgk1|1.58825190354;Ankrd13c|1.35931292508;Prelid3a|1.2321168663;Pdcd10|0.832394100559;Ubac2|0.729565994786;Pik3c3|0.728562547364;Rab29|0.740871287836;Ddx58|0.767238242618
regulation of intracellular signal transduction	GO:1902531	0.0608	21	1955	211	28193	Tsc2|1.23877990124;Pak5|1.39677582912;Rb1cc1|1.24665774562;Arfgef1|1.30044912606;Shoc2|1.54161031326;Crkl|1.25522820054;Btrc|1.36588227597;TGM2|1.22062669499;Nqo2|1.2016348094;GNA12|1.219676305;Mapkap1|1.42297651548;Ddrgk1|1.58825190354;Iqgap1|1.34593311037;Magi3|1.34248450547;Ksr2|1.20323503521;Pdcd10|0.832394100559;Lrrtm4|0.782976882728;Eif2ak2|0.798045533519;Ubr2|0.779395940684;Map4k2|0.801580…
movement of cell or subcellular component	GO:0006928	0.0608	23	2183	211	28193	Krt2|1.24621981602;Tyro3|1.37436361616;Dock7|1.26203657603;Apc|1.21950682711;Pak5|1.39677582912;Scn1a|1.22517605392;Cdkl5|1.30443526074;Sorbs2|1.22998431408;Crkl|1.25522820054;Fer|1.20808247671;GNA12|1.219676305;Ddrgk1|1.58825190354;Iqgap1|1.34593311037;Mdga1|1.63273029305;Tmeff2|1.24644029609;Cdh4|1.3077222532;Myh11|1.76955063716;Hdac6|1.76295586838;Fscn1|0.779303894013;Dock4|0.786082582817;Pdcd…
phospholipid biosynthetic process	GO:0008654	0.0611	4	197	211	28193	Ggps1|1.3641596432;Pld1|1.50184681794;Cds1|2.18705937365;Pik3c3|0.728562547364
cellular response to oxidative stress	GO:0034599	0.0611	6	371	211	28193	Bnip3|1.46158590599;Fer|1.20808247671;Hdac6|1.76295586838;Pdcd10|0.832394100559;Map1lc3a|0.75113781835;Aldh3b1|0.797311949484
vesicle organization	GO:0016050	0.0618	6	372	211	28193	Stx8|1.27565548306;Snx11|1.34273338634;Sec16a|1.38696488696;Pik3c3|0.728562547364;Rab29|0.740871287836;Tbc1d9b|0.832594326917
regulation of glycoprotein metabolic process	GO:1903018	0.0619	2	54	211	28193	Arfgef1|1.30044912606;Itm2c|1.45798503338
regulation of lamellipodium organization	GO:1902743	0.0619	2	54	211	28193	Fer|1.20808247671;Fscn1|0.779303894013
histone ubiquitination	GO:0016574	0.0619	2	54	211	28193	Ubr2|0.779395940684;Paf1|0.81784989858
fibroblast migration	GO:0010761	0.0619	2	54	211	28193	Fer|1.20808247671;GNA12|1.219676305
regulation of Wnt signaling pathway	GO:0030111	0.0623	5	283	211	28193	Apc|1.21950682711;Btrc|1.36588227597;Smarca4|1.36252660358;Stk4|0.829611522199;Grb10|0.719852941176
muscle cell migration	GO:0014812	0.0627	3	121	211	28193	Dock7|1.26203657603;Iqgap1|1.34593311037;Dock4|0.786082582817
negative regulation of behavior	GO:0048521	0.0639	2	55	211	28193	Hdac6|1.76295586838;Angpt2|0.765296498409
regulation of protein complex disassembly	GO:0043244	0.0639	3	122	211	28193	Apc|1.21950682711;Bnip3|1.46158590599;Ogfod1|1.3095600915
neuromuscular process	GO:0050905	0.0652	3	123	211	28193	Scn1a|1.22517605392;Shank1|1.20422754158;Spg20|0.721404359032
RNA splicing, via transesterification reactions with bulged adenosine as nucleophile	GO:0000377	0.0653	5	287	211	28193	Srrm2|1.29802284206;Prpf6|1.30060459378;U2af2|1.35899883429;Acin1|1.21016885689;Rbm10|1.53416425297
mRNA splicing, via spliceosome	GO:0000398	0.0653	5	287	211	28193	Srrm2|1.29802284206;Prpf6|1.30060459378;U2af2|1.35899883429;Acin1|1.21016885689;Rbm10|1.53416425297
regulation of translational termination	GO:0006449	0.0654	1	9	211	28193	Ogfod1|1.3095600915
purine nucleoside transmembrane transport	GO:0015860	0.0654	1	9	211	28193	Slc25a42|1.31567723133
7-methylguanosine mRNA capping	GO:0006370	0.0654	1	9	211	28193	Rngtt|0.806065109696
immature B cell differentiation	GO:0002327	0.0654	1	9	211	28193	Atp11c|1.26779770245
primitive hemopoiesis	GO:0060215	0.0654	1	9	211	28193	Stk4|0.829611522199
positive regulation of transcription of nuclear large rRNA transcript from RNA polymerase I promoter	GO:1901838	0.0654	1	9	211	28193	Smarca4|1.36252660358
maintenance of protein localization in endoplasmic reticulum	GO:0035437	0.0654	1	9	211	28193	Ankrd13c|1.35931292508
negative regulation of centriole replication	GO:0046600	0.0654	1	9	211	28193	Rbm14|1.21610147307
regulation of aerobic respiration	GO:1903715	0.0654	1	9	211	28193	Bnip3|1.46158590599
regulation of vascular smooth muscle contraction	GO:0003056	0.0654	1	9	211	28193	Dock4|0.786082582817
integrin biosynthetic process	GO:0045112	0.0654	1	9	211	28193	Tmeff2|1.24644029609
peroxisome fission	GO:0016559	0.0654	1	9	211	28193	Pex11b|1.26365266822
regulation of mitochondrial fusion	GO:0010635	0.0654	1	9	211	28193	Bnip3|1.46158590599
amyloid precursor protein biosynthetic process	GO:0042983	0.0654	1	9	211	28193	Itm2c|1.45798503338
diol biosynthetic process	GO:0034312	0.0654	1	9	211	28193	Ephx1|1.49956121022
regulation of amyloid precursor protein biosynthetic process	GO:0042984	0.0654	1	9	211	28193	Itm2c|1.45798503338
elastic fiber assembly	GO:0048251	0.0654	1	9	211	28193	Myh11|1.76955063716
negative regulation of mast cell activation involved in immune response	GO:0033007	0.0654	1	9	211	28193	Fer|1.20808247671
arginine biosynthetic process	GO:0006526	0.0654	1	9	211	28193	Cad|1.22927126918
CDP-diacylglycerol biosynthetic process	GO:0016024	0.0654	1	9	211	28193	Cds1|2.18705937365
motor neuron apoptotic process	GO:0097049	0.0654	1	9	211	28193	Kcnb1|1.51556595568
L-ascorbic acid metabolic process	GO:0019852	0.0654	1	9	211	28193	Slc23a2|1.64789598104
establishment of Golgi localization	GO:0051683	0.0654	1	9	211	28193	Pdcd10|0.832394100559
positive regulation of monocyte differentiation	GO:0045657	0.0654	1	9	211	28193	Acin1|1.21016885689
positive regulation of long term synaptic depression	GO:1900454	0.0654	1	9	211	28193	Kcnb1|1.51556595568
phosphatidylglycerol biosynthetic process	GO:0006655	0.0654	1	9	211	28193	Cds1|2.18705937365
positive regulation of sister chromatid cohesion	GO:0045876	0.0654	1	9	211	28193	H2afy|1.22477321792
positive regulation of developmental process	GO:0051094	0.0655	18	1634	211	28193	H2afy|1.22477321792;Krt2|1.24621981602;Pdcl3|1.22603116149;Hmga1|1.20693229562;Rims2|1.39783022994;Cdkl5|1.30443526074;Acin1|1.21016885689;Bnip3|1.46158590599;Crkl|1.25522820054;Iqgap1|1.34593311037;Shank1|1.20422754158;Atp11c|1.26779770245;Lbh|1.22466811871;Cdh4|1.3077222532;Hdac6|1.76295586838;Syap1|0.830364522342;Angpt2|0.765296498409;Stk4|0.829611522199
regulation of myeloid cell differentiation	GO:0045637	0.0657	4	202	211	28193	Tjp2|1.41326649978;Acin1|1.21016885689;P4htm|1.29254991986;Paf1|0.81784989858
RNA splicing, via transesterification reactions	GO:0000375	0.0661	5	288	211	28193	Srrm2|1.29802284206;Prpf6|1.30060459378;U2af2|1.35899883429;Acin1|1.21016885689;Rbm10|1.53416425297
positive regulation of cell projection organization	GO:0031346	0.0666	7	474	211	28193	Rims2|1.39783022994;Cdkl5|1.30443526074;Iqgap1|1.34593311037;Shank1|1.20422754158;Cdh4|1.3077222532;Hdac6|1.76295586838;Fscn1|0.779303894013
nucleobase-containing compound transport	GO:0015931	0.0676	4	204	211	28193	Slc25a36|1.3865789886;Slc25a42|1.31567723133;Nup214|1.22272284041;Tomm20|0.791641945334
nucleosome assembly	GO:0006334	0.0677	3	125	211	28193	H2afy|1.22477321792;Ipo4|1.27870755194;Nap1l5|0.703079937189
regulation of TOR signaling	GO:0032006	0.0677	3	125	211	28193	Tsc2|1.23877990124;GNA12|1.219676305;Ubr2|0.779395940684
positive regulation of cell motility	GO:2000147	0.069	8	576	211	28193	Dock7|1.26203657603;Apc|1.21950682711;Crkl|1.25522820054;Fer|1.20808247671;Ddrgk1|1.58825190354;Iqgap1|1.34593311037;Dock4|0.786082582817;Pdcd10|0.832394100559
macromolecular complex disassembly	GO:0032984	0.0696	4	206	211	28193	Apc|1.21950682711;Bnip3|1.46158590599;Smarca4|1.36252660358;Ogfod1|1.3095600915
developmental growth	GO:0048589	0.0701	10	781	211	28193	Cpq|1.62176757185;Rims2|1.39783022994;Cdkl5|1.30443526074;Iqgap1|1.34593311037;Ptpn12|1.66549518826;Cdh4|1.3077222532;Hdac6|1.76295586838;Raph1|0.768397348805;Spg20|0.721404359032;Stk4|0.829611522199
platelet-derived growth factor receptor signaling pathway	GO:0048008	0.0701	2	58	211	28193	Fer|1.20808247671;Iqgap1|1.34593311037
phosphorus metabolic process	GO:0006793	0.0702	41	4364	211	28193	H2afy|1.22477321792;Pdp1|1.22184728779;Gmpr|1.27214979071;Tyro3|1.37436361616;Dock7|1.26203657603;Apc|1.21950682711;Pak5|1.39677582912;Pdcl3|1.22603116149;Cad|1.22927126918;Pick1|1.32095309467;Tbrg4|1.22554906866;Cdkl5|1.30443526074;Rb1cc1|1.24665774562;Clip3|1.3617026485;Ggps1|1.3641596432;Ppp3cc|1.68219842503;Crkl|1.25522820054;Btrc|1.36588227597;Nqo2|1.2016348094;Fer|1.20808247671;Ddrgk1|1.588…
positive regulation of phosphorus metabolic process	GO:0010562	0.0703	15	1316	211	28193	Dock7|1.26203657603;Pak5|1.39677582912;Rb1cc1|1.24665774562;Clip3|1.3617026485;Crkl|1.25522820054;Nqo2|1.2016348094;Ddrgk1|1.58825190354;Iqgap1|1.34593311037;Magi3|1.34248450547;Ksr2|1.20323503521;Pdcd10|0.832394100559;Syap1|0.830364522342;Eif2ak2|0.798045533519;Map4k2|0.80158045977;Stk4|0.829611522199
positive regulation of phosphate metabolic process	GO:0045937	0.0703	15	1316	211	28193	Dock7|1.26203657603;Pak5|1.39677582912;Rb1cc1|1.24665774562;Clip3|1.3617026485;Crkl|1.25522820054;Nqo2|1.2016348094;Ddrgk1|1.58825190354;Iqgap1|1.34593311037;Magi3|1.34248450547;Ksr2|1.20323503521;Pdcd10|0.832394100559;Syap1|0.830364522342;Eif2ak2|0.798045533519;Map4k2|0.80158045977;Stk4|0.829611522199
positive regulation of JNK cascade	GO:0046330	0.0703	3	127	211	28193	Rb1cc1|1.24665774562;Magi3|1.34248450547;Map4k2|0.80158045977
positive regulation of chromosome organization	GO:2001252	0.0703	3	127	211	28193	H2afy|1.22477321792;Fbxo4|1.56074283539;Paf1|0.81784989858
hematopoietic or lymphoid organ development	GO:0048534	0.0704	11	886	211	28193	Armc6|1.24415030762;Tyro3|1.37436361616;Tjp2|1.41326649978;Acin1|1.21016885689;Babam1|1.22011000396;Crkl|1.25522820054;Atp11c|1.26779770245;P4htm|1.29254991986;Eif2ak2|0.798045533519;Paf1|0.81784989858;Stk4|0.829611522199
regulation of cellular component biogenesis	GO:0044087	0.0714	12	994	211	28193	Cdkl5|1.30443526074;Clip3|1.3617026485;Arfgef1|1.30044912606;Rab33a|1.26463982137;Fer|1.20808247671;Iqgap1|1.34593311037;Shank1|1.20422754158;Mdga1|1.63273029305;Rbm14|1.21610147307;Tmeff2|1.24644029609;Fscn1|0.779303894013;Eif2ak2|0.798045533519
multi-organism cellular process	GO:0044764	0.0715	4	208	211	28193	Nlrx1|1.20238091355;Pdcl3|1.22603116149;Smarca4|1.36252660358;Ddx58|0.767238242618
intracellular receptor signaling pathway	GO:0030522	0.0716	5	295	211	28193	Smarca4|1.36252660358;Ddrgk1|1.58825190354;Lbh|1.22466811871;Kmt2d|0.820991170991;Ddx58|0.767238242618
mitotic cytokinesis	GO:0000281	0.0723	2	59	211	28193	Map9|1.20712430169;Apc|1.21950682711
cell cycle	GO:0007049	0.0724	19	1769	211	28193	H2afy|1.22477321792;Map9|1.20712430169;Apc|1.21950682711;Pak5|1.39677582912;Babam1|1.22011000396;Btrc|1.36588227597;Fer|1.20808247671;Iqgap1|1.34593311037;Nup214|1.22272284041;Fbxo4|1.56074283539;Rbm14|1.21610147307;Pea15|0.830059709702;H2afx|0.765901134992;Pik3c3|0.728562547364;Ubr2|0.779395940684;Map4k2|0.80158045977;Paf1|0.81784989858;Stk4|0.829611522199;Fntb|0.833406196121
regulation of histone H3-K27 methylation	GO:0061085	0.0724	1	10	211	28193	H2afy|1.22477321792
positive regulation of cell aging	GO:0090343	0.0724	1	10	211	28193	Hmga1|1.20693229562
DNA replication-dependent nucleosome organization	GO:0034723	0.0724	1	10	211	28193	Ipo4|1.27870755194
regulation of osteoclast development	GO:2001204	0.0724	1	10	211	28193	Tjp2|1.41326649978
nucleosome positioning	GO:0016584	0.0724	1	10	211	28193	Paf1|0.81784989858
establishment of endothelial intestinal barrier	GO:0090557	0.0724	1	10	211	28193	Tjp2|1.41326649978
vitamin catabolic process	GO:0009111	0.0724	1	10	211	28193	Crabp1|0.780290036733
autophagic cell death	GO:0048102	0.0724	1	10	211	28193	Bnip3|1.46158590599
CDP-diacylglycerol metabolic process	GO:0046341	0.0724	1	10	211	28193	Cds1|2.18705937365
DNA replication-dependent nucleosome assembly	GO:0006335	0.0724	1	10	211	28193	Ipo4|1.27870755194
positive regulation of stem cell population maintenance	GO:1902459	0.0724	1	10	211	28193	Lbh|1.22466811871
negative regulation of action potential	GO:0045759	0.0724	1	10	211	28193	Hcn1|1.27904356611
cardiac muscle fiber development	GO:0048739	0.0724	1	10	211	28193	Myh11|1.76955063716
response to cortisol	GO:0051414	0.0724	1	10	211	28193	Cad|1.22927126918
regulation of hematopoietic stem cell differentiation	GO:1902036	0.0724	1	10	211	28193	Eif2ak2|0.798045533519
positive regulation of granulocyte macrophage colony-stimulating factor production	GO:0032725	0.0724	1	10	211	28193	Ddx58|0.767238242618
endocardium development	GO:0003157	0.0724	1	10	211	28193	Stk4|0.829611522199
establishment or maintenance of cytoskeleton polarity	GO:0030952	0.0724	1	10	211	28193	Mapkap1|1.42297651548
positive regulation of T cell receptor signaling pathway	GO:0050862	0.0724	1	10	211	28193	Rab29|0.740871287836
cellular metabolic process	GO:0044237	0.0726	119	14427	211	28193	Hbb|1.81187563382;LOC100360846|1.25646797157;Hars|1.20987061381;Pmpca|1.2805246529;Echs1|1.28197566883;Mpst|1.20991424896;Tceal5|1.26047344021;H2afy|1.22477321792;Pdp1|1.22184728779;Eif3j|1.32234704581;Trappc8|1.27087033221;Gmpr|1.27214979071;Abcf1|1.29921744886;Isca2|1.23418044248;Tyro3|1.37436361616;Dock7|1.26203657603;Fam131b|1.20217032925;Tsc2|1.23877990124;Apc|1.21950682711;Pak5|1.3967758291…
positive regulation of NF-kappaB transcription factor activity	GO:0051092	0.0743	3	130	211	28193	Fer|1.20808247671;Ddrgk1|1.58825190354;Eif2ak2|0.798045533519
positive regulation of dendrite morphogenesis	GO:0050775	0.0744	2	60	211	28193	Cdkl5|1.30443526074;Hdac6|1.76295586838
establishment or maintenance of cell polarity	GO:0007163	0.0745	4	211	211	28193	Dock7|1.26203657603;Arfgef1|1.30044912606;Mapkap1|1.42297651548;Fscn1|0.779303894013
regulation of peptidyl-serine phosphorylation	GO:0033135	0.0756	3	131	211	28193	Dock7|1.26203657603;Pdcd10|0.832394100559;Stk4|0.829611522199
cellular macromolecular complex assembly	GO:0034622	0.0757	14	1221	211	28193	H2afy|1.22477321792;Eif3j|1.32234704581;Ipo4|1.27870755194;Prpf6|1.30060459378;Eif3m|1.21400060372;Clip3|1.3617026485;Arfgef1|1.30044912606;A0A0G2JZJ9|1.22392395288;Fer|1.20808247671;Ogfod1|1.3095600915;Ndufaf3|1.37928849903;Nap1l5|0.703079937189;Eif2ak2|0.798045533519;Tomm20|0.791641945334
MAPK cascade	GO:0000165	0.0758	11	898	211	28193	Pak5|1.39677582912;Rb1cc1|1.24665774562;Crkl|1.25522820054;Nqo2|1.2016348094;Iqgap1|1.34593311037;Magi3|1.34248450547;Ksr2|1.20323503521;Pdcd10|0.832394100559;Eif2ak2|0.798045533519;Map4k2|0.80158045977;Stk4|0.829611522199
positive regulation of protein catabolic process	GO:0045732	0.0765	4	213	211	28193	Apc|1.21950682711;Atg4b|1.22999329974;Ddrgk1|1.58825190354;Osbpl7|2.62217580214
cellular senescence	GO:0090398	0.0766	2	61	211	28193	Hmga1|1.20693229562;H2afx|0.765901134992
isoprenoid metabolic process	GO:0006720	0.077	3	132	211	28193	Ggps1|1.3641596432;Aldh1a1|0.827223724447;Crabp1|0.780290036733
regulation of axonogenesis	GO:0050770	0.0776	4	214	211	28193	Cdkl5|1.30443526074;Cdh4|1.3077222532;Hdac6|1.76295586838;Spg20|0.721404359032
regulation of apoptotic signaling pathway	GO:2001233	0.0781	6	396	211	28193	Pak5|1.39677582912;Rb1cc1|1.24665774562;Bnip3|1.46158590599;Itm2c|1.45798503338;Pea15|0.830059709702;Stk4|0.829611522199
positive regulation of neuron projection development	GO:0010976	0.0781	6	396	211	28193	Rims2|1.39783022994;Cdkl5|1.30443526074;Iqgap1|1.34593311037;Shank1|1.20422754158;Cdh4|1.3077222532;Hdac6|1.76295586838
regulation of protein transport	GO:0051223	0.0786	11	904	211	28193	Gapvd1|1.20249916136;U2af2|1.35899883429;Kcnb1|1.51556595568;Ddrgk1|1.58825190354;Ankrd13c|1.35931292508;Prelid3a|1.2321168663;Pdcd10|0.832394100559;Ubac2|0.729565994786;Pik3c3|0.728562547364;Rab29|0.740871287836;Ddx58|0.767238242618
response to amino acid	GO:0043200	0.0786	4	215	211	28193	Hcn1|1.27904356611;Pik3c3|0.728562547364;Tomm20|0.791641945334;Ubr2|0.779395940684
C-terminal protein lipidation	GO:0006501	0.0793	1	11	211	28193	Atg4b|1.22999329974
regulation of protein localization to centrosome	GO:1904779	0.0793	1	11	211	28193	Apc|1.21950682711
negative regulation of androgen receptor signaling pathway	GO:0060766	0.0793	1	11	211	28193	Smarca4|1.36252660358
innate immune response in mucosa	GO:0002227	0.0793	1	11	211	28193	Hist2h2be|1.42505332619
asymmetric stem cell division	GO:0098722	0.0793	1	11	211	28193	Dock7|1.26203657603
vitamin transmembrane transport	GO:0035461	0.0793	1	11	211	28193	Slc23a2|1.64789598104
protein processing involved in protein targeting to mitochondrion	GO:0006627	0.0793	1	11	211	28193	Pmpca|1.2805246529
diterpenoid biosynthetic process	GO:0016102	0.0793	1	11	211	28193	Aldh1a1|0.827223724447
regulation of mitotic centrosome separation	GO:0046602	0.0793	1	11	211	28193	Map9|1.20712430169
ADP transport	GO:0015866	0.0793	1	11	211	28193	Slc25a42|1.31567723133
regulation of retrograde protein transport, ER to cytosol	GO:1904152	0.0793	1	11	211	28193	Ubac2|0.729565994786
axonal transport of mitochondrion	GO:0019896	0.0793	1	11	211	28193	Hdac6|1.76295586838
N-acetylneuraminate metabolic process	GO:0006054	0.0793	1	11	211	28193	Npl|0.830543205977
retinoic acid biosynthetic process	GO:0002138	0.0793	1	11	211	28193	Aldh1a1|0.827223724447
system development	GO:0048731	0.0793	51	5645	211	28193	Erc2|1.21939696586;Mpst|1.20991424896;H2afy|1.22477321792;Armc6|1.24415030762;Krt2|1.24621981602;Tyro3|1.37436361616;Dock7|1.26203657603;Tjp2|1.41326649978;Pdcl3|1.22603116149;Cad|1.22927126918;Rims2|1.39783022994;Pcdh9|1.25717833516;Cdkl5|1.30443526074;Rb1cc1|1.24665774562;Arfgef1|1.30044912606;Acin1|1.21016885689;Kif1bp|1.20128610896;Babam1|1.22011000396;Ppp3cc|1.68219842503;Bnip3|1.46158590599…
regulation of cellular localization	GO:0060341	0.0793	18	1677	211	28193	H2afy|1.22477321792;Apc|1.21950682711;Rims2|1.39783022994;Stx8|1.27565548306;U2af2|1.35899883429;Clip3|1.3617026485;Ppp3cc|1.68219842503;Kcnb1|1.51556595568;Fer|1.20808247671;Ddrgk1|1.58825190354;Iqgap1|1.34593311037;Fbxo4|1.56074283539;Prelid3a|1.2321168663;Pdcd10|0.832394100559;Ubac2|0.729565994786;Pik3c3|0.728562547364;Rab29|0.740871287836;Ddx58|0.767238242618
cellular macromolecule catabolic process	GO:0044265	0.0794	13	1121	211	28193	LOC100360846|1.25646797157;Pdcl3|1.22603116149;Usp24|1.24756366471;Bnip3|1.46158590599;Uchl5|1.35747445275;Btrc|1.36588227597;GNA12|1.219676305;Ddrgk1|1.58825190354;Ctsf|1.38388322649;Osbpl7|2.62217580214;Fbxo4|1.56074283539;USP9Y|0.744140765219;Ubr2|0.779395940684
protein targeting to membrane	GO:0006612	0.0797	3	134	211	28193	Kcnb1|1.51556595568;Atg4b|1.22999329974;Srpra|1.50665074828
positive regulation of cellular component movement	GO:0051272	0.0804	8	596	211	28193	Dock7|1.26203657603;Apc|1.21950682711;Crkl|1.25522820054;Fer|1.20808247671;Ddrgk1|1.58825190354;Iqgap1|1.34593311037;Dock4|0.786082582817;Pdcd10|0.832394100559
glycerophospholipid metabolic process	GO:0006650	0.0808	5	306	211	28193	Pld1|1.50184681794;Cds1|2.18705937365;Dbi|1.21135386045;Synj2|1.31607509137;Pik3c3|0.728562547364
negative regulation of axonogenesis	GO:0050771	0.0809	2	63	211	28193	Hdac6|1.76295586838;Spg20|0.721404359032
regulation of dendrite development	GO:0050773	0.0817	4	218	211	28193	Cdkl5|1.30443526074;Iqgap1|1.34593311037;Shank1|1.20422754158;Hdac6|1.76295586838
regulation of transferase activity	GO:0051338	0.0827	12	1020	211	28193	H2afy|1.22477321792;Apc|1.21950682711;Pak5|1.39677582912;Iqgap1|1.34593311037;Magi3|1.34248450547;Pdcd10|0.832394100559;Syap1|0.830364522342;Lrrtm4|0.782976882728;Eif2ak2|0.798045533519;Zgpat|0.817219712408;Map4k2|0.80158045977;Stk4|0.829611522199
regulation of biological quality	GO:0065008	0.0831	42	4548	211	28193	Aifm3|1.33649770161;Tyro3|1.37436361616;Tjp2|1.41326649978;Cpq|1.62176757185;Cad|1.22927126918;Scn1a|1.22517605392;Rims2|1.39783022994;Tbrg4|1.22554906866;Cdkl5|1.30443526074;Rb1cc1|1.24665774562;Arfgef1|1.30044912606;FTH1|1.22761239208;Acin1|1.21016885689;Bnip3|1.46158590599;Kcnb1|1.51556595568;Btrc|1.36588227597;TGM2|1.22062669499;Smarca4|1.36252660358;Fer|1.20808247671;GNA12|1.219676305;Ddrgk1…
nucleobase metabolic process	GO:0009112	0.0831	2	64	211	28193	Gmpr|1.27214979071;Cad|1.22927126918
positive regulation of axon extension	GO:0045773	0.0831	2	64	211	28193	Cdkl5|1.30443526074;Cdh4|1.3077222532
positive regulation of fat cell differentiation	GO:0045600	0.0831	2	64	211	28193	Syap1|0.830364522342;Stk4|0.829611522199
cellular response to reactive oxygen species	GO:0034614	0.0839	4	220	211	28193	Bnip3|1.46158590599;Fer|1.20808247671;Pdcd10|0.832394100559;Map1lc3a|0.75113781835
carbohydrate transport	GO:0008643	0.0839	4	220	211	28193	Clip3|1.3617026485;Slc23a2|1.64789598104;Pea15|0.830059709702;Grb10|0.719852941176
positive regulation of locomotion	GO:0040017	0.084	8	602	211	28193	Dock7|1.26203657603;Apc|1.21950682711;Crkl|1.25522820054;Fer|1.20808247671;Ddrgk1|1.58825190354;Iqgap1|1.34593311037;Dock4|0.786082582817;Pdcd10|0.832394100559
regulation of developmental growth	GO:0048638	0.0841	6	404	211	28193	Rims2|1.39783022994;Cdkl5|1.30443526074;Cdh4|1.3077222532;Hdac6|1.76295586838;Spg20|0.721404359032;Stk4|0.829611522199
axonogenesis	GO:0007409	0.0843	7	502	211	28193	Dock7|1.26203657603;Cdkl5|1.30443526074;Lrfn3|1.41466819153;Cdh4|1.3077222532;Hdac6|1.76295586838;Raph1|0.768397348805;Spg20|0.721404359032
negative regulation of cell projection organization	GO:0031345	0.0849	4	221	211	28193	Itm2c|1.45798503338;Hdac6|1.76295586838;Rab29|0.740871287836;Spg20|0.721404359032
establishment of cell polarity	GO:0030010	0.0853	3	138	211	28193	Dock7|1.26203657603;Arfgef1|1.30044912606;Fscn1|0.779303894013
cell morphogenesis involved in differentiation	GO:0000904	0.0853	11	918	211	28193	Tyro3|1.37436361616;Dock7|1.26203657603;Cdkl5|1.30443526074;Crkl|1.25522820054;Fer|1.20808247671;Lrfn3|1.41466819153;Shank1|1.20422754158;Cdh4|1.3077222532;Hdac6|1.76295586838;Raph1|0.768397348805;Spg20|0.721404359032
cell surface receptor signaling pathway	GO:0007166	0.0853	29	2980	211	28193	Ankmy2|1.20598995894;Tjp2|1.41326649978;Apc|1.21950682711;Pak5|1.39677582912;Hist2h2be|1.42505332619;Rb1cc1|1.24665774562;Kcnb1|1.51556595568;Btrc|1.36588227597;Smarca4|1.36252660358;Igf2r|1.20857749702;Fer|1.20808247671;Iqgap1|1.34593311037;Shank1|1.20422754158;Ptpn12|1.66549518826;Itm2c|1.45798503338;Rbm14|1.21610147307;Grk5|1.20465765883;Pea15|0.830059709702;Pdcd10|0.832394100559;Angpt2|0.7652…
retinoid metabolic process	GO:0001523	0.0854	2	65	211	28193	Aldh1a1|0.827223724447;Crabp1|0.780290036733
positive regulation of JUN kinase activity	GO:0043507	0.0854	2	65	211	28193	Magi3|1.34248450547;Map4k2|0.80158045977
positive regulation of macroautophagy	GO:0016239	0.0854	2	65	211	28193	Tsc2|1.23877990124;Bnip3|1.46158590599
positive regulation of dendritic spine development	GO:0060999	0.0854	2	65	211	28193	Cdkl5|1.30443526074;Shank1|1.20422754158
peptidyl-tyrosine autophosphorylation	GO:0038083	0.0854	2	65	211	28193	Fer|1.20808247671;Iqgap1|1.34593311037
positive regulation of protein homodimerization activity	GO:0090073	0.0862	1	12	211	28193	Syap1|0.830364522342
negative regulation of osteoblast proliferation	GO:0033689	0.0862	1	12	211	28193	Eif2ak2|0.798045533519
7-methylguanosine RNA capping	GO:0009452	0.0862	1	12	211	28193	Rngtt|0.806065109696
ATP transport	GO:0015867	0.0862	1	12	211	28193	Slc25a42|1.31567723133
Golgi to vacuole transport	GO:0006896	0.0862	1	12	211	28193	Ccdc91|1.74809160305
positive regulation of vascular endothelial growth factor receptor signaling pathway	GO:0030949	0.0862	1	12	211	28193	Grb10|0.719852941176
maintenance of sister chromatid cohesion	GO:0034086	0.0862	1	12	211	28193	H2afy|1.22477321792
3'-UTR-mediated mRNA stabilization	GO:0070935	0.0862	1	12	211	28193	Rbm10|1.53416425297
maintenance of mitotic sister chromatid cohesion	GO:0034088	0.0862	1	12	211	28193	H2afy|1.22477321792
regulation of transposition	GO:0010528	0.0862	1	12	211	28193	Ubr2|0.779395940684
positive regulation of necrotic cell death	GO:0010940	0.0862	1	12	211	28193	Bnip3|1.46158590599
negative regulation of protein ubiquitination involved in ubiquitin-dependent protein catabolic process	GO:2000059	0.0862	1	12	211	28193	Pdcl3|1.22603116149
negative regulation of axon extension involved in axon guidance	GO:0048843	0.0862	1	12	211	28193	Hdac6|1.76295586838
citrulline biosynthetic process	GO:0019240	0.0862	1	12	211	28193	Cad|1.22927126918
regulation of tubulin deacetylation	GO:0090043	0.0862	1	12	211	28193	Hdac6|1.76295586838
vagina development	GO:0060068	0.0862	1	12	211	28193	Tyro3|1.37436361616
negative regulation of ERAD pathway	GO:1904293	0.0862	1	12	211	28193	Ubac2|0.729565994786
phosphatidylglycerol metabolic process	GO:0046471	0.0862	1	12	211	28193	Cds1|2.18705937365
negative regulation of collateral sprouting	GO:0048671	0.0862	1	12	211	28193	Spg20|0.721404359032
regulation of blood vessel endothelial cell proliferation involved in sprouting angiogenesis	GO:1903587	0.0862	1	12	211	28193	Pdcd10|0.832394100559
negative regulation of epidermal growth factor-activated receptor activity	GO:0007175	0.0862	1	12	211	28193	Zgpat|0.817219712408
histone H2B ubiquitination	GO:0033523	0.0862	1	12	211	28193	Paf1|0.81784989858
negative regulation of transposition	GO:0010529	0.0862	1	12	211	28193	Ubr2|0.779395940684
righting reflex	GO:0060013	0.0862	1	12	211	28193	Shank1|1.20422754158
RNA capping	GO:0036260	0.0862	1	12	211	28193	Rngtt|0.806065109696
regulation of developmental process	GO:0050793	0.087	29	2986	211	28193	H2afy|1.22477321792;Krt2|1.24621981602;Tjp2|1.41326649978;Pdcl3|1.22603116149;Hmga1|1.20693229562;Rims2|1.39783022994;Cdkl5|1.30443526074;Acin1|1.21016885689;Bnip3|1.46158590599;Crkl|1.25522820054;GNA12|1.219676305;Htatip2|1.28809982789;Iqgap1|1.34593311037;Shank1|1.20422754158;Atp11c|1.26779770245;Itm2c|1.45798503338;Lbh|1.22466811871;Mdga1|1.63273029305;P4htm|1.29254991986;Cdh4|1.3077222532;Hda…
RNA splicing	GO:0008380	0.0872	6	408	211	28193	Srrm2|1.29802284206;Prpf6|1.30060459378;U2af2|1.35899883429;Acin1|1.21016885689;Rbm10|1.53416425297;Hnrnpf|0.824074784526
negative regulation of cell cycle G2/M phase transition	GO:1902750	0.0876	2	66	211	28193	H2afy|1.22477321792;Babam1|1.22011000396
morphogenesis of an epithelial sheet	GO:0002011	0.0876	2	66	211	28193	Tmeff2|1.24644029609;Pdcd10|0.832394100559
regulation of cellular metabolic process	GO:0031323	0.0884	64	7331	211	28193	Tceal5|1.26047344021;H2afy|1.22477321792;Eif3j|1.32234704581;Abcf1|1.29921744886;Dock7|1.26203657603;Fam131b|1.20217032925;Tsc2|1.23877990124;Apc|1.21950682711;Pak5|1.39677582912;Pdcl3|1.22603116149;Hmga1|1.20693229562;Prpf6|1.30060459378;U2af2|1.35899883429;Eif3m|1.21400060372;Rb1cc1|1.24665774562;Clip3|1.3617026485;Arfgef1|1.30044912606;Acin1|1.21016885689;Rab33a|1.26463982137;Babam1|1.22011000…
chromatin organization	GO:0006325	0.0888	11	925	211	28193	H2afy|1.22477321792;Ipo4|1.27870755194;Hmga1|1.20693229562;Babam1|1.22011000396;Smarca4|1.36252660358;Rbm14|1.21610147307;Hdac6|1.76295586838;H2afx|0.765901134992;Nap1l5|0.703079937189;Ubr2|0.779395940684;Paf1|0.81784989858
organelle fusion	GO:0048284	0.0893	4	225	211	28193	Stx8|1.27565548306;Bnip3|1.46158590599;Map1lc3a|0.75113781835;Tbc1d9b|0.832594326917
mitochondrial respiratory chain complex assembly	GO:0033108	0.0899	2	67	211	28193	A0A0G2JZJ9|1.22392395288;Ndufaf3|1.37928849903
regulation of centrosome cycle	GO:0046605	0.0899	2	67	211	28193	Map9|1.20712430169;Rbm14|1.21610147307
negative regulation of TOR signaling	GO:0032007	0.0899	2	67	211	28193	Tsc2|1.23877990124;Ubr2|0.779395940684
regulation of membrane permeability	GO:0090559	0.0899	2	67	211	28193	Tjp2|1.41326649978;Bnip3|1.46158590599
regulation of action potential	GO:0098900	0.0899	2	67	211	28193	Kcnb1|1.51556595568;Hcn1|1.27904356611
cell division	GO:0051301	0.0916	8	614	211	28193	H2afy|1.22477321792;Dock7|1.26203657603;Map9|1.20712430169;Apc|1.21950682711;Babam1|1.22011000396;Lbh|1.22466811871;Pik3c3|0.728562547364;Spg20|0.721404359032
protein homooligomerization	GO:0051260	0.0927	6	415	211	28193	Apc|1.21950682711;Kcnb1|1.51556595568;TGM2|1.22062669499;Pex11b|1.26365266822;Hcn1|1.27904356611;Kcna3|0.829982456778
response to oxidative stress	GO:0006979	0.0928	8	616	211	28193	H2afy|1.22477321792;Bnip3|1.46158590599;Fer|1.20808247671;Slc23a2|1.64789598104;Hdac6|1.76295586838;Pdcd10|0.832394100559;Map1lc3a|0.75113781835;Aldh3b1|0.797311949484
regulation of NLRP3 inflammasome complex assembly	GO:1900225	0.0931	1	13	211	28193	Eif2ak2|0.798045533519
embryonic camera-type eye formation	GO:0060900	0.0931	1	13	211	28193	Aldh1a1|0.827223724447
granulocyte macrophage colony-stimulating factor production	GO:0032604	0.0931	1	13	211	28193	Ddx58|0.767238242618
urea cycle	GO:0000050	0.0931	1	13	211	28193	Cad|1.22927126918
positive regulation of podosome assembly	GO:0071803	0.0931	1	13	211	28193	Fscn1|0.779303894013
regulation of granulocyte macrophage colony-stimulating factor production	GO:0032645	0.0931	1	13	211	28193	Ddx58|0.767238242618
regulation of translational initiation by eIF2 alpha phosphorylation	GO:0010998	0.0931	1	13	211	28193	Eif2ak2|0.798045533519
negative regulation of axon guidance	GO:1902668	0.0931	1	13	211	28193	Hdac6|1.76295586838
mitochondrial fragmentation involved in apoptotic process	GO:0043653	0.0931	1	13	211	28193	Bnip3|1.46158590599
negative regulation of centrosome cycle	GO:0046606	0.0931	1	13	211	28193	Rbm14|1.21610147307
regulation of metallopeptidase activity	GO:1905048	0.0931	1	13	211	28193	Ddrgk1|1.58825190354
lateral ventricle development	GO:0021670	0.0931	1	13	211	28193	Dbi|1.21135386045
negative regulation of centrosome duplication	GO:0010826	0.0931	1	13	211	28193	Rbm14|1.21610147307
negative regulation of cell cycle	GO:0045786	0.0941	7	516	211	28193	H2afy|1.22477321792;Apc|1.21950682711;Babam1|1.22011000396;Fbxo4|1.56074283539;Rbm14|1.21610147307;Pea15|0.830059709702;H2afx|0.765901134992
single-organism localization	GO:1902578	0.0942	49	5466	211	28193	Hbb|1.81187563382;Pmpca|1.2805246529;Hba-a2|1.61088253945;ENSRNOG00000031230|1.4267839371;Trappc8|1.27087033221;Ipo4|1.27870755194;Tyro3|1.37436361616;Tjp2|1.41326649978;Cad|1.22927126918;Scn1a|1.22517605392;Adhfe1|1.22441385461;Atp6v1g2|1.33290775081;Rims2|1.39783022994;Pick1|1.32095309467;Stx8|1.27565548306;Clip3|1.3617026485;Kif1bp|1.20128610896;Slc25a36|1.3865789886;Ppp3cc|1.68219842503;Bnip3…
RNA processing	GO:0006396	0.0946	12	1045	211	28193	Srrm2|1.29802284206;Prpf6|1.30060459378;Tbrg4|1.22554906866;U2af2|1.35899883429;Acin1|1.21016885689;Nop56|1.41137641262;Rbm10|1.53416425297;Dhx29|1.98035094505;Bcas2|1.49880210015;Hnrnpf|0.824074784526;Paf1|0.81784989858;Rngtt|0.806065109696
establishment of organelle localization	GO:0051656	0.0948	7	517	211	28193	Rims2|1.39783022994;Ppp3cc|1.68219842503;Fer|1.20808247671;Sec16a|1.38696488696;Hdac6|1.76295586838;Pdcd10|0.832394100559;Map4k2|0.80158045977
positive regulation of synaptic transmission	GO:0050806	0.0949	4	230	211	28193	Ppp3cc|1.68219842503;Shank1|1.20422754158;Dbi|1.21135386045;Hdac6|1.76295586838
regulation of histone methylation	GO:0031060	0.0968	2	70	211	28193	H2afy|1.22477321792;Paf1|0.81784989858
negative regulation of epithelial cell migration	GO:0010633	0.0968	2	70	211	28193	Pdcd10|0.832394100559;Angpt2|0.765296498409
cellular response to hydrogen peroxide	GO:0070301	0.097	3	146	211	28193	Bnip3|1.46158590599;Pdcd10|0.832394100559;Map1lc3a|0.75113781835
ubiquitin-dependent protein catabolic process	GO:0006511	0.0978	9	728	211	28193	Pdcl3|1.22603116149;Usp24|1.24756366471;Uchl5|1.35747445275;Btrc|1.36588227597;GNA12|1.219676305;Ddrgk1|1.58825190354;Fbxo4|1.56074283539;USP9Y|0.744140765219;Ubr2|0.779395940684
hemopoiesis	GO:0030097	0.0981	10	835	211	28193	Armc6|1.24415030762;Tyro3|1.37436361616;Tjp2|1.41326649978;Acin1|1.21016885689;Babam1|1.22011000396;Atp11c|1.26779770245;P4htm|1.29254991986;Eif2ak2|0.798045533519;Paf1|0.81784989858;Stk4|0.829611522199
positive regulation of cell morphogenesis involved in differentiation	GO:0010770	0.0983	4	233	211	28193	Cdkl5|1.30443526074;Crkl|1.25522820054;Cdh4|1.3077222532;Hdac6|1.76295586838
negative regulation of Wnt signaling pathway	GO:0030178	0.0985	3	147	211	28193	Apc|1.21950682711;Stk4|0.829611522199;Grb10|0.719852941176
insulin receptor signaling pathway	GO:0008286	0.0985	3	147	211	28193	Apc|1.21950682711;Fer|1.20808247671;Grb10|0.719852941176
synapse organization	GO:0050808	0.099	5	326	211	28193	Erc2|1.21939696586;Shank1|1.20422754158;Mdga1|1.63273029305;Lrrtm4|0.782976882728;Rab29|0.740871287836
regulation of mitotic sister chromatid segregation	GO:0033047	0.0991	2	71	211	28193	H2afy|1.22477321792;Apc|1.21950682711
cytoskeleton-dependent cytokinesis	GO:0061640	0.0991	2	71	211	28193	Map9|1.20712430169;Apc|1.21950682711
positive regulation of protein targeting to mitochondrion	GO:1903955	0.0991	2	71	211	28193	U2af2|1.35899883429;Prelid3a|1.2321168663
signal transduction by protein phosphorylation	GO:0023014	0.0993	11	945	211	28193	Pak5|1.39677582912;Rb1cc1|1.24665774562;Crkl|1.25522820054;Nqo2|1.2016348094;Iqgap1|1.34593311037;Magi3|1.34248450547;Ksr2|1.20323503521;Pdcd10|0.832394100559;Eif2ak2|0.798045533519;Map4k2|0.80158045977;Stk4|0.829611522199
steroid hormone mediated signaling pathway	GO:0043401	0.0995	4	234	211	28193	Smarca4|1.36252660358;Ddrgk1|1.58825190354;Lbh|1.22466811871;Kmt2d|0.820991170991
homocysteine metabolic process	GO:0050667	0.0999	1	14	211	28193	Mpst|1.20991424896
positive regulation of mitochondrial calcium ion concentration	GO:0051561	0.0999	1	14	211	28193	Bnip3|1.46158590599
cytoskeletal anchoring at plasma membrane	GO:0007016	0.0999	1	14	211	28193	Shank1|1.20422754158
COPII vesicle coating	GO:0048208	0.0999	1	14	211	28193	Sec16a|1.38696488696
mitochondrial RNA processing	GO:0000963	0.0999	1	14	211	28193	Tbrg4|1.22554906866
positive regulation of intracellular estrogen receptor signaling pathway	GO:0033148	0.0999	1	14	211	28193	Kmt2d|0.820991170991
cellular response to macrophage colony-stimulating factor stimulus	GO:0036006	0.0999	1	14	211	28193	Fer|1.20808247671
neuronal stem cell division	GO:0036445	0.0999	1	14	211	28193	Dock7|1.26203657603
phosphatidic acid biosynthetic process	GO:0006654	0.0999	1	14	211	28193	Pld1|1.50184681794
NLRP3 inflammasome complex assembly	GO:0044546	0.0999	1	14	211	28193	Eif2ak2|0.798045533519
prenylation	GO:0097354	0.0999	1	14	211	28193	Fntb|0.833406196121
nuclear envelope reassembly	GO:0031468	0.0999	1	14	211	28193	Emd|1.21329211836
Golgi inheritance	GO:0048313	0.0999	1	14	211	28193	Pdcd10|0.832394100559
protein prenylation	GO:0018342	0.0999	1	14	211	28193	Fntb|0.833406196121
vesicle targeting, rough ER to cis-Golgi	GO:0048207	0.0999	1	14	211	28193	Sec16a|1.38696488696
regulation of protein localization to chromosome, telomeric region	GO:1904814	0.0999	1	14	211	28193	H2afy|1.22477321792
response to macrophage colony-stimulating factor	GO:0036005	0.0999	1	14	211	28193	Fer|1.20808247671
positive regulation of keratinocyte differentiation	GO:0045618	0.0999	1	14	211	28193	H2afy|1.22477321792
urea metabolic process	GO:0019627	0.0999	1	14	211	28193	Cad|1.22927126918
neuroblast division	GO:0055057	0.0999	1	14	211	28193	Dock7|1.26203657603
tubulin deacetylation	GO:0090042	0.0999	1	14	211	28193	Hdac6|1.76295586838
negative regulation of intracellular estrogen receptor signaling pathway	GO:0033147	0.0999	1	14	211	28193	Lbh|1.22466811871
olfactory behavior	GO:0042048	0.0999	1	14	211	28193	Shank1|1.20422754158
diol metabolic process	GO:0034311	0.0999	1	14	211	28193	Ephx1|1.49956121022
positive regulation of transferase activity	GO:0051347	0.101	8	628	211	28193	Pak5|1.39677582912;Iqgap1|1.34593311037;Magi3|1.34248450547;Pdcd10|0.832394100559;Syap1|0.830364522342;Eif2ak2|0.798045533519;Map4k2|0.80158045977;Stk4|0.829611522199
lamellipodium assembly	GO:0030032	0.101	2	72	211	28193	Fer|1.20808247671;Fscn1|0.779303894013
modification-dependent protein catabolic process	GO:0019941	0.102	9	735	211	28193	Pdcl3|1.22603116149;Usp24|1.24756366471;Uchl5|1.35747445275;Btrc|1.36588227597;GNA12|1.219676305;Ddrgk1|1.58825190354;Fbxo4|1.56074283539;USP9Y|0.744140765219;Ubr2|0.779395940684
fat cell differentiation	GO:0045444	0.103	4	237	211	28193	Clip3|1.3617026485;Bnip3|1.46158590599;Syap1|0.830364522342;Stk4|0.829611522199
immune system development	GO:0002520	0.104	11	953	211	28193	Armc6|1.24415030762;Tyro3|1.37436361616;Tjp2|1.41326649978;Acin1|1.21016885689;Babam1|1.22011000396;Crkl|1.25522820054;Atp11c|1.26779770245;P4htm|1.29254991986;Eif2ak2|0.798045533519;Paf1|0.81784989858;Stk4|0.829611522199
vitamin metabolic process	GO:0006766	0.104	2	73	211	28193	Slc23a2|1.64789598104;Crabp1|0.780290036733
positive regulation of establishment of protein localization to mitochondrion	GO:1903749	0.104	2	73	211	28193	U2af2|1.35899883429;Prelid3a|1.2321168663
symbiosis, encompassing mutualism through parasitism	GO:0044403	0.104	5	331	211	28193	Nlrx1|1.20238091355;Pdcl3|1.22603116149;Smarca4|1.36252660358;Rab29|0.740871287836;Eif2ak2|0.798045533519
glycerophospholipid biosynthetic process	GO:0046474	0.106	3	152	211	28193	Pld1|1.50184681794;Cds1|2.18705937365;Pik3c3|0.728562547364
platelet aggregation	GO:0070527	0.106	2	74	211	28193	Tyro3|1.37436361616;Metap1|1.21280681249
forebrain cell migration	GO:0021885	0.106	2	74	211	28193	Tyro3|1.37436361616;Mdga1|1.63273029305
signal transduction involved in G2 DNA damage checkpoint	GO:0072425	0.107	1	15	211	28193	Babam1|1.22011000396
adenine nucleotide transport	GO:0051503	0.107	1	15	211	28193	Slc25a42|1.31567723133
Golgi localization	GO:0051645	0.107	1	15	211	28193	Pdcd10|0.832394100559
osteoclast development	GO:0036035	0.107	1	15	211	28193	Tjp2|1.41326649978
organelle inheritance	GO:0048308	0.107	1	15	211	28193	Pdcd10|0.832394100559
regulation of glial cell migration	GO:1903975	0.107	1	15	211	28193	Crkl|1.25522820054
negative regulation of mast cell activation	GO:0033004	0.107	1	15	211	28193	Fer|1.20808247671
neuron cellular homeostasis	GO:0070050	0.107	1	15	211	28193	Tyro3|1.37436361616
dicarboxylic acid catabolic process	GO:0043649	0.107	1	15	211	28193	Adhfe1|1.22441385461
cysteine metabolic process	GO:0006534	0.107	1	15	211	28193	Mpst|1.20991424896
regulation of monocyte differentiation	GO:0045655	0.107	1	15	211	28193	Acin1|1.21016885689
negative regulation of vasoconstriction	GO:0045906	0.107	1	15	211	28193	Dock4|0.786082582817
negative regulation of mitochondrial membrane potential	GO:0010917	0.107	1	15	211	28193	Bnip3|1.46158590599
detection of other organism	GO:0098543	0.107	1	15	211	28193	Parg|0.805743707896
detection of bacterium	GO:0016045	0.107	1	15	211	28193	Parg|0.805743707896
negative regulation of tumor necrosis factor-mediated signaling pathway	GO:0010804	0.107	1	15	211	28193	Hist2h2be|1.42505332619
spinal cord association neuron differentiation	GO:0021527	0.107	1	15	211	28193	Mdga1|1.63273029305
intracellular distribution of mitochondria	GO:0048312	0.107	1	15	211	28193	Synj2|1.31607509137
response to cisplatin	GO:0072718	0.107	1	15	211	28193	Hcn1|1.27904356611
positive regulation of B cell differentiation	GO:0045579	0.107	1	15	211	28193	Atp11c|1.26779770245
nucleosome disassembly	GO:0006337	0.107	1	15	211	28193	Smarca4|1.36252660358
positive regulation of synaptic vesicle endocytosis	GO:1900244	0.107	1	15	211	28193	Ppp3cc|1.68219842503
stress granule assembly	GO:0034063	0.107	1	15	211	28193	Ogfod1|1.3095600915
Fc-epsilon receptor signaling pathway	GO:0038095	0.107	1	15	211	28193	Fer|1.20808247671
positive regulation of cellular catabolic process	GO:0031331	0.107	5	334	211	28193	Tsc2|1.23877990124;Bnip3|1.46158590599;Ddrgk1|1.58825190354;Osbpl7|2.62217580214;Dhrsx|1.38592363402
modification-dependent macromolecule catabolic process	GO:0043632	0.108	9	744	211	28193	Pdcl3|1.22603116149;Usp24|1.24756366471;Uchl5|1.35747445275;Btrc|1.36588227597;GNA12|1.219676305;Ddrgk1|1.58825190354;Fbxo4|1.56074283539;USP9Y|0.744140765219;Ubr2|0.779395940684
phosphorylation	GO:0016310	0.108	29	3057	211	28193	H2afy|1.22477321792;Tyro3|1.37436361616;Dock7|1.26203657603;Apc|1.21950682711;Pak5|1.39677582912;Pdcl3|1.22603116149;Pick1|1.32095309467;Tbrg4|1.22554906866;Cdkl5|1.30443526074;Rb1cc1|1.24665774562;Clip3|1.3617026485;Crkl|1.25522820054;Nqo2|1.2016348094;Fer|1.20808247671;Ddrgk1|1.58825190354;Iqgap1|1.34593311037;Magi3|1.34248450547;Grk5|1.20465765883;Ksr2|1.20323503521;Hdac6|1.76295586838;Pdcd10|…
activation of MAPKK activity	GO:0000186	0.109	2	75	211	28193	Eif2ak2|0.798045533519;Stk4|0.829611522199
regulation of protein stability	GO:0031647	0.109	4	242	211	28193	Btrc|1.36588227597;Fbxo4|1.56074283539;Pdcd10|0.832394100559;Stk4|0.829611522199
positive regulation of GTPase activity	GO:0043547	0.109	9	746	211	28193	Gapvd1|1.20249916136;Dock7|1.26203657603;Tsc2|1.23877990124;Cdkl5|1.30443526074;Arfgef1|1.30044912606;Rabep2|1.24197773683;Iqgap1|1.34593311037;Dock4|0.786082582817;Tbc1d9b|0.832594326917
regulation of transport	GO:0051049	0.109	24	2461	211	28193	Gapvd1|1.20249916136;Scn1a|1.22517605392;Rims2|1.39783022994;U2af2|1.35899883429;Clip3|1.3617026485;Ppp3cc|1.68219842503;Kcnb1|1.51556595568;Fer|1.20808247671;Ddrgk1|1.58825190354;Shank1|1.20422754158;Lrrc8d|1.39896010292;Ankrd13c|1.35931292508;Hcn1|1.27904356611;Prelid3a|1.2321168663;Pea15|0.830059709702;Pdcd10|0.832394100559;Ubac2|0.729565994786;Kcna3|0.829982456778;Pik3c3|0.728562547364;Tspan1…
negative regulation of cell cycle process	GO:0010948	0.11	4	243	211	28193	H2afy|1.22477321792;Apc|1.21950682711;Babam1|1.22011000396;Rbm14|1.21610147307
regulation of cell cycle process	GO:0010564	0.111	8	642	211	28193	H2afy|1.22477321792;Map9|1.20712430169;Apc|1.21950682711;Babam1|1.22011000396;Fbxo4|1.56074283539;Rbm14|1.21610147307;Pik3c3|0.728562547364;Paf1|0.81784989858
regulation of cell division	GO:0051302	0.111	5	338	211	28193	H2afy|1.22477321792;Map9|1.20712430169;Apc|1.21950682711;Lbh|1.22466811871;Pik3c3|0.728562547364
positive regulation of cytoplasmic transport	GO:1903651	0.111	4	244	211	28193	U2af2|1.35899883429;Ppp3cc|1.68219842503;Prelid3a|1.2321168663;Ddx58|0.767238242618
neuron death	GO:0070997	0.112	6	438	211	28193	Tyro3|1.37436361616;Bnip3|1.46158590599;Kcnb1|1.51556595568;Nqo2|1.2016348094;Hdac6|1.76295586838;Rab29|0.740871287836
cytokinesis	GO:0000910	0.112	3	156	211	28193	Map9|1.20712430169;Apc|1.21950682711;Pik3c3|0.728562547364
response to organic cyclic compound	GO:0014070	0.113	18	1763	211	28193	Hba-a2|1.61088253945;Cad|1.22927126918;Btrc|1.36588227597;Smarca4|1.36252660358;Ephx1|1.49956121022;Ddrgk1|1.58825190354;Lbh|1.22466811871;Osbpl7|2.62217580214;Grk5|1.20465765883;Hcn1|1.27904356611;Hdac6|1.76295586838;Pea15|0.830059709702;Angpt2|0.765296498409;Map1lc3a|0.75113781835;Tomm20|0.791641945334;Kmt2d|0.820991170991;Ddx58|0.767238242618;Fntb|0.833406196121
positive regulation of mitochondrial fission	GO:0090141	0.113	1	16	211	28193	Bnip3|1.46158590599
regulation of extracellular matrix disassembly	GO:0010715	0.113	1	16	211	28193	Fscn1|0.779303894013
lipid particle organization	GO:0034389	0.113	1	16	211	28193	Spg20|0.721404359032
cell-cell adhesion mediated by cadherin	GO:0044331	0.113	1	16	211	28193	Fer|1.20808247671
cellular response to copper ion	GO:0071280	0.113	1	16	211	28193	Map1lc3a|0.75113781835
mitochondrial protein processing	GO:0034982	0.113	1	16	211	28193	Pmpca|1.2805246529
mitotic centrosome separation	GO:0007100	0.113	1	16	211	28193	Map9|1.20712430169
endodermal cell fate commitment	GO:0001711	0.113	1	16	211	28193	Paf1|0.81784989858
inositol phosphate dephosphorylation	GO:0046855	0.113	1	16	211	28193	Synj2|1.31607509137
SRP-dependent cotranslational protein targeting to membrane	GO:0006614	0.113	1	16	211	28193	Srpra|1.50665074828
regulation of receptor biosynthetic process	GO:0010869	0.113	1	16	211	28193	Ankrd13c|1.35931292508
citrulline metabolic process	GO:0000052	0.113	1	16	211	28193	Cad|1.22927126918
protein-DNA complex disassembly	GO:0032986	0.113	1	16	211	28193	Smarca4|1.36252660358
maternal behavior	GO:0042711	0.113	1	16	211	28193	Hcn1|1.27904356611
interleukin-6-mediated signaling pathway	GO:0070102	0.113	1	16	211	28193	Fer|1.20808247671
purine-containing compound transmembrane transport	GO:0072530	0.113	1	16	211	28193	Slc25a42|1.31567723133
nitrogen cycle metabolic process	GO:0071941	0.113	1	16	211	28193	Cad|1.22927126918
negative regulation of cell migration involved in sprouting angiogenesis	GO:0090051	0.113	1	16	211	28193	Pdcd10|0.832394100559
amino sugar catabolic process	GO:0046348	0.113	1	16	211	28193	Npl|0.830543205977
regulation of epidermis development	GO:0045682	0.113	2	77	211	28193	H2afy|1.22477321792;Krt2|1.24621981602
tumor necrosis factor-mediated signaling pathway	GO:0033209	0.113	2	77	211	28193	Tjp2|1.41326649978;Hist2h2be|1.42505332619
extrinsic apoptotic signaling pathway via death domain receptors	GO:0008625	0.113	2	77	211	28193	Pea15|0.830059709702;Stk4|0.829611522199
proteasomal protein catabolic process	GO:0010498	0.114	7	542	211	28193	Usp24|1.24756366471;Btrc|1.36588227597;GNA12|1.219676305;Ddrgk1|1.58825190354;Osbpl7|2.62217580214;Fbxo4|1.56074283539;Ubr2|0.779395940684
positive regulation of sequence-specific DNA binding transcription factor activity	GO:0051091	0.114	4	246	211	28193	Smarca4|1.36252660358;Fer|1.20808247671;Ddrgk1|1.58825190354;Eif2ak2|0.798045533519
positive regulation of mitochondrion organization	GO:0010822	0.114	3	157	211	28193	U2af2|1.35899883429;Bnip3|1.46158590599;Prelid3a|1.2321168663
Rab protein signal transduction	GO:0032482	0.116	2	78	211	28193	Rab33a|1.26463982137;Rab29|0.740871287836
execution phase of apoptosis	GO:0097194	0.116	2	78	211	28193	Aifm3|1.33649770161;Acin1|1.21016885689
cellular response to ionizing radiation	GO:0071479	0.116	2	78	211	28193	Fbxo4|1.56074283539;H2afx|0.765901134992
activation of GTPase activity	GO:0090630	0.116	2	78	211	28193	Dock7|1.26203657603;Tbc1d9b|0.832594326917
regulation of JUN kinase activity	GO:0043506	0.116	2	78	211	28193	Magi3|1.34248450547;Map4k2|0.80158045977
tRNA aminoacylation for protein translation	GO:0006418	0.116	2	78	211	28193	Hars|1.20987061381;CARS|1.5606039489
positive regulation of cell differentiation	GO:0045597	0.117	13	1199	211	28193	H2afy|1.22477321792;Rims2|1.39783022994;Cdkl5|1.30443526074;Acin1|1.21016885689;Crkl|1.25522820054;Iqgap1|1.34593311037;Shank1|1.20422754158;Atp11c|1.26779770245;Lbh|1.22466811871;Cdh4|1.3077222532;Hdac6|1.76295586838;Syap1|0.830364522342;Stk4|0.829611522199
neuron projection development	GO:0031175	0.117	13	1199	211	28193	Dock7|1.26203657603;Rims2|1.39783022994;Cdkl5|1.30443526074;Arfgef1|1.30044912606;Lrfn3|1.41466819153;Iqgap1|1.34593311037;Shank1|1.20422754158;Itm2c|1.45798503338;Cdh4|1.3077222532;Hdac6|1.76295586838;Raph1|0.768397348805;Rab29|0.740871287836;Spg20|0.721404359032
obsolete death	GO:0016265	0.118	18	1775	211	28193	Aifm3|1.33649770161;Tyro3|1.37436361616;Pak5|1.39677582912;Pdcl3|1.22603116149;Rb1cc1|1.24665774562;Clip3|1.3617026485;Dip2a|1.44213048026;Acin1|1.21016885689;Bnip3|1.46158590599;Kcnb1|1.51556595568;Itm2c|1.45798503338;Grk5|1.20465765883;Ankrd13c|1.35931292508;Hdac6|1.76295586838;Pea15|0.830059709702;Pdcd10|0.832394100559;Map4k2|0.80158045977;Stk4|0.829611522199
mammary gland epithelium development	GO:0061180	0.118	2	79	211	28193	Btrc|1.36588227597;Lbh|1.22466811871
melanosome organization	GO:0032438	0.12	1	17	211	28193	Rab29|0.740871287836
parental behavior	GO:0060746	0.12	1	17	211	28193	Hcn1|1.27904356611
mitochondrion transport along microtubule	GO:0047497	0.12	1	17	211	28193	Hdac6|1.76295586838
positive regulation by host of viral transcription	GO:0043923	0.12	1	17	211	28193	Smarca4|1.36252660358
response to iron(II) ion	GO:0010040	0.12	1	17	211	28193	Map1lc3a|0.75113781835
heterochromatin organization	GO:0070828	0.12	1	17	211	28193	Hmga1|1.20693229562
aldehyde catabolic process	GO:0046185	0.12	1	17	211	28193	Aldh3b1|0.797311949484
phosphorylated carbohydrate dephosphorylation	GO:0046838	0.12	1	17	211	28193	Synj2|1.31607509137
positive regulation of synaptic vesicle recycling	GO:1903423	0.12	1	17	211	28193	Ppp3cc|1.68219842503
regulation of protein polyubiquitination	GO:1902914	0.12	1	17	211	28193	Fbxo4|1.56074283539
regulation of DNA damage checkpoint	GO:2000001	0.12	1	17	211	28193	Fbxo4|1.56074283539
regulation of podosome assembly	GO:0071801	0.12	1	17	211	28193	Fscn1|0.779303894013
keratinocyte migration	GO:0051546	0.12	1	17	211	28193	Krt2|1.24621981602
negative regulation of microtubule polymerization	GO:0031115	0.12	1	17	211	28193	Clip3|1.3617026485
centrosome separation	GO:0051299	0.12	1	17	211	28193	Map9|1.20712430169
protein deglycosylation	GO:0006517	0.12	1	17	211	28193	Engase|0.807242153008
I-kappaB phosphorylation	GO:0007252	0.12	1	17	211	28193	Ddrgk1|1.58825190354
skin development	GO:0043588	0.12	4	251	211	28193	H2afy|1.22477321792;Krt2|1.24621981602;Dbi|1.21135386045;Stk4|0.829611522199
regulation of response to extracellular stimulus	GO:0032104	0.12	3	161	211	28193	Fam131b|1.20217032925;Acin1|1.21016885689;Rab33a|1.26463982137
regulation of response to nutrient levels	GO:0032107	0.12	3	161	211	28193	Fam131b|1.20217032925;Acin1|1.21016885689;Rab33a|1.26463982137
cerebral cortex development	GO:0021987	0.12	3	161	211	28193	Bnip3|1.46158590599;Mdga1|1.63273029305;H2afx|0.765901134992
diterpenoid metabolic process	GO:0016101	0.121	2	80	211	28193	Aldh1a1|0.827223724447;Crabp1|0.780290036733
negative regulation of myeloid cell differentiation	GO:0045638	0.121	2	80	211	28193	Tjp2|1.41326649978;Paf1|0.81784989858
chromatin modification	GO:0016568	0.121	7	551	211	28193	H2afy|1.22477321792;Hmga1|1.20693229562;Babam1|1.22011000396;Smarca4|1.36252660358;Rbm14|1.21610147307;Ubr2|0.779395940684;Paf1|0.81784989858
memory	GO:0007613	0.122	3	162	211	28193	Pak5|1.39677582912;Nqo2|1.2016348094;Shank1|1.20422754158
cellular response to chemical stimulus	GO:0070887	0.123	33	3589	211	28193	Tjp2|1.41326649978;Apc|1.21950682711;Cad|1.22927126918;Hist2h2be|1.42505332619;Stx8|1.27565548306;Bnip3|1.46158590599;Kcnb1|1.51556595568;Crkl|1.25522820054;Btrc|1.36588227597;Smarca4|1.36252660358;Ephx1|1.49956121022;Fer|1.20808247671;Ddrgk1|1.58825190354;Iqgap1|1.34593311037;Ptpn12|1.66549518826;Lbh|1.22466811871;Gstm1|1.51621696045;Osbpl7|2.62217580214;Hcn1|1.27904356611;Hdac6|1.76295586838;Do…
tRNA aminoacylation	GO:0043039	0.123	2	81	211	28193	Hars|1.20987061381;CARS|1.5606039489
negative regulation of cellular protein localization	GO:1903828	0.124	3	163	211	28193	H2afy|1.22477321792;Fbxo4|1.56074283539;Ubac2|0.729565994786
cellular response to organic substance	GO:0071310	0.124	28	2984	211	28193	Tjp2|1.41326649978;Apc|1.21950682711;Cad|1.22927126918;Hist2h2be|1.42505332619;Stx8|1.27565548306;Kcnb1|1.51556595568;Crkl|1.25522820054;Btrc|1.36588227597;Smarca4|1.36252660358;Ephx1|1.49956121022;Fer|1.20808247671;Ddrgk1|1.58825190354;Iqgap1|1.34593311037;Ptpn12|1.66549518826;Lbh|1.22466811871;Osbpl7|2.62217580214;Hcn1|1.27904356611;Hdac6|1.76295586838;Pdcd10|0.832394100559;Syap1|0.830364522342…
regulation of sister chromatid segregation	GO:0033045	0.126	2	82	211	28193	H2afy|1.22477321792;Apc|1.21950682711
amino acid activation	GO:0043038	0.126	2	82	211	28193	Hars|1.20987061381;CARS|1.5606039489
regulation of protein targeting to mitochondrion	GO:1903214	0.126	2	82	211	28193	U2af2|1.35899883429;Prelid3a|1.2321168663
hydrogen peroxide-mediated programmed cell death	GO:0010421	0.127	1	18	211	28193	Pdcd10|0.832394100559
purine nucleotide transport	GO:0015865	0.127	1	18	211	28193	Slc25a42|1.31567723133
mammary gland epithelial cell differentiation	GO:0060644	0.127	1	18	211	28193	Lbh|1.22466811871
chromatin disassembly	GO:0031498	0.127	1	18	211	28193	Smarca4|1.36252660358
programmed cell death in response to reactive oxygen species	GO:0097468	0.127	1	18	211	28193	Pdcd10|0.832394100559
purine ribonucleotide transport	GO:0015868	0.127	1	18	211	28193	Slc25a42|1.31567723133
regulation of histone phosphorylation	GO:0033127	0.127	1	18	211	28193	H2afy|1.22477321792
UTP biosynthetic process	GO:0006228	0.127	1	18	211	28193	Cad|1.22927126918
positive regulation of translational initiation	GO:0045948	0.127	1	18	211	28193	Dhx29|1.98035094505
phospholipase C-activating dopamine receptor signaling pathway	GO:0060158	0.127	1	18	211	28193	Gna14|0.829295529959
inositol phosphate catabolic process	GO:0071545	0.127	1	18	211	28193	Synj2|1.31607509137
glycosphingolipid biosynthetic process	GO:0006688	0.127	1	18	211	28193	St8sia3|1.25235631745
regulation of attachment of spindle microtubules to kinetochore	GO:0051988	0.127	1	18	211	28193	Apc|1.21950682711
positive regulation of clathrin-mediated endocytosis	GO:2000370	0.127	1	18	211	28193	Ppp3cc|1.68219842503
phosphatidic acid metabolic process	GO:0046473	0.127	1	18	211	28193	Pld1|1.50184681794
hepatocyte apoptotic process	GO:0097284	0.127	1	18	211	28193	Stk4|0.829611522199
regulation of long term synaptic depression	GO:1900452	0.127	1	18	211	28193	Kcnb1|1.51556595568
regulation of centriole replication	GO:0046599	0.127	1	18	211	28193	Rbm14|1.21610147307
pigment granule organization	GO:0048753	0.127	1	18	211	28193	Rab29|0.740871287836
negative regulation of glycoprotein biosynthetic process	GO:0010561	0.127	1	18	211	28193	Itm2c|1.45798503338
negative regulation of membrane potential	GO:0045837	0.127	1	18	211	28193	Bnip3|1.46158590599
regulation of MAP kinase activity	GO:0043405	0.127	5	353	211	28193	Iqgap1|1.34593311037;Magi3|1.34248450547;Pdcd10|0.832394100559;Eif2ak2|0.798045533519;Map4k2|0.80158045977
cell-substrate adhesion	GO:0031589	0.127	5	353	211	28193	Tyro3|1.37436361616;Crkl|1.25522820054;Fer|1.20808247671;Iqgap1|1.34593311037;Angpt2|0.765296498409
nervous system development	GO:0007399	0.128	28	2993	211	28193	Erc2|1.21939696586;Mpst|1.20991424896;Tyro3|1.37436361616;Dock7|1.26203657603;Rims2|1.39783022994;Pcdh9|1.25717833516;Cdkl5|1.30443526074;Arfgef1|1.30044912606;Kif1bp|1.20128610896;Ppp3cc|1.68219842503;Bnip3|1.46158590599;Crkl|1.25522820054;Mapkap1|1.42297651548;Lrfn3|1.41466819153;Iqgap1|1.34593311037;Shank1|1.20422754158;Dbi|1.21135386045;Pcdhgc3|2.68361769591;Itm2c|1.45798503338;Mdga1|1.632730…
axon development	GO:0061564	0.128	7	559	211	28193	Dock7|1.26203657603;Cdkl5|1.30443526074;Lrfn3|1.41466819153;Cdh4|1.3077222532;Hdac6|1.76295586838;Raph1|0.768397348805;Spg20|0.721404359032
peptidyl-proline modification	GO:0018208	0.128	2	83	211	28193	Ppig|1.41696343675;Ogfod1|1.3095600915
phospholipid transport	GO:0015914	0.128	2	83	211	28193	Atp11c|1.26779770245;Prelid3a|1.2321168663
gland development	GO:0048732	0.128	8	666	211	28193	Mpst|1.20991424896;Cad|1.22927126918;Rb1cc1|1.24665774562;Crkl|1.25522820054;Btrc|1.36588227597;Ephx1|1.49956121022;Igf2r|1.20857749702;Lbh|1.22466811871
glucose transport	GO:0015758	0.129	3	166	211	28193	Clip3|1.3617026485;Pea15|0.830059709702;Grb10|0.719852941176
regulation of mitotic cell cycle	GO:0007346	0.13	7	561	211	28193	H2afy|1.22477321792;Map9|1.20712430169;Apc|1.21950682711;Pak5|1.39677582912;Iqgap1|1.34593311037;Map4k2|0.80158045977;Stk4|0.829611522199
negative regulation of metabolic process	GO:0009892	0.13	29	3121	211	28193	H2afy|1.22477321792;Apc|1.21950682711;Pdcl3|1.22603116149;Hmga1|1.20693229562;U2af2|1.35899883429;Arfgef1|1.30044912606;Dip2a|1.44213048026;Acin1|1.21016885689;Bnip3|1.46158590599;Crkl|1.25522820054;Btrc|1.36588227597;Smarca4|1.36252660358;Itih2|1.37069184207;Ddrgk1|1.58825190354;Iqgap1|1.34593311037;Rbm10|1.53416425297;Nfxl1|1.37858322169;Itm2c|1.45798503338;Tmeff2|1.24644029609;Hdac6|1.76295586…
activation of innate immune response	GO:0002218	0.13	3	167	211	28193	Tyro3|1.37436361616;Rbm14|1.21610147307;Ddx58|0.767238242618
regulation of mRNA stability	GO:0043488	0.131	2	84	211	28193	Tbrg4|1.22554906866;Rbm10|1.53416425297
cell morphogenesis involved in neuron differentiation	GO:0048667	0.132	8	670	211	28193	Dock7|1.26203657603;Cdkl5|1.30443526074;Lrfn3|1.41466819153;Shank1|1.20422754158;Cdh4|1.3077222532;Hdac6|1.76295586838;Raph1|0.768397348805;Spg20|0.721404359032
membrane fusion	GO:0061025	0.133	4	261	211	28193	Stx8|1.27565548306;Bnip3|1.46158590599;Map1lc3a|0.75113781835;Tbc1d9b|0.832594326917
cotranslational protein targeting to membrane	GO:0006613	0.133	1	19	211	28193	Srpra|1.50665074828
positive regulation of mitophagy	GO:1903599	0.133	1	19	211	28193	Bnip3|1.46158590599
2-oxoglutarate metabolic process	GO:0006103	0.133	1	19	211	28193	Adhfe1|1.22441385461
NLS-bearing protein import into nucleus	GO:0006607	0.133	1	19	211	28193	Ipo4|1.27870755194
UTP metabolic process	GO:0046051	0.133	1	19	211	28193	Cad|1.22927126918
regulation of translational initiation in response to stress	GO:0043558	0.133	1	19	211	28193	Eif2ak2|0.798045533519
peptidyl-proline hydroxylation	GO:0019511	0.133	1	19	211	28193	Ogfod1|1.3095600915
blood vessel endothelial cell proliferation involved in sprouting angiogenesis	GO:0002043	0.133	1	19	211	28193	Pdcd10|0.832394100559
receptor biosynthetic process	GO:0032800	0.133	1	19	211	28193	Ankrd13c|1.35931292508
establishment of apical/basal cell polarity	GO:0035089	0.133	1	19	211	28193	Fscn1|0.779303894013
establishment of mitochondrion localization, microtubule-mediated	GO:0034643	0.133	1	19	211	28193	Hdac6|1.76295586838
mucosal immune response	GO:0002385	0.133	1	19	211	28193	Hist2h2be|1.42505332619
peptidyl-threonine dephosphorylation	GO:0035970	0.133	1	19	211	28193	Pdp1|1.22184728779
pyrimidine-containing compound transmembrane transport	GO:0072531	0.133	1	19	211	28193	Slc25a36|1.3865789886
positive regulation of oxidative stress-induced cell death	GO:1903209	0.133	1	19	211	28193	Hdac6|1.76295586838
negative regulation of histone methylation	GO:0031061	0.133	1	19	211	28193	H2afy|1.22477321792
regulation of anoikis	GO:2000209	0.133	1	19	211	28193	Ankrd13c|1.35931292508
regulation of protein exit from endoplasmic reticulum	GO:0070861	0.133	1	19	211	28193	Ubac2|0.729565994786
hematopoietic stem cell differentiation	GO:0060218	0.133	1	19	211	28193	Eif2ak2|0.798045533519
viral RNA genome replication	GO:0039694	0.133	1	19	211	28193	Rab29|0.740871287836
dosage compensation	GO:0007549	0.133	1	19	211	28193	H2afy|1.22477321792
positive regulation of gene expression, epigenetic	GO:0045815	0.133	1	19	211	28193	H2afy|1.22477321792
cellular response to cholesterol	GO:0071397	0.133	1	19	211	28193	Osbpl7|2.62217580214
RIG-I signaling pathway	GO:0039529	0.133	1	19	211	28193	Ddx58|0.767238242618
positive regulation of receptor recycling	GO:0001921	0.133	1	19	211	28193	Rab29|0.740871287836
C-terminal protein amino acid modification	GO:0018410	0.133	1	19	211	28193	Atg4b|1.22999329974
translational termination	GO:0006415	0.133	1	19	211	28193	Ogfod1|1.3095600915
phosphatidylinositol biosynthetic process	GO:0006661	0.133	2	85	211	28193	Cds1|2.18705937365;Pik3c3|0.728562547364
regulation of mitochondrial membrane potential	GO:0051881	0.133	2	85	211	28193	Bnip3|1.46158590599;Spg20|0.721404359032
vesicle docking	GO:0048278	0.133	2	85	211	28193	Stx8|1.27565548306;Kcnb1|1.51556595568
phospholipid metabolic process	GO:0006644	0.133	6	461	211	28193	Ggps1|1.3641596432;Pld1|1.50184681794;Cds1|2.18705937365;Dbi|1.21135386045;Synj2|1.31607509137;Pik3c3|0.728562547364
lipoprotein metabolic process	GO:0042157	0.134	3	169	211	28193	Clip3|1.3617026485;Atg4b|1.22999329974;Pik3c3|0.728562547364
protein modification by small protein conjugation or removal	GO:0070647	0.134	12	1117	211	28193	Pdcl3|1.22603116149;U2af2|1.35899883429;Babam1|1.22011000396;Usp24|1.24756366471;Uchl5|1.35747445275;Btrc|1.36588227597;Ddrgk1|1.58825190354;Fbxo4|1.56074283539;USP9Y|0.744140765219;Ubr2|0.779395940684;Kbtbd3|0.832439558597;Paf1|0.81784989858
positive regulation of organelle organization	GO:0010638	0.135	8	674	211	28193	H2afy|1.22477321792;U2af2|1.35899883429;Bnip3|1.46158590599;Fer|1.20808247671;Fbxo4|1.56074283539;Prelid3a|1.2321168663;Fscn1|0.779303894013;Paf1|0.81784989858
regulation of mitotic nuclear division	GO:0007088	0.135	3	170	211	28193	H2afy|1.22477321792;Map9|1.20712430169;Apc|1.21950682711
hexose transport	GO:0008645	0.135	3	170	211	28193	Clip3|1.3617026485;Pea15|0.830059709702;Grb10|0.719852941176
regulation of blood vessel endothelial cell migration	GO:0043535	0.136	2	86	211	28193	Pdcd10|0.832394100559;Angpt2|0.765296498409
chromosome organization	GO:0051276	0.136	14	1348	211	28193	H2afy|1.22477321792;Ipo4|1.27870755194;Apc|1.21950682711;Hmga1|1.20693229562;Acin1|1.21016885689;Babam1|1.22011000396;Smarca4|1.36252660358;Fbxo4|1.56074283539;Rbm14|1.21610147307;Hdac6|1.76295586838;H2afx|0.765901134992;Nap1l5|0.703079937189;Ubr2|0.779395940684;Paf1|0.81784989858
cell proliferation	GO:0008283	0.136	22	2291	211	28193	Krt2|1.24621981602;Dock7|1.26203657603;Apc|1.21950682711;Pdcl3|1.22603116149;Hmga1|1.20693229562;Babam1|1.22011000396;Crkl|1.25522820054;Btrc|1.36588227597;TGM2|1.22062669499;Nqo2|1.2016348094;Fer|1.20808247671;Ddrgk1|1.58825190354;Rbm10|1.53416425297;Lbh|1.22466811871;Fbxo4|1.56074283539;Ogfod1|1.3095600915;Hdac6|1.76295586838;Pdcd10|0.832394100559;Eif2ak2|0.798045533519;Kmt2d|0.820991170991;Stk…
regeneration	GO:0031099	0.136	5	362	211	28193	Cpq|1.62176757185;Cad|1.22927126918;Igf2r|1.20857749702;Ptpn12|1.66549518826;Angpt2|0.765296498409
negative regulation of developmental process	GO:0051093	0.137	12	1121	211	28193	Tjp2|1.41326649978;Bnip3|1.46158590599;Itm2c|1.45798503338;Lbh|1.22466811871;Mdga1|1.63273029305;Hdac6|1.76295586838;Pdcd10|0.832394100559;Angpt2|0.765296498409;Rab29|0.740871287836;Paf1|0.81784989858;Spg20|0.721404359032;Stk4|0.829611522199
negative regulation of cell cycle phase transition	GO:1901988	0.137	3	171	211	28193	H2afy|1.22477321792;Apc|1.21950682711;Babam1|1.22011000396
regulation of cytokinesis	GO:0032465	0.138	2	87	211	28193	Map9|1.20712430169;Pik3c3|0.728562547364
regulation of establishment of protein localization to mitochondrion	GO:1903747	0.138	2	87	211	28193	U2af2|1.35899883429;Prelid3a|1.2321168663
actin filament bundle assembly	GO:0051017	0.139	3	172	211	28193	Shank1|1.20422754158;Tmeff2|1.24644029609;Fscn1|0.779303894013
stem cell proliferation	GO:0072089	0.139	3	172	211	28193	Dock7|1.26203657603;Babam1|1.22011000396;Eif2ak2|0.798045533519
phosphatidylinositol-3-phosphate biosynthetic process	GO:0036092	0.14	1	20	211	28193	Pik3c3|0.728562547364
asymmetric cell division	GO:0008356	0.14	1	20	211	28193	Dock7|1.26203657603
detection of external biotic stimulus	GO:0098581	0.14	1	20	211	28193	Parg|0.805743707896
organ or tissue specific immune response	GO:0002251	0.14	1	20	211	28193	Hist2h2be|1.42505332619
keratinization	GO:0031424	0.14	1	20	211	28193	Krt2|1.24621981602
smooth muscle cell apoptotic process	GO:0034390	0.14	1	20	211	28193	Rbm10|1.53416425297
regulation of smooth muscle cell apoptotic process	GO:0034391	0.14	1	20	211	28193	Rbm10|1.53416425297
neuromuscular process controlling posture	GO:0050884	0.14	1	20	211	28193	Scn1a|1.22517605392
positive regulation of striated muscle cell apoptotic process	GO:0010663	0.14	1	20	211	28193	Bnip3|1.46158590599
response to cobalt ion	GO:0032025	0.14	1	20	211	28193	Bnip3|1.46158590599
positive regulation of cardiac muscle cell apoptotic process	GO:0010666	0.14	1	20	211	28193	Bnip3|1.46158590599
chemosensory behavior	GO:0007635	0.14	1	20	211	28193	Shank1|1.20422754158
positive regulation of synaptic vesicle transport	GO:1902805	0.14	1	20	211	28193	Ppp3cc|1.68219842503
nucleoside transmembrane transport	GO:1901642	0.14	1	20	211	28193	Slc25a42|1.31567723133
granzyme-mediated apoptotic signaling pathway	GO:0008626	0.14	1	20	211	28193	Bnip3|1.46158590599
N-glycan processing	GO:0006491	0.14	1	20	211	28193	St8sia3|1.25235631745
regulation of sister chromatid cohesion	GO:0007063	0.14	1	20	211	28193	H2afy|1.22477321792
positive regulation of antigen receptor-mediated signaling pathway	GO:0050857	0.14	1	20	211	28193	Rab29|0.740871287836
ganglioside metabolic process	GO:0001573	0.14	1	20	211	28193	St8sia3|1.25235631745
endocytosis	GO:0006897	0.14	9	790	211	28193	Tyro3|1.37436361616;Reps1|1.35997160812;Clip3|1.3617026485;Rabep2|1.24197773683;Ppp3cc|1.68219842503;Snx11|1.34273338634;Ap2s1|0.735649274735;Synrg|0.752905926222;Pik3c3|0.728562547364
negative regulation of protein modification process	GO:0031400	0.142	8	683	211	28193	H2afy|1.22477321792;Apc|1.21950682711;Pdcl3|1.22603116149;U2af2|1.35899883429;Crkl|1.25522820054;Hdac6|1.76295586838;Lrrtm4|0.782976882728;Zgpat|0.817219712408
response to organic substance	GO:0010033	0.143	38	4271	211	28193	Hba-a2|1.61088253945;Tjp2|1.41326649978;Apc|1.21950682711;Cad|1.22927126918;Hist2h2be|1.42505332619;Stx8|1.27565548306;Kcnb1|1.51556595568;Crkl|1.25522820054;Btrc|1.36588227597;Smarca4|1.36252660358;Ephx1|1.49956121022;Igf2r|1.20857749702;Fer|1.20808247671;Ddrgk1|1.58825190354;Iqgap1|1.34593311037;Ptpn12|1.66549518826;Lbh|1.22466811871;Osbpl7|2.62217580214;Grk5|1.20465765883;Hcn1|1.27904356611;Hd…
actin filament bundle organization	GO:0061572	0.144	3	175	211	28193	Shank1|1.20422754158;Tmeff2|1.24644029609;Fscn1|0.779303894013
cellular amino acid metabolic process	GO:0006520	0.145	6	473	211	28193	Hars|1.20987061381;Mpst|1.20991424896;Cad|1.22927126918;Adhfe1|1.22441385461;CARS|1.5606039489;Aasdhppt|0.756313740083
establishment of monopolar cell polarity	GO:0061162	0.146	1	21	211	28193	Fscn1|0.779303894013
histone H3-K27 methylation	GO:0070734	0.146	1	21	211	28193	H2afy|1.22477321792
positive regulation of cell size	GO:0045793	0.146	1	21	211	28193	Rb1cc1|1.24665774562
cytoplasmic translational initiation	GO:0002183	0.146	1	21	211	28193	Eif3m|1.21400060372
female genitalia development	GO:0030540	0.146	1	21	211	28193	Tyro3|1.37436361616
male meiosis I	GO:0007141	0.146	1	21	211	28193	Ubr2|0.779395940684
positive regulation of interferon-alpha production	GO:0032727	0.146	1	21	211	28193	Ddx58|0.767238242618
vocalization behavior	GO:0071625	0.146	1	21	211	28193	Shank1|1.20422754158
positive regulation of transcription elongation from RNA polymerase II promoter	GO:0032968	0.146	1	21	211	28193	Paf1|0.81784989858
cellular response to insulin-like growth factor stimulus	GO:1990314	0.146	1	21	211	28193	Syap1|0.830364522342
negative regulation of protein polymerization	GO:0032272	0.146	2	90	211	28193	Clip3|1.3617026485;Arfgef1|1.30044912606
proteolysis	GO:0006508	0.146	22	2313	211	28193	LOC100360846|1.25646797157;Pmpca|1.2805246529;Pdcl3|1.22603116149;Cpq|1.62176757185;Babam1|1.22011000396;Usp24|1.24756366471;Atg4b|1.22999329974;Uchl5|1.35747445275;Btrc|1.36588227597;Itih2|1.37069184207;GNA12|1.219676305;Ddrgk1|1.58825190354;Ctsf|1.38388322649;Osbpl7|2.62217580214;Fbxo4|1.56074283539;Metap1|1.21280681249;Ubac2|0.729565994786;Gca|0.815592686353;Pik3c3|0.728562547364;USP9Y|0.74414…
negative regulation of protein kinase activity	GO:0006469	0.146	4	271	211	28193	H2afy|1.22477321792;Apc|1.21950682711;Lrrtm4|0.782976882728;Zgpat|0.817219712408
regulation of JNK cascade	GO:0046328	0.148	3	177	211	28193	Rb1cc1|1.24665774562;Magi3|1.34248450547;Map4k2|0.80158045977
negative regulation of nervous system development	GO:0051961	0.148	5	372	211	28193	Itm2c|1.45798503338;Mdga1|1.63273029305;Hdac6|1.76295586838;Rab29|0.740871287836;Spg20|0.721404359032
viral genome replication	GO:0019079	0.149	2	91	211	28193	Rab29|0.740871287836;Eif2ak2|0.798045533519
regulation of glucose import	GO:0046324	0.149	2	91	211	28193	Pea15|0.830059709702;Grb10|0.719852941176
negative regulation of growth	GO:0045926	0.149	4	273	211	28193	Smarca4|1.36252660358;Hdac6|1.76295586838;Spg20|0.721404359032;Stk4|0.829611522199
gene silencing	GO:0016458	0.149	3	178	211	28193	H2afy|1.22477321792;H2afx|0.765901134992;Ubr2|0.779395940684
regulation of cell growth	GO:0001558	0.15	6	478	211	28193	Rims2|1.39783022994;Cdkl5|1.30443526074;Smarca4|1.36252660358;Cdh4|1.3077222532;Hdac6|1.76295586838;Spg20|0.721404359032
negative regulation of neuron differentiation	GO:0045665	0.151	4	274	211	28193	Itm2c|1.45798503338;Hdac6|1.76295586838;Rab29|0.740871287836;Spg20|0.721404359032
single-organism transport	GO:0044765	0.152	45	5175	211	28193	Hbb|1.81187563382;Pmpca|1.2805246529;Hba-a2|1.61088253945;ENSRNOG00000031230|1.4267839371;Trappc8|1.27087033221;Ipo4|1.27870755194;Tyro3|1.37436361616;Tjp2|1.41326649978;Cad|1.22927126918;Scn1a|1.22517605392;Adhfe1|1.22441385461;Atp6v1g2|1.33290775081;Rims2|1.39783022994;Pick1|1.32095309467;Stx8|1.27565548306;Clip3|1.3617026485;Kif1bp|1.20128610896;Slc25a36|1.3865789886;Ppp3cc|1.68219842503;Bnip3…
carboxylic acid catabolic process	GO:0046395	0.152	4	275	211	28193	Echs1|1.28197566883;Adhfe1|1.22441385461;Npl|0.830543205977;Crabp1|0.780290036733
organic acid catabolic process	GO:0016054	0.152	4	275	211	28193	Echs1|1.28197566883;Adhfe1|1.22441385461;Npl|0.830543205977;Crabp1|0.780290036733
peptidyl-L-cysteine S-palmitoylation	GO:0018230	0.152	1	22	211	28193	Clip3|1.3617026485
vesicle targeting, to, from or within Golgi	GO:0048199	0.152	1	22	211	28193	Sec16a|1.38696488696
negative regulation of stress fiber assembly	GO:0051497	0.152	1	22	211	28193	Tmeff2|1.24644029609
regulation of synaptic vesicle endocytosis	GO:1900242	0.152	1	22	211	28193	Ppp3cc|1.68219842503
regulation of protein glycosylation	GO:0060049	0.152	1	22	211	28193	Arfgef1|1.30044912606
detection of biotic stimulus	GO:0009595	0.152	1	22	211	28193	Parg|0.805743707896
positive regulation of catecholamine secretion	GO:0033605	0.152	1	22	211	28193	Kcnb1|1.51556595568
cellular response to sterol	GO:0036315	0.152	1	22	211	28193	Osbpl7|2.62217580214
cellular response to parathyroid hormone stimulus	GO:0071374	0.152	1	22	211	28193	Hdac6|1.76295586838
positive regulation of viral transcription	GO:0050434	0.152	1	22	211	28193	Smarca4|1.36252660358
positive regulation of glycoprotein biosynthetic process	GO:0010560	0.152	1	22	211	28193	Arfgef1|1.30044912606
regulation of bone development	GO:1903010	0.152	1	22	211	28193	Tjp2|1.41326649978
Golgi to endosome transport	GO:0006895	0.152	1	22	211	28193	Rab29|0.740871287836
regulation of translation in response to stress	GO:0043555	0.152	1	22	211	28193	Eif2ak2|0.798045533519
regulation of axon extension involved in axon guidance	GO:0048841	0.152	1	22	211	28193	Hdac6|1.76295586838
negative regulation of glycoprotein metabolic process	GO:1903019	0.152	1	22	211	28193	Itm2c|1.45798503338
positive regulation of epidermal cell differentiation	GO:0045606	0.152	1	22	211	28193	H2afy|1.22477321792
peptidyl-S-diacylglycerol-L-cysteine biosynthetic process from peptidyl-cysteine	GO:0018231	0.152	1	22	211	28193	Clip3|1.3617026485
natural killer cell differentiation	GO:0001779	0.152	1	22	211	28193	Tyro3|1.37436361616
antibacterial humoral response	GO:0019731	0.152	1	22	211	28193	Hist2h2be|1.42505332619
establishment or maintenance of monopolar cell polarity	GO:0061339	0.152	1	22	211	28193	Fscn1|0.779303894013
regulation of cell projection assembly	GO:0060491	0.153	3	180	211	28193	Cdkl5|1.30443526074;Fer|1.20808247671;Fscn1|0.779303894013
response to alkaloid	GO:0043279	0.153	4	276	211	28193	Cad|1.22927126918;Grk5|1.20465765883;Pea15|0.830059709702;Map1lc3a|0.75113781835
lamellipodium organization	GO:0097581	0.154	2	93	211	28193	Fer|1.20808247671;Fscn1|0.779303894013
action potential	GO:0001508	0.155	3	181	211	28193	Scn1a|1.22517605392;Kcnb1|1.51556595568;Hcn1|1.27904356611
epidermal cell differentiation	GO:0009913	0.155	3	181	211	28193	H2afy|1.22477321792;Krt2|1.24621981602;Stk4|0.829611522199
regulation of cell differentiation	GO:0045595	0.156	20	2093	211	28193	H2afy|1.22477321792;Tjp2|1.41326649978;Rims2|1.39783022994;Cdkl5|1.30443526074;Acin1|1.21016885689;Crkl|1.25522820054;Iqgap1|1.34593311037;Shank1|1.20422754158;Atp11c|1.26779770245;Itm2c|1.45798503338;Lbh|1.22466811871;P4htm|1.29254991986;Cdh4|1.3077222532;Hdac6|1.76295586838;Syap1|0.830364522342;Rab29|0.740871287836;Eif2ak2|0.798045533519;Paf1|0.81784989858;Spg20|0.721404359032;Stk4|0.8296115221…
small molecule catabolic process	GO:0044282	0.156	5	379	211	28193	Echs1|1.28197566883;Adhfe1|1.22441385461;Synj2|1.31607509137;Npl|0.830543205977;Crabp1|0.780290036733
response to amine	GO:0014075	0.156	2	94	211	28193	Cad|1.22927126918;Hdac6|1.76295586838
Golgi vesicle transport	GO:0048193	0.158	4	279	211	28193	Trappc8|1.27087033221;Sec16a|1.38696488696;Ccdc91|1.74809160305;Rab29|0.740871287836
protein localization to chromatin	GO:0071168	0.159	1	23	211	28193	H2afy|1.22477321792
negative regulation of smooth muscle contraction	GO:0045986	0.159	1	23	211	28193	Dock4|0.786082582817
dorsal spinal cord development	GO:0021516	0.159	1	23	211	28193	Mdga1|1.63273029305
cytoplasmic pattern recognition receptor signaling pathway in response to virus	GO:0039528	0.159	1	23	211	28193	Ddx58|0.767238242618
establishment of protein localization to chromosome	GO:0070199	0.159	1	23	211	28193	H2afy|1.22477321792
positive regulation of mRNA 3'-end processing	GO:0031442	0.159	1	23	211	28193	Paf1|0.81784989858
membrane hyperpolarization	GO:0060081	0.159	1	23	211	28193	Hcn1|1.27904356611
detection of mechanical stimulus involved in sensory perception of pain	GO:0050966	0.159	1	23	211	28193	Scn1a|1.22517605392
negative regulation of osteoclast differentiation	GO:0045671	0.159	1	23	211	28193	Tjp2|1.41326649978
establishment of mitochondrion localization	GO:0051654	0.159	1	23	211	28193	Hdac6|1.76295586838
response to interferon-alpha	GO:0035455	0.159	1	23	211	28193	Eif2ak2|0.798045533519
positive regulation of cellular response to oxidative stress	GO:1900409	0.159	1	23	211	28193	Hdac6|1.76295586838
thyroid hormone generation	GO:0006590	0.159	1	23	211	28193	Cpq|1.62176757185
ether metabolic process	GO:0018904	0.159	1	23	211	28193	Ephx1|1.49956121022
positive regulation of lamellipodium assembly	GO:0010592	0.159	1	23	211	28193	Fscn1|0.779303894013
positive regulation of glycoprotein metabolic process	GO:1903020	0.159	1	23	211	28193	Arfgef1|1.30044912606
regulation of establishment of cell polarity	GO:2000114	0.159	1	23	211	28193	Arfgef1|1.30044912606
regulation of RNA stability	GO:0043487	0.159	2	95	211	28193	Tbrg4|1.22554906866;Rbm10|1.53416425297
dephosphorylation	GO:0016311	0.159	7	594	211	28193	Pdp1|1.22184728779;Ppp3cc|1.68219842503;Btrc|1.36588227597;Iqgap1|1.34593311037;Ptpn12|1.66549518826;Synj2|1.31607509137;Rngtt|0.806065109696
regulation of membrane potential	GO:0042391	0.16	7	595	211	28193	Scn1a|1.22517605392;Rims2|1.39783022994;Bnip3|1.46158590599;Kcnb1|1.51556595568;Shank1|1.20422754158;Hcn1|1.27904356611;Spg20|0.721404359032
regulation of GTPase activity	GO:0043087	0.16	9	816	211	28193	Gapvd1|1.20249916136;Dock7|1.26203657603;Tsc2|1.23877990124;Cdkl5|1.30443526074;Arfgef1|1.30044912606;Rabep2|1.24197773683;Iqgap1|1.34593311037;Dock4|0.786082582817;Tbc1d9b|0.832594326917
single-organism developmental process	GO:0044767	0.162	62	7378	211	28193	Erc2|1.21939696586;Mpst|1.20991424896;H2afy|1.22477321792;Armc6|1.24415030762;Krt2|1.24621981602;Tyro3|1.37436361616;Dock7|1.26203657603;Tjp2|1.41326649978;Pdcl3|1.22603116149;Cpq|1.62176757185;Cad|1.22927126918;Hmga1|1.20693229562;Rims2|1.39783022994;Pcdh9|1.25717833516;Cdkl5|1.30443526074;Rb1cc1|1.24665774562;Clip3|1.3617026485;Arfgef1|1.30044912606;Tagln|1.73284143542;Acin1|1.21016885689;Kif1b…
regulation of muscle cell apoptotic process	GO:0010660	0.162	2	96	211	28193	Bnip3|1.46158590599;Rbm10|1.53416425297
negative regulation of chromosome organization	GO:2001251	0.162	2	96	211	28193	H2afy|1.22477321792;Apc|1.21950682711
post-Golgi vesicle-mediated transport	GO:0006892	0.162	2	96	211	28193	Ccdc91|1.74809160305;Rab29|0.740871287836
histone deacetylation	GO:0016575	0.162	2	96	211	28193	Rbm14|1.21610147307;Hdac6|1.76295586838
synapse assembly	GO:0007416	0.162	3	185	211	28193	Erc2|1.21939696586;Mdga1|1.63273029305;Rab29|0.740871287836
RNA localization	GO:0006403	0.164	3	186	211	28193	Prpf6|1.30060459378;Nup214|1.22272284041;Tomm20|0.791641945334
fibril organization	GO:0097435	0.164	8	709	211	28193	Apc|1.21950682711;Clip3|1.3617026485;Arfgef1|1.30044912606;Sorbs2|1.22998431408;Fer|1.20808247671;Shank1|1.20422754158;Tmeff2|1.24644029609;Fscn1|0.779303894013
response to oxygen-containing compound	GO:1901700	0.164	23	2473	211	28193	Hba-a2|1.61088253945;Apc|1.21950682711;Cad|1.22927126918;Bnip3|1.46158590599;Kcnb1|1.51556595568;Smarca4|1.36252660358;Igf2r|1.20857749702;Fer|1.20808247671;Ddrgk1|1.58825190354;Iqgap1|1.34593311037;Osbpl7|2.62217580214;Grk5|1.20465765883;Hcn1|1.27904356611;Hdac6|1.76295586838;Pdcd10|0.832394100559;Syap1|0.830364522342;Angpt2|0.765296498409;Pik3c3|0.728562547364;Map1lc3a|0.75113781835;Tomm20|0.79…
positive regulation of protein binding	GO:0032092	0.164	2	97	211	28193	Syap1|0.830364522342;Stk4|0.829611522199
negative regulation of protein ubiquitination	GO:0031397	0.164	2	97	211	28193	Pdcl3|1.22603116149;U2af2|1.35899883429
mitochondrial membrane organization	GO:0007006	0.164	2	97	211	28193	Bnip3|1.46158590599;Tomm20|0.791641945334
cell morphogenesis	GO:0000902	0.164	15	1514	211	28193	Tyro3|1.37436361616;Dock7|1.26203657603;Rims2|1.39783022994;Cdkl5|1.30443526074;Crkl|1.25522820054;Fer|1.20808247671;GNA12|1.219676305;Lrfn3|1.41466819153;Iqgap1|1.34593311037;Shank1|1.20422754158;Cdh4|1.3077222532;Hdac6|1.76295586838;Raph1|0.768397348805;Spg20|0.721404359032;Stk4|0.829611522199
negative regulation of epidermal growth factor receptor signaling pathway	GO:0042059	0.165	1	24	211	28193	Zgpat|0.817219712408
regulation of collateral sprouting	GO:0048670	0.165	1	24	211	28193	Spg20|0.721404359032
regulation of B cell differentiation	GO:0045577	0.165	1	24	211	28193	Atp11c|1.26779770245
pyrimidine ribonucleoside triphosphate biosynthetic process	GO:0009209	0.165	1	24	211	28193	Cad|1.22927126918
activation of MAPKKK activity	GO:0000185	0.165	1	24	211	28193	Map4k2|0.80158045977
cellular response to nitrogen levels	GO:0043562	0.165	1	24	211	28193	Map1lc3a|0.75113781835
podosome assembly	GO:0071800	0.165	1	24	211	28193	Fscn1|0.779303894013
positive regulation of transcription from RNA polymerase I promoter	GO:0045943	0.165	1	24	211	28193	Smarca4|1.36252660358
transepithelial transport	GO:0070633	0.165	1	24	211	28193	Slc23a2|1.64789598104
protein import into mitochondrial matrix	GO:0030150	0.165	1	24	211	28193	Tomm20|0.791641945334
protein targeting to ER	GO:0045047	0.165	1	24	211	28193	Srpra|1.50665074828
nucleobase biosynthetic process	GO:0046112	0.165	1	24	211	28193	Cad|1.22927126918
regulation of ERAD pathway	GO:1904292	0.165	1	24	211	28193	Ubac2|0.729565994786
cellular response to nitrogen starvation	GO:0006995	0.165	1	24	211	28193	Map1lc3a|0.75113781835
growth	GO:0040007	0.166	12	1166	211	28193	Pak5|1.39677582912;Cpq|1.62176757185;Rims2|1.39783022994;Cdkl5|1.30443526074;Smarca4|1.36252660358;Iqgap1|1.34593311037;Ptpn12|1.66549518826;Cdh4|1.3077222532;Hdac6|1.76295586838;Raph1|0.768397348805;Spg20|0.721404359032;Stk4|0.829611522199
regulation of dendritic spine development	GO:0060998	0.167	2	98	211	28193	Cdkl5|1.30443526074;Shank1|1.20422754158
tissue regeneration	GO:0042246	0.167	2	98	211	28193	Cpq|1.62176757185;Ptpn12|1.66549518826
glycerolipid biosynthetic process	GO:0045017	0.167	3	188	211	28193	Pld1|1.50184681794;Cds1|2.18705937365;Pik3c3|0.728562547364
epidermis development	GO:0008544	0.168	4	286	211	28193	H2afy|1.22477321792;Krt2|1.24621981602;Dbi|1.21135386045;Stk4|0.829611522199
single-organism cellular process	GO:0044763	0.169	140	17746	211	28193	Erc2|1.21939696586;Hars|1.20987061381;Echs1|1.28197566883;Mpst|1.20991424896;H2afy|1.22477321792;Armc6|1.24415030762;Krt2|1.24621981602;Aifm3|1.33649770161;Trappc8|1.27087033221;Gmpr|1.27214979071;Gapvd1|1.20249916136;Hs1bp3|1.23893467217;Tyro3|1.37436361616;Dock7|1.26203657603;Map9|1.20712430169;Fam131b|1.20217032925;Tsc2|1.23877990124;Tjp2|1.41326649978;Apc|1.21950682711;Pak5|1.39677582912;Pdcl…
regulation of microtubule polymerization or depolymerization	GO:0031110	0.17	2	99	211	28193	Apc|1.21950682711;Clip3|1.3617026485
regulation of protein localization to plasma membrane	GO:1903076	0.17	2	99	211	28193	Stx8|1.27565548306;Clip3|1.3617026485
actin filament organization	GO:0007015	0.17	6	497	211	28193	Arfgef1|1.30044912606;Sorbs2|1.22998431408;Fer|1.20808247671;Shank1|1.20422754158;Tmeff2|1.24644029609;Fscn1|0.779303894013
proteasome-mediated ubiquitin-dependent protein catabolic process	GO:0043161	0.17	6	497	211	28193	Usp24|1.24756366471;Btrc|1.36588227597;GNA12|1.219676305;Ddrgk1|1.58825190354;Fbxo4|1.56074283539;Ubr2|0.779395940684
regulation of epidermal growth factor-activated receptor activity	GO:0007176	0.171	1	25	211	28193	Zgpat|0.817219712408
arginine metabolic process	GO:0006525	0.171	1	25	211	28193	Cad|1.22927126918
positive regulation of dendrite extension	GO:1903861	0.171	1	25	211	28193	Rims2|1.39783022994
positive regulation of pri-miRNA transcription from RNA polymerase II promoter	GO:1902895	0.171	1	25	211	28193	Smarca4|1.36252660358
positive regulation of protein autophosphorylation	GO:0031954	0.171	1	25	211	28193	Iqgap1|1.34593311037
positive regulation of response to oxidative stress	GO:1902884	0.171	1	25	211	28193	Hdac6|1.76295586838
negative regulation of sprouting angiogenesis	GO:1903671	0.171	1	25	211	28193	Pdcd10|0.832394100559
negative regulation of extrinsic apoptotic signaling pathway via death domain receptors	GO:1902042	0.171	1	25	211	28193	Pea15|0.830059709702
regulation of interferon-alpha production	GO:0032647	0.171	1	25	211	28193	Ddx58|0.767238242618
nucleoside transport	GO:0015858	0.171	1	25	211	28193	Slc25a42|1.31567723133
regulation of osteoblast proliferation	GO:0033688	0.171	1	25	211	28193	Eif2ak2|0.798045533519
positive regulation of intracellular steroid hormone receptor signaling pathway	GO:0033145	0.171	1	25	211	28193	Kmt2d|0.820991170991
regulation of mitochondrial fission	GO:0090140	0.171	1	25	211	28193	Bnip3|1.46158590599
positive regulation of defense response to virus by host	GO:0002230	0.171	1	25	211	28193	Ddx58|0.767238242618
response to L-glutamate	GO:1902065	0.171	1	25	211	28193	Hcn1|1.27904356611
pyrimidine nucleobase metabolic process	GO:0006206	0.171	1	25	211	28193	Cad|1.22927126918
cellular response to interferon-beta	GO:0035458	0.171	1	25	211	28193	Hcn1|1.27904356611
polyol catabolic process	GO:0046174	0.171	1	25	211	28193	Synj2|1.31607509137
pyrimidine ribonucleoside triphosphate metabolic process	GO:0009208	0.171	1	25	211	28193	Cad|1.22927126918
regulation of response to oxidative stress	GO:1902882	0.172	2	100	211	28193	H2afy|1.22477321792;Hdac6|1.76295586838
hormone-mediated signaling pathway	GO:0009755	0.175	4	291	211	28193	Smarca4|1.36252660358;Ddrgk1|1.58825190354;Lbh|1.22466811871;Kmt2d|0.820991170991
negative regulation of kinase activity	GO:0033673	0.175	4	291	211	28193	H2afy|1.22477321792;Apc|1.21950682711;Lrrtm4|0.782976882728;Zgpat|0.817219712408
ER to Golgi vesicle-mediated transport	GO:0006888	0.175	2	101	211	28193	Trappc8|1.27087033221;Sec16a|1.38696488696
regulation of neuron death	GO:1901214	0.176	5	395	211	28193	Tyro3|1.37436361616;Kcnb1|1.51556595568;Nqo2|1.2016348094;Hdac6|1.76295586838;Rab29|0.740871287836
response to insulin	GO:0032868	0.176	5	395	211	28193	Apc|1.21950682711;Cad|1.22927126918;Fer|1.20808247671;Syap1|0.830364522342;Grb10|0.719852941176
mammary gland development	GO:0030879	0.176	3	193	211	28193	Cad|1.22927126918;Btrc|1.36588227597;Lbh|1.22466811871
negative regulation of cell growth	GO:0030308	0.176	3	193	211	28193	Smarca4|1.36252660358;Hdac6|1.76295586838;Spg20|0.721404359032
response to organonitrogen compound	GO:0010243	0.177	15	1535	211	28193	Apc|1.21950682711;Cad|1.22927126918;Fer|1.20808247671;Iqgap1|1.34593311037;Grk5|1.20465765883;Hcn1|1.27904356611;Hdac6|1.76295586838;Pea15|0.830059709702;Syap1|0.830364522342;Ubac2|0.729565994786;Pik3c3|0.728562547364;Map1lc3a|0.75113781835;Tomm20|0.791641945334;Ubr2|0.779395940684;Grb10|0.719852941176
DNA replication-independent nucleosome assembly	GO:0006336	0.177	1	26	211	28193	Ipo4|1.27870755194
negative regulation of ERBB signaling pathway	GO:1901185	0.177	1	26	211	28193	Zgpat|0.817219712408
reflex	GO:0060004	0.177	1	26	211	28193	Shank1|1.20422754158
interferon-alpha production	GO:0032607	0.177	1	26	211	28193	Ddx58|0.767238242618
vascular smooth muscle contraction	GO:0014829	0.177	1	26	211	28193	Dock4|0.786082582817
regulation of protein homodimerization activity	GO:0043496	0.177	1	26	211	28193	Syap1|0.830364522342
protein localization to chromosome, telomeric region	GO:0070198	0.177	1	26	211	28193	H2afy|1.22477321792
regulation of androgen receptor signaling pathway	GO:0060765	0.177	1	26	211	28193	Smarca4|1.36252660358
forebrain development	GO:0030900	0.178	6	504	211	28193	Tyro3|1.37436361616;Pcdh9|1.25717833516;Bnip3|1.46158590599;Dbi|1.21135386045;Mdga1|1.63273029305;H2afx|0.765901134992
phosphatidylinositol metabolic process	GO:0046488	0.178	3	194	211	28193	Cds1|2.18705937365;Synj2|1.31607509137;Pik3c3|0.728562547364
dendrite morphogenesis	GO:0048813	0.178	3	194	211	28193	Cdkl5|1.30443526074;Shank1|1.20422754158;Hdac6|1.76295586838
establishment of vesicle localization	GO:0051650	0.179	4	294	211	28193	Rims2|1.39783022994;Ppp3cc|1.68219842503;Sec16a|1.38696488696;Map4k2|0.80158045977
regulation of chromatin modification	GO:1903308	0.18	2	103	211	28193	H2afy|1.22477321792;Paf1|0.81784989858
membrane docking	GO:0022406	0.18	2	103	211	28193	Stx8|1.27565548306;Kcnb1|1.51556595568
muscle cell apoptotic process	GO:0010657	0.18	2	103	211	28193	Bnip3|1.46158590599;Rbm10|1.53416425297
response to nitrogen compound	GO:1901698	0.181	16	1660	211	28193	Apc|1.21950682711;Cad|1.22927126918;Fer|1.20808247671;Iqgap1|1.34593311037;Grk5|1.20465765883;Hcn1|1.27904356611;Hdac6|1.76295586838;Pea15|0.830059709702;Syap1|0.830364522342;Ubac2|0.729565994786;Pik3c3|0.728562547364;Map1lc3a|0.75113781835;Tomm20|0.791641945334;Ubr2|0.779395940684;Ddx58|0.767238242618;Grb10|0.719852941176
regulation of actin cytoskeleton organization	GO:0032956	0.182	5	400	211	28193	Arfgef1|1.30044912606;Fer|1.20808247671;Shank1|1.20422754158;Tmeff2|1.24644029609;Fscn1|0.779303894013
DNA replication-independent nucleosome organization	GO:0034724	0.184	1	27	211	28193	Ipo4|1.27870755194
embryonic hemopoiesis	GO:0035162	0.184	1	27	211	28193	Stk4|0.829611522199
protein targeting to plasma membrane	GO:0072661	0.184	1	27	211	28193	Kcnb1|1.51556595568
signal transduction involved in DNA integrity checkpoint	GO:0072401	0.184	1	27	211	28193	Babam1|1.22011000396
Fc receptor signaling pathway	GO:0038093	0.184	1	27	211	28193	Fer|1.20808247671
mononuclear cell differentiation	GO:1903131	0.184	1	27	211	28193	Acin1|1.21016885689
retrograde protein transport, ER to cytosol	GO:0030970	0.184	1	27	211	28193	Ubac2|0.729565994786
signal transduction involved in DNA damage checkpoint	GO:0072422	0.184	1	27	211	28193	Babam1|1.22011000396
positive regulation of nitric-oxide synthase biosynthetic process	GO:0051770	0.184	1	27	211	28193	Fntb|0.833406196121
COPII-coated vesicle budding	GO:0090114	0.184	1	27	211	28193	Sec16a|1.38696488696
protein K63-linked deubiquitination	GO:0070536	0.184	1	27	211	28193	Babam1|1.22011000396
branching involved in mammary gland duct morphogenesis	GO:0060444	0.184	1	27	211	28193	Btrc|1.36588227597
developmental process	GO:0032502	0.184	62	7451	211	28193	Erc2|1.21939696586;Mpst|1.20991424896;H2afy|1.22477321792;Armc6|1.24415030762;Krt2|1.24621981602;Tyro3|1.37436361616;Dock7|1.26203657603;Tjp2|1.41326649978;Pdcl3|1.22603116149;Cpq|1.62176757185;Cad|1.22927126918;Hmga1|1.20693229562;Rims2|1.39783022994;Pcdh9|1.25717833516;Cdkl5|1.30443526074;Rb1cc1|1.24665774562;Clip3|1.3617026485;Arfgef1|1.30044912606;Tagln|1.73284143542;Acin1|1.21016885689;Kif1b…
multicellular organism development	GO:0007275	0.186	52	6169	211	28193	Erc2|1.21939696586;Mpst|1.20991424896;H2afy|1.22477321792;Armc6|1.24415030762;Krt2|1.24621981602;Tyro3|1.37436361616;Dock7|1.26203657603;Tjp2|1.41326649978;Pdcl3|1.22603116149;Cad|1.22927126918;Rims2|1.39783022994;Pcdh9|1.25717833516;Cdkl5|1.30443526074;Rb1cc1|1.24665774562;Arfgef1|1.30044912606;Acin1|1.21016885689;Kif1bp|1.20128610896;Babam1|1.22011000396;Ppp3cc|1.68219842503;Bnip3|1.46158590599…
regulation of protein localization to cell periphery	GO:1904375	0.186	2	105	211	28193	Stx8|1.27565548306;Clip3|1.3617026485
positive regulation of proteasomal protein catabolic process	GO:1901800	0.186	2	105	211	28193	Ddrgk1|1.58825190354;Osbpl7|2.62217580214
ribonucleoprotein complex assembly	GO:0022618	0.187	4	299	211	28193	Eif3j|1.32234704581;Prpf6|1.30060459378;Eif3m|1.21400060372;Ogfod1|1.3095600915
ameboidal-type cell migration	GO:0001667	0.187	5	404	211	28193	Krt2|1.24621981602;Fer|1.20808247671;GNA12|1.219676305;Pdcd10|0.832394100559;Angpt2|0.765296498409
negative regulation of phosphorylation	GO:0042326	0.187	6	512	211	28193	H2afy|1.22477321792;Apc|1.21950682711;Crkl|1.25522820054;Lrrtm4|0.782976882728;Zgpat|0.817219712408;Grb10|0.719852941176
animal organ regeneration	GO:0031100	0.188	3	199	211	28193	Cad|1.22927126918;Igf2r|1.20857749702;Angpt2|0.765296498409
transmembrane receptor protein tyrosine kinase signaling pathway	GO:0007169	0.188	8	736	211	28193	Apc|1.21950682711;Igf2r|1.20857749702;Fer|1.20808247671;Iqgap1|1.34593311037;Ptpn12|1.66549518826;Angpt2|0.765296498409;Zgpat|0.817219712408;Grb10|0.719852941176
glutamine family amino acid metabolic process	GO:0009064	0.188	2	106	211	28193	Cad|1.22927126918;Adhfe1|1.22441385461
negative regulation of gene expression	GO:0010629	0.189	17	1793	211	28193	H2afy|1.22477321792;Hmga1|1.20693229562;U2af2|1.35899883429;Dip2a|1.44213048026;Acin1|1.21016885689;Crkl|1.25522820054;Btrc|1.36588227597;Smarca4|1.36252660358;Ddrgk1|1.58825190354;Rbm10|1.53416425297;Nfxl1|1.37858322169;H2afx|0.765901134992;Pdcd10|0.832394100559;Eif2ak2|0.798045533519;Ubr2|0.779395940684;Zgpat|0.817219712408;Paf1|0.81784989858
positive regulation of catalytic activity	GO:0043085	0.189	17	1794	211	28193	Gapvd1|1.20249916136;Dock7|1.26203657603;Tsc2|1.23877990124;Pak5|1.39677582912;Cdkl5|1.30443526074;Arfgef1|1.30044912606;Rabep2|1.24197773683;Ddrgk1|1.58825190354;Iqgap1|1.34593311037;Magi3|1.34248450547;Dock4|0.786082582817;Pdcd10|0.832394100559;Syap1|0.830364522342;Eif2ak2|0.798045533519;Tbc1d9b|0.832594326917;Map4k2|0.80158045977;Stk4|0.829611522199
positive regulation of neuron differentiation	GO:0045666	0.189	6	514	211	28193	Rims2|1.39783022994;Cdkl5|1.30443526074;Iqgap1|1.34593311037;Shank1|1.20422754158;Cdh4|1.3077222532;Hdac6|1.76295586838
regulation of nuclear division	GO:0051783	0.189	3	200	211	28193	H2afy|1.22477321792;Map9|1.20712430169;Apc|1.21950682711
regulation of cellular respiration	GO:0043457	0.19	1	28	211	28193	Bnip3|1.46158590599
modulation by host of viral transcription	GO:0043921	0.19	1	28	211	28193	Smarca4|1.36252660358
modulation by host of symbiont transcription	GO:0052472	0.19	1	28	211	28193	Smarca4|1.36252660358
collateral sprouting	GO:0048668	0.19	1	28	211	28193	Spg20|0.721404359032
negative regulation of chromatin modification	GO:1903309	0.19	1	28	211	28193	H2afy|1.22477321792
neuron projection extension involved in neuron projection guidance	GO:1902284	0.19	1	28	211	28193	Hdac6|1.76295586838
regulation of alpha-amino-3-hydroxy-5-methyl-4-isoxazole propionate selective glutamate receptor activity	GO:2000311	0.19	1	28	211	28193	Shank1|1.20422754158
multicellular organismal reproductive behavior	GO:0033057	0.19	1	28	211	28193	Hcn1|1.27904356611
axon extension involved in axon guidance	GO:0048846	0.19	1	28	211	28193	Hdac6|1.76295586838
positive regulation of chromosome segregation	GO:0051984	0.19	1	28	211	28193	H2afy|1.22477321792
regulation of establishment or maintenance of cell polarity	GO:0032878	0.19	1	28	211	28193	Arfgef1|1.30044912606
positive regulation of DNA-templated transcription, elongation	GO:0032786	0.19	1	28	211	28193	Paf1|0.81784989858
embryonic camera-type eye morphogenesis	GO:0048596	0.19	1	28	211	28193	Aldh1a1|0.827223724447
signal transduction involved in cell cycle checkpoint	GO:0072395	0.19	1	28	211	28193	Babam1|1.22011000396
positive regulation of axonogenesis	GO:0050772	0.191	2	107	211	28193	Cdkl5|1.30443526074;Cdh4|1.3077222532
negative regulation of cellular component movement	GO:0051271	0.191	4	302	211	28193	Tmeff2|1.24644029609;Hdac6|1.76295586838;Pdcd10|0.832394100559;Angpt2|0.765296498409
protein localization to membrane	GO:0072657	0.191	6	516	211	28193	Stx8|1.27565548306;Clip3|1.3617026485;Kcnb1|1.51556595568;Atg4b|1.22999329974;Srpra|1.50665074828;Rab29|0.740871287836
negative regulation of protein modification by small protein conjugation or removal	GO:1903321	0.194	2	108	211	28193	Pdcl3|1.22603116149;U2af2|1.35899883429
cell death in response to oxidative stress	GO:0036473	0.194	2	108	211	28193	Hdac6|1.76295586838;Pdcd10|0.832394100559
regulation of cell cycle G2/M phase transition	GO:1902749	0.194	2	108	211	28193	H2afy|1.22477321792;Babam1|1.22011000396
JNK cascade	GO:0007254	0.195	3	203	211	28193	Rb1cc1|1.24665774562;Magi3|1.34248450547;Map4k2|0.80158045977
cellular response to insulin stimulus	GO:0032869	0.196	4	305	211	28193	Apc|1.21950682711;Fer|1.20808247671;Syap1|0.830364522342;Grb10|0.719852941176
positive regulation of circadian rhythm	GO:0042753	0.196	1	29	211	28193	Btrc|1.36588227597
modulation of transcription in other organism involved in symbiotic interaction	GO:0052312	0.196	1	29	211	28193	Smarca4|1.36252660358
zinc II ion transmembrane transport	GO:0071577	0.196	1	29	211	28193	Slc39a7|0.826776493952
mitochondrial outer membrane permeabilization	GO:0097345	0.196	1	29	211	28193	Bnip3|1.46158590599
iron-sulfur cluster assembly	GO:0016226	0.196	1	29	211	28193	Isca2|1.23418044248
pyrimidine nucleoside triphosphate biosynthetic process	GO:0009148	0.196	1	29	211	28193	Cad|1.22927126918
regulation of necrotic cell death	GO:0010939	0.196	1	29	211	28193	Bnip3|1.46158590599
regulation of norepinephrine secretion	GO:0014061	0.196	1	29	211	28193	Kcnb1|1.51556595568
osteoblast proliferation	GO:0033687	0.196	1	29	211	28193	Eif2ak2|0.798045533519
desensitization of G-protein coupled receptor protein signaling pathway	GO:0002029	0.196	1	29	211	28193	Grk5|1.20465765883
negative adaptation of signaling pathway	GO:0022401	0.196	1	29	211	28193	Grk5|1.20465765883
histone H2A ubiquitination	GO:0033522	0.196	1	29	211	28193	Ubr2|0.779395940684
regulation of oxidative stress-induced neuron death	GO:1903203	0.196	1	29	211	28193	Hdac6|1.76295586838
regulation of synaptic vesicle recycling	GO:1903421	0.196	1	29	211	28193	Ppp3cc|1.68219842503
antimicrobial humoral response	GO:0019730	0.196	1	29	211	28193	Hist2h2be|1.42505332619
regulation of dendrite extension	GO:1903859	0.196	1	29	211	28193	Rims2|1.39783022994
regulation of axon guidance	GO:1902667	0.196	1	29	211	28193	Hdac6|1.76295586838
metallo-sulfur cluster assembly	GO:0031163	0.196	1	29	211	28193	Isca2|1.23418044248
regulation of tumor necrosis factor-mediated signaling pathway	GO:0010803	0.196	1	29	211	28193	Hist2h2be|1.42505332619
blood vessel endothelial cell migration	GO:0043534	0.197	2	109	211	28193	Pdcd10|0.832394100559;Angpt2|0.765296498409
response to ammonium ion	GO:0060359	0.199	3	205	211	28193	Grk5|1.20465765883;Pea15|0.830059709702;Map1lc3a|0.75113781835
regulation of cell cycle phase transition	GO:1901987	0.2	4	308	211	28193	H2afy|1.22477321792;Apc|1.21950682711;Babam1|1.22011000396;Paf1|0.81784989858
positive regulation of telomere maintenance via telomerase	GO:0032212	0.202	1	30	211	28193	Fbxo4|1.56074283539
neuron death in response to oxidative stress	GO:0036475	0.202	1	30	211	28193	Hdac6|1.76295586838
post-translational protein modification	GO:0043687	0.202	1	30	211	28193	Atg4b|1.22999329974
positive regulation of release of cytochrome c from mitochondria	GO:0090200	0.202	1	30	211	28193	Bnip3|1.46158590599
mitochondrial fusion	GO:0008053	0.202	1	30	211	28193	Bnip3|1.46158590599
monocyte differentiation	GO:0030224	0.202	1	30	211	28193	Acin1|1.21016885689
positive regulation of interferon-beta production	GO:0032728	0.202	1	30	211	28193	Ddx58|0.767238242618
regulation of keratinocyte differentiation	GO:0045616	0.202	1	30	211	28193	H2afy|1.22477321792
autophagosome maturation	GO:0097352	0.202	1	30	211	28193	Map1lc3a|0.75113781835
norepinephrine secretion	GO:0048243	0.202	1	30	211	28193	Kcnb1|1.51556595568
establishment of protein localization to endoplasmic reticulum	GO:0072599	0.202	1	30	211	28193	Srpra|1.50665074828
cellular response to gamma radiation	GO:0071480	0.202	1	30	211	28193	H2afx|0.765901134992
protein localization to centrosome	GO:0071539	0.202	1	30	211	28193	Apc|1.21950682711
bicarbonate transport	GO:0015701	0.202	1	30	211	28193	Car4|1.54916639505
glutamine family amino acid biosynthetic process	GO:0009084	0.202	1	30	211	28193	Cad|1.22927126918
response to parathyroid hormone	GO:0071107	0.202	1	30	211	28193	Hdac6|1.76295586838
glucose import	GO:0046323	0.202	2	111	211	28193	Pea15|0.830059709702;Grb10|0.719852941176
regulation of chromosome segregation	GO:0051983	0.202	2	111	211	28193	H2afy|1.22477321792;Apc|1.21950682711
multi-organism behavior	GO:0051705	0.202	2	111	211	28193	Shank1|1.20422754158;Hcn1|1.27904356611
response to nutrient levels	GO:0031667	0.203	10	982	211	28193	Trappc8|1.27087033221;Fam131b|1.20217032925;Cad|1.22927126918;Rb1cc1|1.24665774562;Acin1|1.21016885689;Rab33a|1.26463982137;Kcnb1|1.51556595568;Pik3c3|0.728562547364;Map1lc3a|0.75113781835;Eif2ak2|0.798045533519
extracellular matrix organization	GO:0030198	0.203	9	866	211	28193	Apc|1.21950682711;Clip3|1.3617026485;Arfgef1|1.30044912606;Sorbs2|1.22998431408;Fer|1.20808247671;Shank1|1.20422754158;Tmeff2|1.24644029609;Myh11|1.76955063716;Fscn1|0.779303894013
positive regulation of cell growth	GO:0030307	0.203	3	207	211	28193	Rims2|1.39783022994;Cdkl5|1.30443526074;Cdh4|1.3077222532
extracellular structure organization	GO:0043062	0.204	9	868	211	28193	Apc|1.21950682711;Clip3|1.3617026485;Arfgef1|1.30044912606;Sorbs2|1.22998431408;Fer|1.20808247671;Shank1|1.20422754158;Tmeff2|1.24644029609;Myh11|1.76955063716;Fscn1|0.779303894013
maintenance of protein location in cell	GO:0032507	0.205	2	112	211	28193	Shank1|1.20422754158;Ankrd13c|1.35931292508
regulation of actin filament bundle assembly	GO:0032231	0.205	2	112	211	28193	Shank1|1.20422754158;Tmeff2|1.24644029609
cell aging	GO:0007569	0.205	2	112	211	28193	Hmga1|1.20693229562;H2afx|0.765901134992
cellular response to endogenous stimulus	GO:0071495	0.206	17	1822	211	28193	Apc|1.21950682711;Cad|1.22927126918;Crkl|1.25522820054;Smarca4|1.36252660358;Ephx1|1.49956121022;Fer|1.20808247671;Ddrgk1|1.58825190354;Iqgap1|1.34593311037;Ptpn12|1.66549518826;Lbh|1.22466811871;Hcn1|1.27904356611;Hdac6|1.76295586838;Syap1|0.830364522342;Ubr2|0.779395940684;Kmt2d|0.820991170991;Spg20|0.721404359032;Grb10|0.719852941176
positive regulation of molecular function	GO:0044093	0.207	20	2190	211	28193	Gapvd1|1.20249916136;Dock7|1.26203657603;Tsc2|1.23877990124;Pak5|1.39677582912;Cdkl5|1.30443526074;Arfgef1|1.30044912606;Rabep2|1.24197773683;Smarca4|1.36252660358;Fer|1.20808247671;Ddrgk1|1.58825190354;Iqgap1|1.34593311037;Magi3|1.34248450547;Hcn1|1.27904356611;Dock4|0.786082582817;Pdcd10|0.832394100559;Syap1|0.830364522342;Eif2ak2|0.798045533519;Tbc1d9b|0.832594326917;Map4k2|0.80158045977;Stk4|…
protein deacetylation	GO:0006476	0.207	2	113	211	28193	Rbm14|1.21610147307;Hdac6|1.76295586838
adaptation of signaling pathway	GO:0023058	0.208	1	31	211	28193	Grk5|1.20465765883
ventricular system development	GO:0021591	0.208	1	31	211	28193	Dbi|1.21135386045
protein hydroxylation	GO:0018126	0.208	1	31	211	28193	Ogfod1|1.3095600915
response to interferon-beta	GO:0035456	0.208	1	31	211	28193	Hcn1|1.27904356611
histone monoubiquitination	GO:0010390	0.208	1	31	211	28193	Paf1|0.81784989858
negative regulation of toll-like receptor signaling pathway	GO:0034122	0.208	1	31	211	28193	Tyro3|1.37436361616
cellular zinc ion homeostasis	GO:0006882	0.208	1	31	211	28193	Slc39a7|0.826776493952
positive regulation of focal adhesion assembly	GO:0051894	0.208	1	31	211	28193	Iqgap1|1.34593311037
maintenance of protein localization in organelle	GO:0072595	0.208	1	31	211	28193	Ankrd13c|1.35931292508
negative regulation of protein tyrosine kinase activity	GO:0061099	0.208	1	31	211	28193	Zgpat|0.817219712408
regulation of cellular senescence	GO:2000772	0.208	1	31	211	28193	Hmga1|1.20693229562
negative regulation of cyclin-dependent protein serine/threonine kinase activity	GO:0045736	0.208	1	31	211	28193	Apc|1.21950682711
regulation of neuron differentiation	GO:0045664	0.208	9	872	211	28193	Rims2|1.39783022994;Cdkl5|1.30443526074;Iqgap1|1.34593311037;Shank1|1.20422754158;Itm2c|1.45798503338;Cdh4|1.3077222532;Hdac6|1.76295586838;Rab29|0.740871287836;Spg20|0.721404359032
neuron apoptotic process	GO:0051402	0.208	4	313	211	28193	Tyro3|1.37436361616;Bnip3|1.46158590599;Kcnb1|1.51556595568;Nqo2|1.2016348094
ribonucleoprotein complex subunit organization	GO:0071826	0.208	4	313	211	28193	Eif3j|1.32234704581;Prpf6|1.30060459378;Eif3m|1.21400060372;Ogfod1|1.3095600915
negative regulation of cell development	GO:0010721	0.209	5	421	211	28193	Tjp2|1.41326649978;Itm2c|1.45798503338;Hdac6|1.76295586838;Rab29|0.740871287836;Spg20|0.721404359032
negative regulation of macromolecule metabolic process	GO:0010605	0.209	25	2811	211	28193	H2afy|1.22477321792;Apc|1.21950682711;Pdcl3|1.22603116149;Hmga1|1.20693229562;U2af2|1.35899883429;Dip2a|1.44213048026;Acin1|1.21016885689;Crkl|1.25522820054;Btrc|1.36588227597;Smarca4|1.36252660358;Itih2|1.37069184207;Ddrgk1|1.58825190354;Rbm10|1.53416425297;Nfxl1|1.37858322169;Itm2c|1.45798503338;Tmeff2|1.24644029609;Hdac6|1.76295586838;H2afx|0.765901134992;Pdcd10|0.832394100559;Ubac2|0.72956599…
negative regulation of cell proliferation	GO:0008285	0.209	8	758	211	28193	Apc|1.21950682711;Hmga1|1.20693229562;Rbm10|1.53416425297;Fbxo4|1.56074283539;Pdcd10|0.832394100559;Eif2ak2|0.798045533519;Stk4|0.829611522199;Fntb|0.833406196121
vesicle localization	GO:0051648	0.21	4	314	211	28193	Rims2|1.39783022994;Ppp3cc|1.68219842503;Sec16a|1.38696488696;Map4k2|0.80158045977
regulation of canonical Wnt signaling pathway	GO:0060828	0.21	3	211	211	28193	Apc|1.21950682711;Btrc|1.36588227597;Stk4|0.829611522199
apoptotic signaling pathway	GO:0097190	0.21	7	645	211	28193	Pak5|1.39677582912;Rb1cc1|1.24665774562;Bnip3|1.46158590599;Itm2c|1.45798503338;Pea15|0.830059709702;Pdcd10|0.832394100559;Stk4|0.829611522199
regulation of protein targeting	GO:1903533	0.211	4	315	211	28193	U2af2|1.35899883429;Kcnb1|1.51556595568;Prelid3a|1.2321168663;Ddx58|0.767238242618
positive regulation of neurogenesis	GO:0050769	0.212	7	646	211	28193	Rims2|1.39783022994;Cdkl5|1.30443526074;Crkl|1.25522820054;Iqgap1|1.34593311037;Shank1|1.20422754158;Cdh4|1.3077222532;Hdac6|1.76295586838
activation of protein kinase activity	GO:0032147	0.213	4	316	211	28193	Pak5|1.39677582912;Eif2ak2|0.798045533519;Map4k2|0.80158045977;Stk4|0.829611522199
modification of morphology or physiology of other organism	GO:0035821	0.213	2	115	211	28193	Hist2h2be|1.42505332619;Smarca4|1.36252660358
apoptotic nuclear changes	GO:0030262	0.214	1	32	211	28193	Acin1|1.21016885689
zinc II ion transport	GO:0006829	0.214	1	32	211	28193	Slc39a7|0.826776493952
pyrimidine ribonucleoside biosynthetic process	GO:0046132	0.214	1	32	211	28193	Cad|1.22927126918
positive regulation of telomere maintenance via telomere lengthening	GO:1904358	0.214	1	32	211	28193	Fbxo4|1.56074283539
fat-soluble vitamin metabolic process	GO:0006775	0.214	1	32	211	28193	Crabp1|0.780290036733
positive regulation of vascular smooth muscle cell proliferation	GO:1904707	0.214	1	32	211	28193	Nqo2|1.2016348094
regulation of histone H3-K4 methylation	GO:0051569	0.214	1	32	211	28193	H2afy|1.22477321792
pyrimidine nucleoside biosynthetic process	GO:0046134	0.214	1	32	211	28193	Cad|1.22927126918
thyroid hormone metabolic process	GO:0042403	0.214	1	32	211	28193	Cpq|1.62176757185
positive regulation of protein deacetylation	GO:0090312	0.214	1	32	211	28193	Hdac6|1.76295586838
positive regulation of mitochondrial membrane permeability involved in apoptotic process	GO:1902110	0.214	1	32	211	28193	Bnip3|1.46158590599
regulation of receptor recycling	GO:0001919	0.214	1	32	211	28193	Rab29|0.740871287836
regulation of protein ubiquitination involved in ubiquitin-dependent protein catabolic process	GO:2000058	0.214	1	32	211	28193	Pdcl3|1.22603116149
negative regulation of microtubule depolymerization	GO:0007026	0.214	1	32	211	28193	Apc|1.21950682711
pyrimidine ribonucleotide biosynthetic process	GO:0009220	0.214	1	32	211	28193	Cad|1.22927126918
glycerolipid metabolic process	GO:0046486	0.214	5	425	211	28193	Pld1|1.50184681794;Cds1|2.18705937365;Dbi|1.21135386045;Synj2|1.31607509137;Pik3c3|0.728562547364
protein dephosphorylation	GO:0006470	0.214	5	425	211	28193	Pdp1|1.22184728779;Ppp3cc|1.68219842503;Btrc|1.36588227597;Ptpn12|1.66549518826;Rngtt|0.806065109696
carboxylic acid metabolic process	GO:0019752	0.215	13	1353	211	28193	Hars|1.20987061381;Echs1|1.28197566883;Mpst|1.20991424896;Pdxdc1|1.24510745292;Cad|1.22927126918;Adhfe1|1.22441385461;Itih2|1.37069184207;Slc23a2|1.64789598104;CARS|1.5606039489;Aldh1a1|0.827223724447;Npl|0.830543205977;Crabp1|0.780290036733;Aasdhppt|0.756313740083
regulation of fibroblast proliferation	GO:0048145	0.216	2	116	211	28193	Fbxo4|1.56074283539;Fntb|0.833406196121
protein localization to nucleus	GO:0034504	0.216	5	426	211	28193	Ipo4|1.27870755194;Nup214|1.22272284041;Fbxo4|1.56074283539;Ddx58|0.767238242618;Paf1|0.81784989858
negative regulation of apoptotic signaling pathway	GO:2001234	0.216	3	214	211	28193	Pak5|1.39677582912;Rb1cc1|1.24665774562;Pea15|0.830059709702
establishment of protein localization to membrane	GO:0090150	0.217	4	319	211	28193	Clip3|1.3617026485;Kcnb1|1.51556595568;Atg4b|1.22999329974;Srpra|1.50665074828
positive regulation of protein transport	GO:0051222	0.218	6	539	211	28193	U2af2|1.35899883429;Kcnb1|1.51556595568;Prelid3a|1.2321168663;Pdcd10|0.832394100559;Rab29|0.740871287836;Ddx58|0.767238242618
regulation of cell-substrate adhesion	GO:0010810	0.218	3	215	211	28193	Crkl|1.25522820054;Iqgap1|1.34593311037;Angpt2|0.765296498409
negative regulation of canonical Wnt signaling pathway	GO:0090090	0.218	2	117	211	28193	Apc|1.21950682711;Stk4|0.829611522199
regulation of positive chemotaxis	GO:0050926	0.22	1	33	211	28193	Angpt2|0.765296498409
mitotic sister chromatid cohesion	GO:0007064	0.22	1	33	211	28193	H2afy|1.22477321792
aspartate family amino acid biosynthetic process	GO:0009067	0.22	1	33	211	28193	Aasdhppt|0.756313740083
ARF protein signal transduction	GO:0032011	0.22	1	33	211	28193	Arfgef1|1.30044912606
vacuole fusion	GO:0097576	0.22	1	33	211	28193	Map1lc3a|0.75113781835
synapse maturation	GO:0060074	0.22	1	33	211	28193	Shank1|1.20422754158
cell differentiation involved in embryonic placenta development	GO:0060706	0.22	1	33	211	28193	Stk4|0.829611522199
positive regulation of lamellipodium organization	GO:1902745	0.22	1	33	211	28193	Fscn1|0.779303894013
pyrimidine nucleoside triphosphate metabolic process	GO:0009147	0.22	1	33	211	28193	Cad|1.22927126918
cell fate commitment involved in formation of primary germ layer	GO:0060795	0.22	1	33	211	28193	Paf1|0.81784989858
bone cell development	GO:0098751	0.22	1	33	211	28193	Tjp2|1.41326649978
negative regulation of protein acetylation	GO:1901984	0.22	1	33	211	28193	Hdac6|1.76295586838
positive regulation of protein complex disassembly	GO:0043243	0.22	1	33	211	28193	Bnip3|1.46158590599
regulation of nitric-oxide synthase biosynthetic process	GO:0051769	0.22	1	33	211	28193	Fntb|0.833406196121
activation of JUN kinase activity	GO:0007257	0.22	1	33	211	28193	Map4k2|0.80158045977
regulation of vascular endothelial growth factor receptor signaling pathway	GO:0030947	0.22	1	33	211	28193	Grb10|0.719852941176
regulation of ARF protein signal transduction	GO:0032012	0.22	1	33	211	28193	Arfgef1|1.30044912606
response to cholesterol	GO:0070723	0.22	1	33	211	28193	Osbpl7|2.62217580214
mammary gland epithelial cell proliferation	GO:0033598	0.22	1	33	211	28193	Btrc|1.36588227597
cytoplasmic pattern recognition receptor signaling pathway	GO:0002753	0.22	1	33	211	28193	Ddx58|0.767238242618
cellular component disassembly involved in execution phase of apoptosis	GO:0006921	0.22	1	33	211	28193	Acin1|1.21016885689
vesicle coating	GO:0006901	0.22	1	33	211	28193	Sec16a|1.38696488696
positive regulation of adherens junction organization	GO:1903393	0.22	1	33	211	28193	Iqgap1|1.34593311037
single-organism membrane budding	GO:1902591	0.22	1	33	211	28193	Sec16a|1.38696488696
nitric-oxide synthase biosynthetic process	GO:0051767	0.22	1	33	211	28193	Fntb|0.833406196121
zinc ion homeostasis	GO:0055069	0.22	1	33	211	28193	Slc39a7|0.826776493952
cellular response to metal ion	GO:0071248	0.22	3	216	211	28193	Bnip3|1.46158590599;Iqgap1|1.34593311037;Map1lc3a|0.75113781835
positive regulation of establishment of protein localization	GO:1904951	0.221	6	541	211	28193	U2af2|1.35899883429;Clip3|1.3617026485;Kcnb1|1.51556595568;Prelid3a|1.2321168663;Pdcd10|0.832394100559;Rab29|0.740871287836
regulation of cytoplasmic transport	GO:1903649	0.221	5	430	211	28193	U2af2|1.35899883429;Ppp3cc|1.68219842503;Prelid3a|1.2321168663;Ubac2|0.729565994786;Ddx58|0.767238242618
alpha-amino acid biosynthetic process	GO:1901607	0.221	2	118	211	28193	Cad|1.22927126918;Aasdhppt|0.756313740083
cellular response to drug	GO:0035690	0.221	2	118	211	28193	Cad|1.22927126918;Gstm1|1.51621696045
polyol metabolic process	GO:0019751	0.221	2	118	211	28193	Ephx1|1.49956121022;Synj2|1.31607509137
erythrocyte differentiation	GO:0030218	0.221	2	118	211	28193	Acin1|1.21016885689;P4htm|1.29254991986
fibroblast proliferation	GO:0048144	0.221	2	118	211	28193	Fbxo4|1.56074283539;Fntb|0.833406196121
negative regulation of phosphorus metabolic process	GO:0010563	0.221	7	655	211	28193	H2afy|1.22477321792;Apc|1.21950682711;Crkl|1.25522820054;Iqgap1|1.34593311037;Lrrtm4|0.782976882728;Zgpat|0.817219712408;Grb10|0.719852941176
negative regulation of phosphate metabolic process	GO:0045936	0.221	7	655	211	28193	H2afy|1.22477321792;Apc|1.21950682711;Crkl|1.25522820054;Iqgap1|1.34593311037;Lrrtm4|0.782976882728;Zgpat|0.817219712408;Grb10|0.719852941176
regulation of anatomical structure morphogenesis	GO:0022603	0.222	12	1242	211	28193	Pdcl3|1.22603116149;Rims2|1.39783022994;Cdkl5|1.30443526074;Bnip3|1.46158590599;Crkl|1.25522820054;GNA12|1.219676305;Htatip2|1.28809982789;Cdh4|1.3077222532;Hdac6|1.76295586838;Pdcd10|0.832394100559;Angpt2|0.765296498409;Spg20|0.721404359032
negative regulation of locomotion	GO:0040013	0.222	4	322	211	28193	Tmeff2|1.24644029609;Hdac6|1.76295586838;Pdcd10|0.832394100559;Angpt2|0.765296498409
regulation of cell morphogenesis involved in differentiation	GO:0010769	0.222	5	431	211	28193	Cdkl5|1.30443526074;Crkl|1.25522820054;Cdh4|1.3077222532;Hdac6|1.76295586838;Spg20|0.721404359032
dendrite development	GO:0016358	0.224	4	323	211	28193	Cdkl5|1.30443526074;Iqgap1|1.34593311037;Shank1|1.20422754158;Hdac6|1.76295586838
cellular response to oxygen-containing compound	GO:1901701	0.224	14	1485	211	28193	Apc|1.21950682711;Bnip3|1.46158590599;Kcnb1|1.51556595568;Smarca4|1.36252660358;Fer|1.20808247671;Ddrgk1|1.58825190354;Osbpl7|2.62217580214;Hcn1|1.27904356611;Pdcd10|0.832394100559;Syap1|0.830364522342;Map1lc3a|0.75113781835;Ubr2|0.779395940684;Paf1|0.81784989858;Grb10|0.719852941176
maintenance of protein location	GO:0045185	0.224	2	119	211	28193	Shank1|1.20422754158;Ankrd13c|1.35931292508
monoamine transport	GO:0015844	0.224	2	119	211	28193	Pick1|1.32095309467;Kcnb1|1.51556595568
positive regulation of cell development	GO:0010720	0.224	8	773	211	28193	Rims2|1.39783022994;Cdkl5|1.30443526074;Crkl|1.25522820054;Iqgap1|1.34593311037;Shank1|1.20422754158;Lbh|1.22466811871;Cdh4|1.3077222532;Hdac6|1.76295586838
response to growth factor	GO:0070848	0.225	9	890	211	28193	Cad|1.22927126918;Crkl|1.25522820054;Fer|1.20808247671;Iqgap1|1.34593311037;Ptpn12|1.66549518826;Syap1|0.830364522342;Angpt2|0.765296498409;Spg20|0.721404359032;Grb10|0.719852941176
regulation of pri-miRNA transcription from RNA polymerase II promoter	GO:1902893	0.226	1	34	211	28193	Smarca4|1.36252660358
pyrimidine ribonucleotide metabolic process	GO:0009218	0.226	1	34	211	28193	Cad|1.22927126918
apoptotic cell clearance	GO:0043277	0.226	1	34	211	28193	Tyro3|1.37436361616
positive regulation of filopodium assembly	GO:0051491	0.226	1	34	211	28193	Fscn1|0.779303894013
response to caffeine	GO:0031000	0.226	1	34	211	28193	Cad|1.22927126918
regulation of mRNA 3'-end processing	GO:0031440	0.226	1	34	211	28193	Paf1|0.81784989858
positive regulation of protein targeting to membrane	GO:0090314	0.226	1	34	211	28193	Kcnb1|1.51556595568
multi-organism reproductive behavior	GO:0044705	0.226	1	34	211	28193	Hcn1|1.27904356611
mitochondrial outer membrane permeabilization involved in programmed cell death	GO:1902686	0.226	1	34	211	28193	Bnip3|1.46158590599
regulation of stem cell population maintenance	GO:2000036	0.226	1	34	211	28193	Lbh|1.22466811871
walking behavior	GO:0090659	0.226	1	34	211	28193	Scn1a|1.22517605392
cellular response to glucose stimulus	GO:0071333	0.226	3	219	211	28193	Kcnb1|1.51556595568;Smarca4|1.36252660358;Ddrgk1|1.58825190354
protein-DNA complex assembly	GO:0065004	0.226	3	219	211	28193	H2afy|1.22477321792;Ipo4|1.27870755194;Nap1l5|0.703079937189
single-organism membrane fusion	GO:0044801	0.226	3	219	211	28193	Stx8|1.27565548306;Bnip3|1.46158590599;Tbc1d9b|0.832594326917
positive regulation of proteolysis involved in cellular protein catabolic process	GO:1903052	0.227	2	120	211	28193	Ddrgk1|1.58825190354;Osbpl7|2.62217580214
negative regulation of cell morphogenesis involved in differentiation	GO:0010771	0.227	2	120	211	28193	Hdac6|1.76295586838;Spg20|0.721404359032
microtubule cytoskeleton organization	GO:0000226	0.227	7	660	211	28193	Dock7|1.26203657603;Map9|1.20712430169;Apc|1.21950682711;Clip3|1.3617026485;Fer|1.20808247671;Rbm14|1.21610147307;Hdac6|1.76295586838
regulation of angiogenesis	GO:0045765	0.227	4	325	211	28193	Pdcl3|1.22603116149;Htatip2|1.28809982789;Pdcd10|0.832394100559;Angpt2|0.765296498409
anatomical structure development	GO:0048856	0.227	57	6932	211	28193	Erc2|1.21939696586;Mpst|1.20991424896;H2afy|1.22477321792;Armc6|1.24415030762;Krt2|1.24621981602;Tyro3|1.37436361616;Dock7|1.26203657603;Tjp2|1.41326649978;Pdcl3|1.22603116149;Cpq|1.62176757185;Cad|1.22927126918;Rims2|1.39783022994;Pcdh9|1.25717833516;Cdkl5|1.30443526074;Rb1cc1|1.24665774562;Arfgef1|1.30044912606;Tagln|1.73284143542;Acin1|1.21016885689;Kif1bp|1.20128610896;Babam1|1.22011000396;Pp…
cellular response to hormone stimulus	GO:0032870	0.228	10	1011	211	28193	Apc|1.21950682711;Smarca4|1.36252660358;Ephx1|1.49956121022;Fer|1.20808247671;Ddrgk1|1.58825190354;Lbh|1.22466811871;Hdac6|1.76295586838;Syap1|0.830364522342;Kmt2d|0.820991170991;Grb10|0.719852941176
viral life cycle	GO:0019058	0.228	3	220	211	28193	Smarca4|1.36252660358;Rab29|0.740871287836;Eif2ak2|0.798045533519
cellular response to steroid hormone stimulus	GO:0071383	0.231	5	437	211	28193	Smarca4|1.36252660358;Ephx1|1.49956121022;Ddrgk1|1.58825190354;Lbh|1.22466811871;Kmt2d|0.820991170991
negative regulation of muscle contraction	GO:0045932	0.231	1	35	211	28193	Dock4|0.786082582817
extracellular matrix assembly	GO:0085029	0.231	1	35	211	28193	Myh11|1.76955063716
mitochondrial calcium ion homeostasis	GO:0051560	0.231	1	35	211	28193	Bnip3|1.46158590599
regulation of T cell receptor signaling pathway	GO:0050856	0.231	1	35	211	28193	Rab29|0.740871287836
regulation of transcription elongation from RNA polymerase II promoter	GO:0034243	0.231	1	35	211	28193	Paf1|0.81784989858
positive regulation of establishment of protein localization to plasma membrane	GO:0090004	0.231	1	35	211	28193	Clip3|1.3617026485
negative regulation of fibroblast proliferation	GO:0048147	0.231	1	35	211	28193	Fbxo4|1.56074283539
positive regulation of RNA splicing	GO:0033120	0.231	1	35	211	28193	U2af2|1.35899883429
extracellular matrix disassembly	GO:0022617	0.231	1	35	211	28193	Fscn1|0.779303894013
histone H3 deacetylation	GO:0070932	0.231	1	35	211	28193	Hdac6|1.76295586838
response to extracellular stimulus	GO:0009991	0.232	10	1016	211	28193	Trappc8|1.27087033221;Fam131b|1.20217032925;Cad|1.22927126918;Rb1cc1|1.24665774562;Acin1|1.21016885689;Rab33a|1.26463982137;Kcnb1|1.51556595568;Pik3c3|0.728562547364;Map1lc3a|0.75113781835;Eif2ak2|0.798045533519
cellular response to hexose stimulus	GO:0071331	0.232	3	222	211	28193	Kcnb1|1.51556595568;Smarca4|1.36252660358;Ddrgk1|1.58825190354
response to ionizing radiation	GO:0010212	0.232	3	222	211	28193	Babam1|1.22011000396;Fbxo4|1.56074283539;H2afx|0.765901134992
regulation of protein ubiquitination	GO:0031396	0.232	3	222	211	28193	Pdcl3|1.22603116149;U2af2|1.35899883429;Fbxo4|1.56074283539
regulation of endothelial cell proliferation	GO:0001936	0.232	2	122	211	28193	Pdcl3|1.22603116149;Pdcd10|0.832394100559
response to glucose	GO:0009749	0.233	4	329	211	28193	Kcnb1|1.51556595568;Smarca4|1.36252660358;Ddrgk1|1.58825190354;Angpt2|0.765296498409
centrosome organization	GO:0051297	0.235	2	123	211	28193	Map9|1.20712430169;Rbm14|1.21610147307
negative regulation of angiogenesis	GO:0016525	0.235	2	123	211	28193	Pdcd10|0.832394100559;Angpt2|0.765296498409
regulation of myeloid leukocyte differentiation	GO:0002761	0.235	2	123	211	28193	Tjp2|1.41326649978;Acin1|1.21016885689
protein oligomerization	GO:0051259	0.235	7	668	211	28193	Hbb|1.81187563382;Apc|1.21950682711;Kcnb1|1.51556595568;TGM2|1.22062669499;Pex11b|1.26365266822;Hcn1|1.27904356611;Kcna3|0.829982456778
cellular response to monosaccharide stimulus	GO:0071326	0.236	3	224	211	28193	Kcnb1|1.51556595568;Smarca4|1.36252660358;Ddrgk1|1.58825190354
negative regulation of organelle assembly	GO:1902116	0.237	1	36	211	28193	Rbm14|1.21610147307
regulation of cell cycle checkpoint	GO:1901976	0.237	1	36	211	28193	Fbxo4|1.56074283539
cerebral cortex radially oriented cell migration	GO:0021799	0.237	1	36	211	28193	Mdga1|1.63273029305
response to sterol	GO:0036314	0.237	1	36	211	28193	Osbpl7|2.62217580214
positive regulation of substrate adhesion-dependent cell spreading	GO:1900026	0.237	1	36	211	28193	Crkl|1.25522820054
chromosome condensation	GO:0030261	0.237	1	36	211	28193	Acin1|1.21016885689
negative regulation of GTPase activity	GO:0034260	0.237	1	36	211	28193	Arfgef1|1.30044912606
spindle assembly checkpoint	GO:0071173	0.237	1	36	211	28193	Apc|1.21950682711
mammary gland duct morphogenesis	GO:0060603	0.237	1	36	211	28193	Btrc|1.36588227597
long term synaptic depression	GO:0060292	0.237	1	36	211	28193	Kcnb1|1.51556595568
sialylation	GO:0097503	0.237	1	36	211	28193	St8sia3|1.25235631745
mitotic spindle assembly checkpoint	GO:0007094	0.237	1	36	211	28193	Apc|1.21950682711
positive regulation of histone methylation	GO:0031062	0.237	1	36	211	28193	Paf1|0.81784989858
spliceosomal snRNP assembly	GO:0000387	0.237	1	36	211	28193	Prpf6|1.30060459378
protein deacylation	GO:0035601	0.238	2	124	211	28193	Rbm14|1.21610147307;Hdac6|1.76295586838
regulation of chromosome organization	GO:0033044	0.238	4	332	211	28193	H2afy|1.22477321792;Apc|1.21950682711;Fbxo4|1.56074283539;Paf1|0.81784989858
oxidation-reduction process	GO:0055114	0.239	16	1750	211	28193	LOC102556347|1.23007804252;Echs1|1.28197566883;Aifm3|1.33649770161;Gmpr|1.27214979071;Adhfe1|1.22441385461;Tbrg4|1.22554906866;RGD1307830|1.45767777274;Bnip3|1.46158590599;Nqo2|1.2016348094;Dhrsx|1.38592363402;P4htm|1.29254991986;Ogfod1|1.3095600915;Aldh1a1|0.827223724447;ENSRNOG00000030638|0.794983802075;Ndufv3|0.517975873536;Aldh3b1|0.797311949484
amide biosynthetic process	GO:0043604	0.239	13	1385	211	28193	Hars|1.20987061381;Eif3j|1.32234704581;Abcf1|1.29921744886;Rpl37a|1.23435347535;Cad|1.22927126918;Eif3m|1.21400060372;Eif2s3y|1.3263935964;NCK1|1.25372467679;Dhx29|1.98035094505;CARS|1.5606039489;St8sia3|1.25235631745;Ogfod1|1.3095600915;Eif2ak2|0.798045533519
neuron development	GO:0048666	0.239	13	1385	211	28193	Dock7|1.26203657603;Rims2|1.39783022994;Cdkl5|1.30443526074;Arfgef1|1.30044912606;Lrfn3|1.41466819153;Iqgap1|1.34593311037;Shank1|1.20422754158;Itm2c|1.45798503338;Cdh4|1.3077222532;Hdac6|1.76295586838;Raph1|0.768397348805;Rab29|0.740871287836;Spg20|0.721404359032
response to wounding	GO:0009611	0.24	10	1025	211	28193	Tyro3|1.37436361616;Cpq|1.62176757185;Arfgef1|1.30044912606;TGM2|1.22062669499;Ptpn12|1.66549518826;Lbh|1.22466811871;Tmeff2|1.24644029609;Metap1|1.21280681249;Pdcd10|0.832394100559;Fntb|0.833406196121
innate immune response	GO:0045087	0.24	8	789	211	28193	Nlrx1|1.20238091355;Tyro3|1.37436361616;Hist2h2be|1.42505332619;Stx8|1.27565548306;Fer|1.20808247671;Rbm14|1.21610147307;Eif2ak2|0.798045533519;Ddx58|0.767238242618
endothelium development	GO:0003158	0.24	2	125	211	28193	Tjp2|1.41326649978;Stk4|0.829611522199
dendritic spine development	GO:0060996	0.24	2	125	211	28193	Cdkl5|1.30443526074;Shank1|1.20422754158
erythrocyte homeostasis	GO:0034101	0.24	2	125	211	28193	Acin1|1.21016885689;P4htm|1.29254991986
regulation of response to external stimulus	GO:0032101	0.241	9	907	211	28193	Tyro3|1.37436361616;Fam131b|1.20217032925;Acin1|1.21016885689;Rab33a|1.26463982137;TGM2|1.22062669499;Lbh|1.22466811871;Hdac6|1.76295586838;Angpt2|0.765296498409;Ddx58|0.767238242618
response to hydrogen peroxide	GO:0042542	0.242	3	227	211	28193	Bnip3|1.46158590599;Pdcd10|0.832394100559;Map1lc3a|0.75113781835
positive regulation of innate immune response	GO:0045089	0.242	3	227	211	28193	Tyro3|1.37436361616;Rbm14|1.21610147307;Ddx58|0.767238242618
regulation of defense response to virus by host	GO:0050691	0.243	1	37	211	28193	Ddx58|0.767238242618
regulation of hematopoietic progenitor cell differentiation	GO:1901532	0.243	1	37	211	28193	Eif2ak2|0.798045533519
glomerulus vasculature development	GO:0072012	0.243	1	37	211	28193	Angpt2|0.765296498409
positive regulation of mitochondrial membrane permeability	GO:0035794	0.243	1	37	211	28193	Bnip3|1.46158590599
regulation of cell migration involved in sprouting angiogenesis	GO:0090049	0.243	1	37	211	28193	Pdcd10|0.832394100559
regulation of microtubule depolymerization	GO:0031114	0.243	1	37	211	28193	Apc|1.21950682711
protein palmitoylation	GO:0018345	0.243	1	37	211	28193	Clip3|1.3617026485
tyrosine phosphorylation of Stat3 protein	GO:0042503	0.243	1	37	211	28193	Fer|1.20808247671
positive regulation of cell-substrate adhesion	GO:0010811	0.243	2	126	211	28193	Crkl|1.25522820054;Iqgap1|1.34593311037
cellular transition metal ion homeostasis	GO:0046916	0.243	2	126	211	28193	FTH1|1.22761239208;Slc39a7|0.826776493952
positive regulation of translation	GO:0045727	0.243	2	126	211	28193	Abcf1|1.29921744886;Dhx29|1.98035094505
monocarboxylic acid catabolic process	GO:0072329	0.243	2	126	211	28193	Echs1|1.28197566883;Crabp1|0.780290036733
negative regulation of blood vessel morphogenesis	GO:2000181	0.243	2	126	211	28193	Pdcd10|0.832394100559;Angpt2|0.765296498409
cellular component morphogenesis	GO:0032989	0.244	15	1635	211	28193	Tyro3|1.37436361616;Dock7|1.26203657603;Rims2|1.39783022994;Cdkl5|1.30443526074;Crkl|1.25522820054;Fer|1.20808247671;GNA12|1.219676305;Lrfn3|1.41466819153;Iqgap1|1.34593311037;Shank1|1.20422754158;Cdh4|1.3077222532;Hdac6|1.76295586838;Raph1|0.768397348805;Spg20|0.721404359032;Stk4|0.829611522199
epithelial cell proliferation	GO:0050673	0.244	5	447	211	28193	Krt2|1.24621981602;Pdcl3|1.22603116149;Btrc|1.36588227597;Hdac6|1.76295586838;Pdcd10|0.832394100559
learning or memory	GO:0007611	0.245	4	336	211	28193	Pak5|1.39677582912;Nqo2|1.2016348094;Shank1|1.20422754158;Dbi|1.21135386045
positive regulation of developmental growth	GO:0048639	0.246	3	229	211	28193	Rims2|1.39783022994;Cdkl5|1.30443526074;Cdh4|1.3077222532
organelle fission	GO:0048285	0.247	6	563	211	28193	H2afy|1.22477321792;Map9|1.20712430169;Apc|1.21950682711;Bnip3|1.46158590599;Pex11b|1.26365266822;Ubr2|0.779395940684
response to reactive oxygen species	GO:0000302	0.248	4	338	211	28193	Bnip3|1.46158590599;Fer|1.20808247671;Pdcd10|0.832394100559;Map1lc3a|0.75113781835
negative regulation of transferase activity	GO:0051348	0.248	4	338	211	28193	H2afy|1.22477321792;Apc|1.21950682711;Lrrtm4|0.782976882728;Zgpat|0.817219712408
alpha-amino acid metabolic process	GO:1901605	0.248	4	338	211	28193	Mpst|1.20991424896;Cad|1.22927126918;Adhfe1|1.22441385461;Aasdhppt|0.756313740083
regulation of I-kappaB kinase/NF-kappaB signaling	GO:0043122	0.248	3	230	211	28193	Btrc|1.36588227597;TGM2|1.22062669499;Ddrgk1|1.58825190354
regulation of cell development	GO:0060284	0.248	12	1275	211	28193	Tjp2|1.41326649978;Rims2|1.39783022994;Cdkl5|1.30443526074;Crkl|1.25522820054;Iqgap1|1.34593311037;Shank1|1.20422754158;Itm2c|1.45798503338;Lbh|1.22466811871;Cdh4|1.3077222532;Hdac6|1.76295586838;Rab29|0.740871287836;Spg20|0.721404359032
cellular amide metabolic process	GO:0043603	0.248	15	1641	211	28193	Hbb|1.81187563382;Hars|1.20987061381;Eif3j|1.32234704581;Abcf1|1.29921744886;Rpl37a|1.23435347535;Cpq|1.62176757185;Cad|1.22927126918;Eif3m|1.21400060372;Eif2s3y|1.3263935964;NCK1|1.25372467679;Dhx29|1.98035094505;CARS|1.5606039489;St8sia3|1.25235631745;Ogfod1|1.3095600915;Eif2ak2|0.798045533519
glutamine metabolic process	GO:0006541	0.248	1	38	211	28193	Cad|1.22927126918
branching involved in blood vessel morphogenesis	GO:0001569	0.248	1	38	211	28193	Stk4|0.829611522199
phospholipid translocation	GO:0045332	0.248	1	38	211	28193	Atp11c|1.26779770245
water-soluble vitamin metabolic process	GO:0006767	0.248	1	38	211	28193	Slc23a2|1.64789598104
mitotic spindle checkpoint	GO:0071174	0.248	1	38	211	28193	Apc|1.21950682711
response to muscle activity	GO:0014850	0.248	1	38	211	28193	Tomm20|0.791641945334
embryonic eye morphogenesis	GO:0048048	0.248	1	38	211	28193	Aldh1a1|0.827223724447
regulation of mast cell degranulation	GO:0043304	0.248	1	38	211	28193	Fer|1.20808247671
protein exit from endoplasmic reticulum	GO:0032527	0.248	1	38	211	28193	Ubac2|0.729565994786
norepinephrine transport	GO:0015874	0.248	1	38	211	28193	Kcnb1|1.51556595568
positive regulation of cell junction assembly	GO:1901890	0.248	1	38	211	28193	Iqgap1|1.34593311037
regulation of cell aging	GO:0090342	0.248	1	38	211	28193	Hmga1|1.20693229562
cellular amino acid biosynthetic process	GO:0008652	0.249	2	128	211	28193	Cad|1.22927126918;Aasdhppt|0.756313740083
regulation of cell morphogenesis	GO:0022604	0.249	7	680	211	28193	Rims2|1.39783022994;Cdkl5|1.30443526074;Crkl|1.25522820054;GNA12|1.219676305;Cdh4|1.3077222532;Hdac6|1.76295586838;Spg20|0.721404359032
macromolecule deacylation	GO:0098732	0.251	2	129	211	28193	Rbm14|1.21610147307;Hdac6|1.76295586838
regulation of mitochondrial membrane permeability involved in apoptotic process	GO:1902108	0.254	1	39	211	28193	Bnip3|1.46158590599
positive regulation of cytosolic calcium ion concentration involved in phospholipase C-activating G-protein coupled signaling pathway	GO:0051482	0.254	1	39	211	28193	TGM2|1.22062669499
protein targeting to vacuole	GO:0006623	0.254	1	39	211	28193	Trappc8|1.27087033221
intestinal absorption	GO:0050892	0.254	1	39	211	28193	Tjp2|1.41326649978
substantia nigra development	GO:0021762	0.254	1	39	211	28193	Mapkap1|1.42297651548
kidney vasculature development	GO:0061440	0.254	1	39	211	28193	Angpt2|0.765296498409
regulation of clathrin-mediated endocytosis	GO:2000369	0.254	1	39	211	28193	Ppp3cc|1.68219842503
negative regulation of mitotic metaphase/anaphase transition	GO:0045841	0.254	1	39	211	28193	Apc|1.21950682711
renal system vasculature development	GO:0061437	0.254	1	39	211	28193	Angpt2|0.765296498409
lipid translocation	GO:0034204	0.254	1	39	211	28193	Atp11c|1.26779770245
cytoplasmic sequestering of protein	GO:0051220	0.254	1	39	211	28193	Ankrd13c|1.35931292508
pyrimidine ribonucleoside metabolic process	GO:0046131	0.254	1	39	211	28193	Cad|1.22927126918
regulation of fat cell differentiation	GO:0045598	0.254	2	130	211	28193	Syap1|0.830364522342;Stk4|0.829611522199
response to hexose	GO:0009746	0.256	4	343	211	28193	Kcnb1|1.51556595568;Smarca4|1.36252660358;Ddrgk1|1.58825190354;Angpt2|0.765296498409
regulation of dendrite morphogenesis	GO:0048814	0.257	2	131	211	28193	Cdkl5|1.30443526074;Hdac6|1.76295586838
phospholipase C-activating G-protein coupled receptor signaling pathway	GO:0007200	0.257	2	131	211	28193	TGM2|1.22062669499;Gna14|0.829295529959
hormone metabolic process	GO:0042445	0.258	3	235	211	28193	Cpq|1.62176757185;Aldh1a1|0.827223724447;Crabp1|0.780290036733
nuclear import	GO:0051170	0.258	3	235	211	28193	Htatip2|1.28809982789;Nup214|1.22272284041;Ddx58|0.767238242618
glutamine family amino acid catabolic process	GO:0009065	0.26	1	40	211	28193	Adhfe1|1.22441385461
negative regulation of metaphase/anaphase transition of cell cycle	GO:1902100	0.26	1	40	211	28193	Apc|1.21950682711
dendrite extension	GO:0097484	0.26	1	40	211	28193	Rims2|1.39783022994
adult walking behavior	GO:0007628	0.26	1	40	211	28193	Scn1a|1.22517605392
negative regulation of axon extension	GO:0030517	0.26	1	40	211	28193	Hdac6|1.76295586838
embryonic camera-type eye development	GO:0031076	0.26	1	40	211	28193	Aldh1a1|0.827223724447
adipose tissue development	GO:0060612	0.26	1	40	211	28193	Spg20|0.721404359032
purine nucleobase metabolic process	GO:0006144	0.26	1	40	211	28193	Gmpr|1.27214979071
negative regulation of endothelial cell proliferation	GO:0001937	0.26	1	40	211	28193	Pdcd10|0.832394100559
regulation of mast cell activation involved in immune response	GO:0033006	0.26	1	40	211	28193	Fer|1.20808247671
negative regulation of mitotic sister chromatid separation	GO:2000816	0.26	1	40	211	28193	Apc|1.21950682711
centriole replication	GO:0007099	0.26	1	40	211	28193	Rbm14|1.21610147307
mitochondrial RNA metabolic process	GO:0000959	0.26	1	40	211	28193	Tbrg4|1.22554906866
regulation of mitotic spindle organization	GO:0060236	0.26	1	40	211	28193	Map9|1.20712430169
negative regulation of neurogenesis	GO:0050768	0.261	4	346	211	28193	Itm2c|1.45798503338;Hdac6|1.76295586838;Rab29|0.740871287836;Spg20|0.721404359032
regulation of actin filament-based process	GO:0032970	0.261	5	459	211	28193	Arfgef1|1.30044912606;Fer|1.20808247671;Shank1|1.20422754158;Tmeff2|1.24644029609;Fscn1|0.779303894013
regulation of nervous system development	GO:0051960	0.262	11	1170	211	28193	Rims2|1.39783022994;Cdkl5|1.30443526074;Crkl|1.25522820054;Iqgap1|1.34593311037;Shank1|1.20422754158;Itm2c|1.45798503338;Mdga1|1.63273029305;Cdh4|1.3077222532;Hdac6|1.76295586838;Rab29|0.740871287836;Spg20|0.721404359032
microtubule polymerization or depolymerization	GO:0031109	0.263	2	133	211	28193	Apc|1.21950682711;Clip3|1.3617026485
negative regulation of protein catabolic process	GO:0042177	0.263	2	133	211	28193	Pdcl3|1.22603116149;Ubac2|0.729565994786
negative regulation of hemopoiesis	GO:1903707	0.263	2	133	211	28193	Tjp2|1.41326649978;Paf1|0.81784989858
cell-cell junction organization	GO:0045216	0.264	3	238	211	28193	RGD1560470|1.26712065481;Iqgap1|1.34593311037;Fscn1|0.779303894013
telencephalon development	GO:0021537	0.264	4	348	211	28193	Bnip3|1.46158590599;Dbi|1.21135386045;Mdga1|1.63273029305;H2afx|0.765901134992
response to external stimulus	GO:0009605	0.264	26	3040	211	28193	Trappc8|1.27087033221;Tyro3|1.37436361616;Fam131b|1.20217032925;Cad|1.22927126918;Scn1a|1.22517605392;Hist2h2be|1.42505332619;Rb1cc1|1.24665774562;Acin1|1.21016885689;Rab33a|1.26463982137;Bnip3|1.46158590599;Kcnb1|1.51556595568;TGM2|1.22062669499;Fer|1.20808247671;Shank1|1.20422754158;Lbh|1.22466811871;Cdh4|1.3077222532;Hdac6|1.76295586838;Dock4|0.786082582817;Angpt2|0.765296498409;Pik3c3|0.72856…
positive regulation of mRNA processing	GO:0050685	0.265	1	41	211	28193	Paf1|0.81784989858
attachment of spindle microtubules to kinetochore	GO:0008608	0.265	1	41	211	28193	Apc|1.21950682711
glutamate metabolic process	GO:0006536	0.265	1	41	211	28193	Adhfe1|1.22441385461
establishment of endothelial barrier	GO:0061028	0.265	1	41	211	28193	Tjp2|1.41326649978
disruption of cells of other organism	GO:0044364	0.265	1	41	211	28193	Hist2h2be|1.42505332619
positive regulation of excitatory postsynaptic potential	GO:2000463	0.265	1	41	211	28193	Shank1|1.20422754158
calcineurin-NFAT signaling cascade	GO:0033173	0.265	1	41	211	28193	Ppp3cc|1.68219842503
mRNA stabilization	GO:0048255	0.265	1	41	211	28193	Rbm10|1.53416425297
killing of cells of other organism	GO:0031640	0.265	1	41	211	28193	Hist2h2be|1.42505332619
mRNA polyadenylation	GO:0006378	0.265	1	41	211	28193	Paf1|0.81784989858
pri-miRNA transcription from RNA polymerase II promoter	GO:0061614	0.265	1	41	211	28193	Smarca4|1.36252660358
hyaluronan metabolic process	GO:0030212	0.265	1	41	211	28193	Itih2|1.37069184207
negative regulation of organ growth	GO:0046621	0.265	1	41	211	28193	Stk4|0.829611522199
positive regulation of synaptic transmission, glutamatergic	GO:0051968	0.265	1	41	211	28193	Hdac6|1.76295586838
cellular hormone metabolic process	GO:0034754	0.265	2	134	211	28193	Aldh1a1|0.827223724447;Crabp1|0.780290036733
cellular process	GO:0009987	0.267	186	24364	211	28193	Erc2|1.21939696586;Hbb|1.81187563382;LOC100360846|1.25646797157;Nlrx1|1.20238091355;Hars|1.20987061381;Pmpca|1.2805246529;Echs1|1.28197566883;Mpst|1.20991424896;Tceal5|1.26047344021;H2afy|1.22477321792;Pdp1|1.22184728779;Eif3j|1.32234704581;Armc6|1.24415030762;Krt2|1.24621981602;Aifm3|1.33649770161;Trappc8|1.27087033221;Gmpr|1.27214979071;Gapvd1|1.20249916136;Abcf1|1.29921744886;Ankmy2|1.20598995…
organic substance metabolic process	GO:0071704	0.267	119	15234	211	28193	Hbb|1.81187563382;LOC100360846|1.25646797157;Hars|1.20987061381;Pmpca|1.2805246529;Echs1|1.28197566883;Mpst|1.20991424896;Tceal5|1.26047344021;H2afy|1.22477321792;Pdp1|1.22184728779;Eif3j|1.32234704581;Gmpr|1.27214979071;Abcf1|1.29921744886;Isca2|1.23418044248;Tyro3|1.37436361616;Dock7|1.26203657603;Apc|1.21950682711;Pak5|1.39677582912;Rpl37a|1.23435347535;Pdcl3|1.22603116149;Pdxdc1|1.24510745292…
cellular response to carbohydrate stimulus	GO:0071322	0.268	3	240	211	28193	Kcnb1|1.51556595568;Smarca4|1.36252660358;Ddrgk1|1.58825190354
platelet activation	GO:0030168	0.268	2	135	211	28193	Tyro3|1.37436361616;Metap1|1.21280681249
regulation of stem cell differentiation	GO:2000736	0.268	2	135	211	28193	Lbh|1.22466811871;Eif2ak2|0.798045533519
regulation of neurogenesis	GO:0050767	0.268	10	1056	211	28193	Rims2|1.39783022994;Cdkl5|1.30443526074;Crkl|1.25522820054;Iqgap1|1.34593311037;Shank1|1.20422754158;Itm2c|1.45798503338;Cdh4|1.3077222532;Hdac6|1.76295586838;Rab29|0.740871287836;Spg20|0.721404359032
positive regulation of cell cycle G1/S phase transition	GO:1902808	0.271	1	42	211	28193	Paf1|0.81784989858
cellular pigmentation	GO:0033059	0.271	1	42	211	28193	Rab29|0.740871287836
regulation of protein targeting to membrane	GO:0090313	0.271	1	42	211	28193	Kcnb1|1.51556595568
regulation of erythrocyte differentiation	GO:0045646	0.271	1	42	211	28193	P4htm|1.29254991986
retinol metabolic process	GO:0042572	0.271	1	42	211	28193	Aldh1a1|0.827223724447
negative regulation of response to endoplasmic reticulum stress	GO:1903573	0.271	1	42	211	28193	Ubac2|0.729565994786
protein kinase C-activating G-protein coupled receptor signaling pathway	GO:0007205	0.271	1	42	211	28193	Pick1|1.32095309467
positive regulation of cellular protein catabolic process	GO:1903364	0.271	2	136	211	28193	Ddrgk1|1.58825190354;Osbpl7|2.62217580214
regulation of primary metabolic process	GO:0080090	0.271	58	7176	211	28193	Tceal5|1.26047344021;H2afy|1.22477321792;Eif3j|1.32234704581;Abcf1|1.29921744886;Dock7|1.26203657603;Apc|1.21950682711;Pak5|1.39677582912;Pdcl3|1.22603116149;Hmga1|1.20693229562;Prpf6|1.30060459378;U2af2|1.35899883429;Eif3m|1.21400060372;Rb1cc1|1.24665774562;Clip3|1.3617026485;Arfgef1|1.30044912606;Acin1|1.21016885689;Babam1|1.22011000396;Usp24|1.24756366471;Atg4b|1.22999329974;Crkl|1.25522820054…
negative regulation of protein phosphorylation	GO:0001933	0.272	5	467	211	28193	H2afy|1.22477321792;Apc|1.21950682711;Crkl|1.25522820054;Lrrtm4|0.782976882728;Zgpat|0.817219712408
positive regulation of neuron death	GO:1901216	0.274	2	137	211	28193	Nqo2|1.2016348094;Hdac6|1.76295586838
glutamate receptor signaling pathway	GO:0007215	0.274	2	137	211	28193	Kcnb1|1.51556595568;Shank1|1.20422754158
rRNA modification	GO:0000154	0.276	1	43	211	28193	Nop56|1.41137641262
regulation of autophagosome assembly	GO:2000785	0.276	1	43	211	28193	Rab33a|1.26463982137
negative regulation of mitotic sister chromatid segregation	GO:0033048	0.276	1	43	211	28193	Apc|1.21950682711
centriole assembly	GO:0098534	0.276	1	43	211	28193	Rbm14|1.21610147307
establishment of protein localization to vacuole	GO:0072666	0.276	1	43	211	28193	Trappc8|1.27087033221
negative regulation of histone modification	GO:0031057	0.276	1	43	211	28193	H2afy|1.22477321792
response to angiotensin	GO:1990776	0.276	1	43	211	28193	Iqgap1|1.34593311037
positive regulation of calcium ion-dependent exocytosis	GO:0045956	0.276	1	43	211	28193	Kcnb1|1.51556595568
response to exogenous dsRNA	GO:0043330	0.276	1	43	211	28193	Ddx58|0.767238242618
spindle checkpoint	GO:0031577	0.276	1	43	211	28193	Apc|1.21950682711
regulation of cell proliferation	GO:0042127	0.277	17	1928	211	28193	Apc|1.21950682711;Pdcl3|1.22603116149;Hmga1|1.20693229562;Crkl|1.25522820054;TGM2|1.22062669499;Nqo2|1.2016348094;Fer|1.20808247671;Ddrgk1|1.58825190354;Rbm10|1.53416425297;Lbh|1.22466811871;Fbxo4|1.56074283539;Hdac6|1.76295586838;Pdcd10|0.832394100559;Eif2ak2|0.798045533519;Kmt2d|0.820991170991;Stk4|0.829611522199;Fntb|0.833406196121
single-organism process	GO:0044699	0.277	162	21074	211	28193	Erc2|1.21939696586;LOC102556347|1.23007804252;Hbb|1.81187563382;Hars|1.20987061381;Pmpca|1.2805246529;Echs1|1.28197566883;Hba-a2|1.61088253945;Mpst|1.20991424896;H2afy|1.22477321792;Armc6|1.24415030762;ENSRNOG00000031230|1.4267839371;Krt2|1.24621981602;Aifm3|1.33649770161;Trappc8|1.27087033221;Gmpr|1.27214979071;Gapvd1|1.20249916136;Ankmy2|1.20598995894;Hs1bp3|1.23893467217;Ipo4|1.27870755194;Tyr…
peptidyl-tyrosine phosphorylation	GO:0018108	0.277	5	470	211	28193	Tyro3|1.37436361616;Pdcl3|1.22603116149;Fer|1.20808247671;Iqgap1|1.34593311037;Zgpat|0.817219712408
positive regulation of defense response	GO:0031349	0.277	4	356	211	28193	Tyro3|1.37436361616;TGM2|1.22062669499;Rbm14|1.21610147307;Ddx58|0.767238242618
oxoacid metabolic process	GO:0043436	0.277	13	1433	211	28193	Hars|1.20987061381;Echs1|1.28197566883;Mpst|1.20991424896;Pdxdc1|1.24510745292;Cad|1.22927126918;Adhfe1|1.22441385461;Itih2|1.37069184207;Slc23a2|1.64789598104;CARS|1.5606039489;Aldh1a1|0.827223724447;Npl|0.830543205977;Crabp1|0.780290036733;Aasdhppt|0.756313740083
mitotic cell cycle	GO:0000278	0.279	9	946	211	28193	H2afy|1.22477321792;Map9|1.20712430169;Apc|1.21950682711;Pak5|1.39677582912;Fer|1.20808247671;Iqgap1|1.34593311037;Nup214|1.22272284041;Map4k2|0.80158045977;Stk4|0.829611522199
actin filament-based process	GO:0030029	0.279	9	946	211	28193	Pak5|1.39677582912;Scn1a|1.22517605392;Arfgef1|1.30044912606;Sorbs2|1.22998431408;Fer|1.20808247671;Mapkap1|1.42297651548;Shank1|1.20422754158;Tmeff2|1.24644029609;Fscn1|0.779303894013
transition metal ion transport	GO:0000041	0.279	2	139	211	28193	FTH1|1.22761239208;Slc39a7|0.826776493952
epithelium development	GO:0060429	0.28	11	1190	211	28193	H2afy|1.22477321792;Krt2|1.24621981602;Tjp2|1.41326649978;Tagln|1.73284143542;Btrc|1.36588227597;Dbi|1.21135386045;Lbh|1.22466811871;Tmeff2|1.24644029609;Aldh1a1|0.827223724447;Pdcd10|0.832394100559;Stk4|0.829611522199
regulation of gene expression, epigenetic	GO:0040029	0.28	3	246	211	28193	H2afy|1.22477321792;H2afx|0.765901134992;Ubr2|0.779395940684
endodermal cell differentiation	GO:0035987	0.282	1	44	211	28193	Paf1|0.81784989858
detection of mechanical stimulus involved in sensory perception	GO:0050974	0.282	1	44	211	28193	Scn1a|1.22517605392
cell death in response to hydrogen peroxide	GO:0036474	0.282	1	44	211	28193	Pdcd10|0.832394100559
regulation of centrosome duplication	GO:0010824	0.282	1	44	211	28193	Rbm14|1.21610147307
regulation of spindle organization	GO:0090224	0.282	1	44	211	28193	Map9|1.20712430169
negative regulation of myeloid leukocyte differentiation	GO:0002762	0.282	1	44	211	28193	Tjp2|1.41326649978
negative regulation of sister chromatid segregation	GO:0033046	0.282	1	44	211	28193	Apc|1.21950682711
receptor recycling	GO:0001881	0.282	1	44	211	28193	Rab29|0.740871287836
negative regulation of vasculature development	GO:1901343	0.282	2	140	211	28193	Pdcd10|0.832394100559;Angpt2|0.765296498409
negative regulation of protein serine/threonine kinase activity	GO:0071901	0.282	2	140	211	28193	H2afy|1.22477321792;Apc|1.21950682711
cellular glucose homeostasis	GO:0001678	0.282	3	247	211	28193	Kcnb1|1.51556595568;Smarca4|1.36252660358;Ddrgk1|1.58825190354
peptidyl-tyrosine modification	GO:0018212	0.282	5	474	211	28193	Tyro3|1.37436361616;Pdcl3|1.22603116149;Fer|1.20808247671;Iqgap1|1.34593311037;Zgpat|0.817219712408
cell-cell signaling	GO:0007267	0.284	16	1813	211	28193	Apc|1.21950682711;Rims2|1.39783022994;Ppp3cc|1.68219842503;Kcnb1|1.51556595568;Btrc|1.36588227597;Smarca4|1.36252660358;Ddrgk1|1.58825190354;Shank1|1.20422754158;Dbi|1.21135386045;Pcdhgc3|2.68361769591;Grk5|1.20465765883;Hdac6|1.76295586838;Lrrfip2|0.815202551653;Paf1|0.81784989858;Stk4|0.829611522199;Grb10|0.719852941176
response to monosaccharide	GO:0034284	0.284	4	360	211	28193	Kcnb1|1.51556595568;Smarca4|1.36252660358;Ddrgk1|1.58825190354;Angpt2|0.765296498409
endothelial cell proliferation	GO:0001935	0.285	2	141	211	28193	Pdcl3|1.22603116149;Pdcd10|0.832394100559
negative regulation of protein metabolic process	GO:0051248	0.286	12	1320	211	28193	H2afy|1.22477321792;Apc|1.21950682711;Pdcl3|1.22603116149;U2af2|1.35899883429;Crkl|1.25522820054;Itih2|1.37069184207;Itm2c|1.45798503338;Hdac6|1.76295586838;Ubac2|0.729565994786;Lrrtm4|0.782976882728;Eif2ak2|0.798045533519;Zgpat|0.817219712408
response to endoplasmic reticulum stress	GO:0034976	0.286	3	249	211	28193	Ddrgk1|1.58825190354;Ubac2|0.729565994786;Eif2ak2|0.798045533519
homophilic cell adhesion via plasma membrane adhesion molecules	GO:0007156	0.286	3	249	211	28193	Pcdh9|1.25717833516;Pcdhgc3|2.68361769591;Cdh4|1.3077222532
regulation of protein complex assembly	GO:0043254	0.287	5	477	211	28193	Clip3|1.3617026485;Arfgef1|1.30044912606;Fer|1.20808247671;Fscn1|0.779303894013;Eif2ak2|0.798045533519
RNA polyadenylation	GO:0043631	0.287	1	45	211	28193	Paf1|0.81784989858
negative regulation of viral genome replication	GO:0045071	0.287	1	45	211	28193	Eif2ak2|0.798045533519
cardiac muscle cell action potential involved in contraction	GO:0086002	0.287	1	45	211	28193	Scn1a|1.22517605392
negative regulation of chromosome segregation	GO:0051985	0.287	1	45	211	28193	Apc|1.21950682711
toxin transport	GO:1901998	0.287	1	45	211	28193	Bnip3|1.46158590599
positive regulation of Notch signaling pathway	GO:0045747	0.287	1	45	211	28193	Pdcd10|0.832394100559
negative regulation of receptor activity	GO:2000272	0.287	1	45	211	28193	Zgpat|0.817219712408
peptide catabolic process	GO:0043171	0.287	1	45	211	28193	Cpq|1.62176757185
regulation of protein autophosphorylation	GO:0031952	0.287	1	45	211	28193	Iqgap1|1.34593311037
endosome organization	GO:0007032	0.287	1	45	211	28193	Pik3c3|0.728562547364
positive regulation of smooth muscle cell proliferation	GO:0048661	0.287	2	142	211	28193	TGM2|1.22062669499;Nqo2|1.2016348094
regulation of vasculature development	GO:1901342	0.289	4	363	211	28193	Pdcl3|1.22603116149;Htatip2|1.28809982789;Pdcd10|0.832394100559;Angpt2|0.765296498409
pallium development	GO:0021543	0.29	3	251	211	28193	Bnip3|1.46158590599;Mdga1|1.63273029305;H2afx|0.765901134992
cognition	GO:0050890	0.291	4	364	211	28193	Pak5|1.39677582912;Nqo2|1.2016348094;Shank1|1.20422754158;Dbi|1.21135386045
positive regulation of interleukin-8 production	GO:0032757	0.292	1	46	211	28193	Ddx58|0.767238242618
male meiotic nuclear division	GO:0007140	0.292	1	46	211	28193	Ubr2|0.779395940684
multi-organism metabolic process	GO:0044033	0.292	1	46	211	28193	Smarca4|1.36252660358
vitamin transport	GO:0051180	0.292	1	46	211	28193	Slc23a2|1.64789598104
regulation of interferon-beta production	GO:0032648	0.292	1	46	211	28193	Ddx58|0.767238242618
reproductive behavior	GO:0019098	0.292	1	46	211	28193	Hcn1|1.27904356611
hippo signaling	GO:0035329	0.292	1	46	211	28193	Stk4|0.829611522199
RNA stabilization	GO:0043489	0.292	1	46	211	28193	Rbm10|1.53416425297
regulation of viral transcription	GO:0046782	0.292	1	46	211	28193	Smarca4|1.36252660358
nucleoside biosynthetic process	GO:0009163	0.293	2	144	211	28193	Pdcl3|1.22603116149;Cad|1.22927126918
spinal cord development	GO:0021510	0.293	2	144	211	28193	Mpst|1.20991424896;Mdga1|1.63273029305
negative regulation of immune response	GO:0050777	0.293	2	144	211	28193	Tyro3|1.37436361616;Fer|1.20808247671
ribonucleoside biosynthetic process	GO:0042455	0.293	2	144	211	28193	Pdcl3|1.22603116149;Cad|1.22927126918
cellular response to growth factor stimulus	GO:0071363	0.293	8	839	211	28193	Cad|1.22927126918;Crkl|1.25522820054;Iqgap1|1.34593311037;Ptpn12|1.66549518826;Syap1|0.830364522342;Angpt2|0.765296498409;Spg20|0.721404359032;Grb10|0.719852941176
enzyme linked receptor protein signaling pathway	GO:0007167	0.294	10	1083	211	28193	Apc|1.21950682711;Igf2r|1.20857749702;Fer|1.20808247671;Iqgap1|1.34593311037;Ptpn12|1.66549518826;Rbm14|1.21610147307;Angpt2|0.765296498409;Zgpat|0.817219712408;Spg20|0.721404359032;Grb10|0.719852941176
negative regulation of protein transport	GO:0051224	0.294	3	253	211	28193	Kcnb1|1.51556595568;Ankrd13c|1.35931292508;Ubac2|0.729565994786
organic acid metabolic process	GO:0006082	0.295	13	1454	211	28193	Hars|1.20987061381;Echs1|1.28197566883;Mpst|1.20991424896;Pdxdc1|1.24510745292;Cad|1.22927126918;Adhfe1|1.22441385461;Itih2|1.37069184207;Slc23a2|1.64789598104;CARS|1.5606039489;Aldh1a1|0.827223724447;Npl|0.830543205977;Crabp1|0.780290036733;Aasdhppt|0.756313740083
cellular protein complex assembly	GO:0043623	0.295	7	720	211	28193	Clip3|1.3617026485;Arfgef1|1.30044912606;A0A0G2JZJ9|1.22392395288;Fer|1.20808247671;Ndufaf3|1.37928849903;Eif2ak2|0.798045533519;Tomm20|0.791641945334
pattern recognition receptor signaling pathway	GO:0002221	0.296	2	145	211	28193	Tyro3|1.37436361616;Ddx58|0.767238242618
hematopoietic progenitor cell differentiation	GO:0002244	0.296	2	145	211	28193	Armc6|1.24415030762;Eif2ak2|0.798045533519
regulation of viral life cycle	GO:1903900	0.296	2	145	211	28193	Smarca4|1.36252660358;Eif2ak2|0.798045533519
protein stabilization	GO:0050821	0.296	2	145	211	28193	Pdcd10|0.832394100559;Stk4|0.829611522199
positive regulation of nervous system development	GO:0051962	0.296	7	721	211	28193	Rims2|1.39783022994;Cdkl5|1.30443526074;Crkl|1.25522820054;Iqgap1|1.34593311037;Shank1|1.20422754158;Cdh4|1.3077222532;Hdac6|1.76295586838
regulation of membrane depolarization	GO:0003254	0.298	1	47	211	28193	Hcn1|1.27904356611
phosphatidylcholine metabolic process	GO:0046470	0.298	1	47	211	28193	Dbi|1.21135386045
keratinocyte proliferation	GO:0043616	0.298	1	47	211	28193	Krt2|1.24621981602
pyrimidine nucleoside metabolic process	GO:0006213	0.298	1	47	211	28193	Cad|1.22927126918
negative regulation of cytokine-mediated signaling pathway	GO:0001960	0.298	1	47	211	28193	Hist2h2be|1.42505332619
protein localization to microtubule cytoskeleton	GO:0072698	0.298	1	47	211	28193	Apc|1.21950682711
regulation of telomere maintenance via telomerase	GO:0032210	0.298	1	47	211	28193	Fbxo4|1.56074283539
pyrimidine nucleotide biosynthetic process	GO:0006221	0.298	1	47	211	28193	Cad|1.22927126918
G2 DNA damage checkpoint	GO:0031572	0.298	1	47	211	28193	Babam1|1.22011000396
androgen receptor signaling pathway	GO:0030521	0.298	1	47	211	28193	Smarca4|1.36252660358
long-term memory	GO:0007616	0.298	1	47	211	28193	Shank1|1.20422754158
peptidyl-amino acid modification	GO:0018193	0.298	13	1458	211	28193	H2afy|1.22477321792;Tyro3|1.37436361616;Dock7|1.26203657603;Pdcl3|1.22603116149;Clip3|1.3617026485;TGM2|1.22062669499;Fer|1.20808247671;Iqgap1|1.34593311037;Ppig|1.41696343675;Ogfod1|1.3095600915;Pdcd10|0.832394100559;Zgpat|0.817219712408;Stk4|0.829611522199
regulation of protein polymerization	GO:0032271	0.298	3	255	211	28193	Clip3|1.3617026485;Arfgef1|1.30044912606;Fer|1.20808247671
cell cycle G2/M phase transition	GO:0044839	0.298	2	146	211	28193	H2afy|1.22477321792;Babam1|1.22011000396
glycosyl compound biosynthetic process	GO:1901659	0.298	2	146	211	28193	Pdcl3|1.22603116149;Cad|1.22927126918
positive regulation of cell division	GO:0051781	0.298	2	146	211	28193	H2afy|1.22477321792;Lbh|1.22466811871
positive regulation of cell proliferation	GO:0008284	0.299	10	1088	211	28193	Pdcl3|1.22603116149;Crkl|1.25522820054;TGM2|1.22062669499;Nqo2|1.2016348094;Ddrgk1|1.58825190354;Lbh|1.22466811871;Hdac6|1.76295586838;Pdcd10|0.832394100559;Kmt2d|0.820991170991;Fntb|0.833406196121
cellular response to inorganic substance	GO:0071241	0.3	3	256	211	28193	Bnip3|1.46158590599;Iqgap1|1.34593311037;Map1lc3a|0.75113781835
positive regulation of hydrolase activity	GO:0051345	0.301	10	1090	211	28193	Gapvd1|1.20249916136;Dock7|1.26203657603;Tsc2|1.23877990124;Cdkl5|1.30443526074;Arfgef1|1.30044912606;Rabep2|1.24197773683;Ddrgk1|1.58825190354;Iqgap1|1.34593311037;Dock4|0.786082582817;Tbc1d9b|0.832594326917
regulation of protein modification by small protein conjugation or removal	GO:1903320	0.302	3	257	211	28193	Pdcl3|1.22603116149;U2af2|1.35899883429;Fbxo4|1.56074283539
cellular response to interleukin-6	GO:0071354	0.303	1	48	211	28193	Fer|1.20808247671
regulation of leukocyte degranulation	GO:0043300	0.303	1	48	211	28193	Fer|1.20808247671
glycosphingolipid metabolic process	GO:0006687	0.303	1	48	211	28193	St8sia3|1.25235631745
interferon-beta production	GO:0032608	0.303	1	48	211	28193	Ddx58|0.767238242618
cellular response to virus	GO:0098586	0.303	1	48	211	28193	Ddx58|0.767238242618
negative regulation of innate immune response	GO:0045824	0.303	1	48	211	28193	Tyro3|1.37436361616
sulfur amino acid metabolic process	GO:0000096	0.303	1	48	211	28193	Mpst|1.20991424896
positive regulation of type I interferon production	GO:0032481	0.303	1	48	211	28193	Ddx58|0.767238242618
transposition	GO:0032196	0.303	1	48	211	28193	Ubr2|0.779395940684
maintenance of location in cell	GO:0051651	0.304	2	148	211	28193	Shank1|1.20422754158;Ankrd13c|1.35931292508
innate immune response-activating signal transduction	GO:0002758	0.304	2	148	211	28193	Tyro3|1.37436361616;Ddx58|0.767238242618
covalent chromatin modification	GO:0016569	0.305	6	608	211	28193	H2afy|1.22477321792;Babam1|1.22011000396;Rbm14|1.21610147307;Hdac6|1.76295586838;Ubr2|0.779395940684;Paf1|0.81784989858
peptide metabolic process	GO:0006518	0.306	13	1467	211	28193	Hbb|1.81187563382;Hars|1.20987061381;Eif3j|1.32234704581;Abcf1|1.29921744886;Rpl37a|1.23435347535;Cpq|1.62176757185;Eif3m|1.21400060372;Eif2s3y|1.3263935964;NCK1|1.25372467679;Dhx29|1.98035094505;CARS|1.5606039489;Ogfod1|1.3095600915;Eif2ak2|0.798045533519
cellular homeostasis	GO:0019725	0.306	11	1219	211	28193	Aifm3|1.33649770161;Tyro3|1.37436361616;FTH1|1.22761239208;Bnip3|1.46158590599;Kcnb1|1.51556595568;TGM2|1.22062669499;Smarca4|1.36252660358;Ddrgk1|1.58825190354;Fbxo4|1.56074283539;Lrrc8d|1.39896010292;Slc39a7|0.826776493952
positive regulation of cellular amide metabolic process	GO:0034250	0.307	2	149	211	28193	Abcf1|1.29921744886;Dhx29|1.98035094505
positive regulation of transcription factor import into nucleus	GO:0042993	0.308	1	49	211	28193	Ddx58|0.767238242618
positive regulation of telomere maintenance	GO:0032206	0.308	1	49	211	28193	Fbxo4|1.56074283539
amino sugar metabolic process	GO:0006040	0.308	1	49	211	28193	Npl|0.830543205977
response to lead ion	GO:0010288	0.308	1	49	211	28193	Map1lc3a|0.75113781835
mitochondrial fission	GO:0000266	0.308	1	49	211	28193	Bnip3|1.46158590599
amyloid precursor protein metabolic process	GO:0042982	0.308	1	49	211	28193	Itm2c|1.45798503338
peptidyl-cysteine modification	GO:0018198	0.308	1	49	211	28193	Clip3|1.3617026485
cell migration involved in sprouting angiogenesis	GO:0002042	0.308	1	49	211	28193	Pdcd10|0.832394100559
phosphatidylinositol dephosphorylation	GO:0046856	0.308	1	49	211	28193	Synj2|1.31607509137
brown fat cell differentiation	GO:0050873	0.308	1	49	211	28193	Bnip3|1.46158590599
viral transcription	GO:0019083	0.308	1	49	211	28193	Smarca4|1.36252660358
cell volume homeostasis	GO:0006884	0.308	1	49	211	28193	Lrrc8d|1.39896010292
regulated exocytosis	GO:0045055	0.309	3	260	211	28193	Rims2|1.39783022994;Kcnb1|1.51556595568;Fer|1.20808247671
RNA transport	GO:0050658	0.31	2	150	211	28193	Nup214|1.22272284041;Tomm20|0.791641945334
nucleic acid transport	GO:0050657	0.31	2	150	211	28193	Nup214|1.22272284041;Tomm20|0.791641945334
cellular macromolecule metabolic process	GO:0044260	0.31	89	11359	211	28193	LOC100360846|1.25646797157;Hars|1.20987061381;Pmpca|1.2805246529;Tceal5|1.26047344021;H2afy|1.22477321792;Pdp1|1.22184728779;Eif3j|1.32234704581;Abcf1|1.29921744886;Tyro3|1.37436361616;Dock7|1.26203657603;Apc|1.21950682711;Pak5|1.39677582912;Rpl37a|1.23435347535;Pdcl3|1.22603116149;Hmga1|1.20693229562;Srrm2|1.29802284206;Prpf6|1.30060459378;Tbrg4|1.22554906866;U2af2|1.35899883429;Cdkl5|1.30443526…
blood coagulation	GO:0007596	0.311	3	261	211	28193	Tyro3|1.37436361616;Lbh|1.22466811871;Metap1|1.21280681249
actin cytoskeleton organization	GO:0030036	0.312	8	856	211	28193	Pak5|1.39677582912;Arfgef1|1.30044912606;Sorbs2|1.22998431408;Fer|1.20808247671;Mapkap1|1.42297651548;Shank1|1.20422754158;Tmeff2|1.24644029609;Fscn1|0.779303894013
response to activity	GO:0014823	0.312	2	151	211	28193	Angpt2|0.765296498409;Tomm20|0.791641945334
negative regulation of protein complex assembly	GO:0031333	0.312	2	151	211	28193	Clip3|1.3617026485;Arfgef1|1.30044912606
mitochondrial transmembrane transport	GO:1990542	0.313	1	50	211	28193	Slc25a36|1.3865789886
negative regulation of response to cytokine stimulus	GO:0060761	0.313	1	50	211	28193	Hist2h2be|1.42505332619
organic cation transport	GO:0015695	0.313	1	50	211	28193	Slc25a42|1.31567723133
regulation of epidermal cell differentiation	GO:0045604	0.313	1	50	211	28193	H2afy|1.22477321792
regulation of telomere maintenance via telomere lengthening	GO:1904356	0.313	1	50	211	28193	Fbxo4|1.56074283539
pyrimidine-containing compound biosynthetic process	GO:0072528	0.313	1	50	211	28193	Cad|1.22927126918
protein localization to vacuole	GO:0072665	0.313	1	50	211	28193	Trappc8|1.27087033221
protein import	GO:0017038	0.314	4	378	211	28193	Ipo4|1.27870755194;Nup214|1.22272284041;Tomm20|0.791641945334;Ddx58|0.767238242618
modulation of synaptic transmission	GO:0050804	0.314	5	496	211	28193	Ppp3cc|1.68219842503;Kcnb1|1.51556595568;Shank1|1.20422754158;Dbi|1.21135386045;Hdac6|1.76295586838
brain development	GO:0007420	0.317	9	983	211	28193	Tyro3|1.37436361616;Pcdh9|1.25717833516;Ppp3cc|1.68219842503;Bnip3|1.46158590599;Mapkap1|1.42297651548;Dbi|1.21135386045;Mdga1|1.63273029305;Synj2|1.31607509137;H2afx|0.765901134992
hemostasis	GO:0007599	0.317	3	264	211	28193	Tyro3|1.37436361616;Lbh|1.22466811871;Metap1|1.21280681249
establishment of RNA localization	GO:0051236	0.318	2	153	211	28193	Nup214|1.22272284041;Tomm20|0.791641945334
centrosome cycle	GO:0007098	0.318	2	153	211	28193	Map9|1.20712430169;Rbm14|1.21610147307
negative regulation of STAT cascade	GO:1904893	0.319	1	51	211	28193	Lrrtm4|0.782976882728
regulation of protein deacetylation	GO:0090311	0.319	1	51	211	28193	Hdac6|1.76295586838
negative regulation of blood circulation	GO:1903523	0.319	1	51	211	28193	Dock4|0.786082582817
regulation of antigen receptor-mediated signaling pathway	GO:0050854	0.319	1	51	211	28193	Rab29|0.740871287836
negative regulation of insulin receptor signaling pathway	GO:0046627	0.319	1	51	211	28193	Grb10|0.719852941176
protein localization to cytoskeleton	GO:0044380	0.319	1	51	211	28193	Apc|1.21950682711
somatic stem cell population maintenance	GO:0035019	0.319	1	51	211	28193	Lbh|1.22466811871
membrane biogenesis	GO:0044091	0.319	1	51	211	28193	Clip3|1.3617026485
transcription from RNA polymerase III promoter	GO:0006383	0.319	1	51	211	28193	Polr1c|1.57792831066
regulation of vascular smooth muscle cell proliferation	GO:1904705	0.319	1	51	211	28193	Nqo2|1.2016348094
thymus development	GO:0048538	0.319	1	51	211	28193	Crkl|1.25522820054
negative regulation of cell migration	GO:0030336	0.319	3	265	211	28193	Tmeff2|1.24644029609;Pdcd10|0.832394100559;Angpt2|0.765296498409
insulin secretion	GO:0030073	0.319	3	265	211	28193	Rims2|1.39783022994;Kcnb1|1.51556595568;Ddrgk1|1.58825190354
regulation of vesicle-mediated transport	GO:0060627	0.319	6	619	211	28193	Rims2|1.39783022994;Clip3|1.3617026485;Ppp3cc|1.68219842503;Kcnb1|1.51556595568;Fer|1.20808247671;Tbc1d9b|0.832594326917
I-kappaB kinase/NF-kappaB signaling	GO:0007249	0.321	3	266	211	28193	Btrc|1.36588227597;TGM2|1.22062669499;Ddrgk1|1.58825190354
regulation of exocytosis	GO:0017157	0.321	3	266	211	28193	Rims2|1.39783022994;Kcnb1|1.51556595568;Fer|1.20808247671
macromolecule metabolic process	GO:0043170	0.321	98	12583	211	28193	LOC100360846|1.25646797157;Hars|1.20987061381;Pmpca|1.2805246529;Tceal5|1.26047344021;H2afy|1.22477321792;Pdp1|1.22184728779;Eif3j|1.32234704581;Abcf1|1.29921744886;Isca2|1.23418044248;Tyro3|1.37436361616;Dock7|1.26203657603;Apc|1.21950682711;Pak5|1.39677582912;Rpl37a|1.23435347535;Pdcl3|1.22603116149;Cpq|1.62176757185;Hmga1|1.20693229562;Srrm2|1.29802284206;Prpf6|1.30060459378;Tbrg4|1.2255490686…
animal organ development	GO:0048513	0.322	33	4041	211	28193	Mpst|1.20991424896;H2afy|1.22477321792;Armc6|1.24415030762;Krt2|1.24621981602;Tyro3|1.37436361616;Tjp2|1.41326649978;Cad|1.22927126918;Pcdh9|1.25717833516;Rb1cc1|1.24665774562;Acin1|1.21016885689;Babam1|1.22011000396;Ppp3cc|1.68219842503;Bnip3|1.46158590599;Crkl|1.25522820054;Btrc|1.36588227597;Smarca4|1.36252660358;Ephx1|1.49956121022;Igf2r|1.20857749702;Mapkap1|1.42297651548;Dbi|1.21135386045;A…
cell junction organization	GO:0034330	0.323	3	267	211	28193	RGD1560470|1.26712065481;Iqgap1|1.34593311037;Fscn1|0.779303894013
coagulation	GO:0050817	0.323	3	267	211	28193	Tyro3|1.37436361616;Lbh|1.22466811871;Metap1|1.21280681249
histone methylation	GO:0016571	0.323	2	155	211	28193	H2afy|1.22477321792;Paf1|0.81784989858
regulation of endothelial cell migration	GO:0010594	0.323	2	155	211	28193	Pdcd10|0.832394100559;Angpt2|0.765296498409
blood vessel remodeling	GO:0001974	0.324	1	52	211	28193	TGM2|1.22062669499
establishment or maintenance of apical/basal cell polarity	GO:0035088	0.324	1	52	211	28193	Fscn1|0.779303894013
regulation of release of cytochrome c from mitochondria	GO:0090199	0.324	1	52	211	28193	Bnip3|1.46158590599
establishment or maintenance of bipolar cell polarity	GO:0061245	0.324	1	52	211	28193	Fscn1|0.779303894013
vascular smooth muscle cell proliferation	GO:1990874	0.324	1	52	211	28193	Nqo2|1.2016348094
reciprocal DNA recombination	GO:0035825	0.324	1	52	211	28193	Ubr2|0.779395940684
negative regulation of stem cell differentiation	GO:2000737	0.324	1	52	211	28193	Lbh|1.22466811871
reciprocal meiotic recombination	GO:0007131	0.324	1	52	211	28193	Ubr2|0.779395940684
regulation of filopodium assembly	GO:0051489	0.324	1	52	211	28193	Fscn1|0.779303894013
regulation of mast cell activation	GO:0033003	0.324	1	52	211	28193	Fer|1.20808247671
regulation of alternative mRNA splicing, via spliceosome	GO:0000381	0.324	1	52	211	28193	Rbm10|1.53416425297
ribonucleoprotein complex biogenesis	GO:0022613	0.325	6	624	211	28193	Eif3j|1.32234704581;Abcf1|1.29921744886;Prpf6|1.30060459378;Eif3m|1.21400060372;Nop56|1.41137641262;Ogfod1|1.3095600915
cellular modified amino acid metabolic process	GO:0006575	0.327	3	269	211	28193	Hbb|1.81187563382;Mpst|1.20991424896;Cpq|1.62176757185
response to immobilization stress	GO:0035902	0.329	1	53	211	28193	Hdac6|1.76295586838
termination of G-protein coupled receptor signaling pathway	GO:0038032	0.329	1	53	211	28193	Grk5|1.20465765883
one-carbon metabolic process	GO:0006730	0.329	1	53	211	28193	Car4|1.54916639505
cellular response to organic cyclic compound	GO:0071407	0.331	8	873	211	28193	Btrc|1.36588227597;Smarca4|1.36252660358;Ephx1|1.49956121022;Ddrgk1|1.58825190354;Lbh|1.22466811871;Osbpl7|2.62217580214;Hcn1|1.27904356611;Kmt2d|0.820991170991
regulation of small GTPase mediated signal transduction	GO:0051056	0.333	4	389	211	28193	Tsc2|1.23877990124;Arfgef1|1.30044912606;Shoc2|1.54161031326;Mapkap1|1.42297651548
regulation of vacuole organization	GO:0044088	0.334	1	54	211	28193	Rab33a|1.26463982137
regulation of microtubule polymerization	GO:0031113	0.334	1	54	211	28193	Clip3|1.3617026485
regulation of neurotransmitter receptor activity	GO:0099601	0.334	1	54	211	28193	Shank1|1.20422754158
negative regulation of cellular response to insulin stimulus	GO:1900077	0.334	1	54	211	28193	Grb10|0.719852941176
ceramide biosynthetic process	GO:0046513	0.334	1	54	211	28193	St8sia3|1.25235631745
regulation of glutamate receptor signaling pathway	GO:1900449	0.334	1	54	211	28193	Shank1|1.20422754158
protein import into nucleus, translocation	GO:0000060	0.334	1	54	211	28193	Ipo4|1.27870755194
polyol biosynthetic process	GO:0046173	0.334	1	54	211	28193	Ephx1|1.49956121022
protein transmembrane import into intracellular organelle	GO:0044743	0.334	1	54	211	28193	Tomm20|0.791641945334
modulation of excitatory postsynaptic potential	GO:0098815	0.334	1	54	211	28193	Shank1|1.20422754158
endoderm formation	GO:0001706	0.334	1	54	211	28193	Paf1|0.81784989858
negative regulation of mitotic nuclear division	GO:0045839	0.334	1	54	211	28193	Apc|1.21950682711
regulation of receptor activity	GO:0010469	0.334	2	159	211	28193	Shank1|1.20422754158;Zgpat|0.817219712408
regulation of peptidyl-tyrosine phosphorylation	GO:0050730	0.335	3	273	211	28193	Pdcl3|1.22603116149;Iqgap1|1.34593311037;Zgpat|0.817219712408
regulation of growth	GO:0040008	0.336	7	754	211	28193	Rims2|1.39783022994;Cdkl5|1.30443526074;Smarca4|1.36252660358;Cdh4|1.3077222532;Hdac6|1.76295586838;Spg20|0.721404359032;Stk4|0.829611522199
regulation of sequence-specific DNA binding transcription factor activity	GO:0051090	0.336	4	391	211	28193	Smarca4|1.36252660358;Fer|1.20808247671;Ddrgk1|1.58825190354;Eif2ak2|0.798045533519
regulation of innate immune response	GO:0045088	0.337	3	274	211	28193	Tyro3|1.37436361616;Rbm14|1.21610147307;Ddx58|0.767238242618
regulation of DNA-templated transcription, elongation	GO:0032784	0.339	1	55	211	28193	Paf1|0.81784989858
dopamine receptor signaling pathway	GO:0007212	0.339	1	55	211	28193	Gna14|0.829295529959
heterophilic cell-cell adhesion via plasma membrane cell adhesion molecules	GO:0007157	0.339	1	55	211	28193	Cdh4|1.3077222532
axonal transport	GO:0098930	0.339	1	55	211	28193	Hdac6|1.76295586838
cerebral cortex cell migration	GO:0021795	0.339	1	55	211	28193	Mdga1|1.63273029305
regulation of mitotic metaphase/anaphase transition	GO:0030071	0.339	1	55	211	28193	Apc|1.21950682711
negative regulation of peptidyl-tyrosine phosphorylation	GO:0050732	0.339	1	55	211	28193	Zgpat|0.817219712408
positive regulation of cell-matrix adhesion	GO:0001954	0.339	1	55	211	28193	Iqgap1|1.34593311037
necrotic cell death	GO:0070265	0.339	1	55	211	28193	Bnip3|1.46158590599
genitalia development	GO:0048806	0.339	1	55	211	28193	Tyro3|1.37436361616
base-excision repair	GO:0006284	0.339	1	55	211	28193	Hmga1|1.20693229562
cell differentiation in spinal cord	GO:0021515	0.339	1	55	211	28193	Mdga1|1.63273029305
endosome to lysosome transport	GO:0008333	0.339	1	55	211	28193	Stx8|1.27565548306
response to corticosterone	GO:0051412	0.339	1	55	211	28193	Hdac6|1.76295586838
positive regulation of amine transport	GO:0051954	0.339	1	55	211	28193	Kcnb1|1.51556595568
nuclear envelope organization	GO:0006998	0.339	1	55	211	28193	Emd|1.21329211836
regulation of synaptic vesicle transport	GO:1902803	0.339	1	55	211	28193	Ppp3cc|1.68219842503
intrinsic apoptotic signaling pathway in response to oxidative stress	GO:0008631	0.339	1	55	211	28193	Pdcd10|0.832394100559
central nervous system development	GO:0007417	0.339	11	1255	211	28193	Mpst|1.20991424896;Tyro3|1.37436361616;Pcdh9|1.25717833516;Ppp3cc|1.68219842503;Bnip3|1.46158590599;Mapkap1|1.42297651548;Dbi|1.21135386045;Mdga1|1.63273029305;Synj2|1.31607509137;H2afx|0.765901134992;Stk4|0.829611522199
plasma membrane organization	GO:0007009	0.339	4	393	211	28193	Stx8|1.27565548306;Clip3|1.3617026485;Kcnb1|1.51556595568;Tmeff2|1.24644029609
regulation of proteasomal ubiquitin-dependent protein catabolic process	GO:0032434	0.34	2	161	211	28193	GNA12|1.219676305;Ddrgk1|1.58825190354
stem cell population maintenance	GO:0019827	0.34	2	161	211	28193	Lbh|1.22466811871;Paf1|0.81784989858
myeloid cell homeostasis	GO:0002262	0.342	2	162	211	28193	Acin1|1.21016885689;P4htm|1.29254991986
regulation of histone modification	GO:0031056	0.342	2	162	211	28193	H2afy|1.22477321792;Paf1|0.81784989858
regulation of leukocyte differentiation	GO:1902105	0.343	3	277	211	28193	Tjp2|1.41326649978;Acin1|1.21016885689;Atp11c|1.26779770245
pyrimidine nucleotide metabolic process	GO:0006220	0.344	1	56	211	28193	Cad|1.22927126918
behavioral fear response	GO:0001662	0.344	1	56	211	28193	Dbi|1.21135386045
positive regulation of chemokine production	GO:0032722	0.344	1	56	211	28193	Eif2ak2|0.798045533519
regulation of mitochondrial membrane permeability	GO:0046902	0.344	1	56	211	28193	Bnip3|1.46158590599
negative regulation of cell-substrate adhesion	GO:0010812	0.344	1	56	211	28193	Angpt2|0.765296498409
glial cell migration	GO:0008347	0.344	1	56	211	28193	Crkl|1.25522820054
response to interleukin-6	GO:0070741	0.344	1	56	211	28193	Fer|1.20808247671
negative regulation of BMP signaling pathway	GO:0030514	0.344	1	56	211	28193	Spg20|0.721404359032
regulation of cardiac muscle cell apoptotic process	GO:0010665	0.344	1	56	211	28193	Bnip3|1.46158590599
myeloid cell differentiation	GO:0030099	0.345	4	396	211	28193	Tjp2|1.41326649978;Acin1|1.21016885689;P4htm|1.29254991986;Paf1|0.81784989858
regulation of hormone levels	GO:0010817	0.345	6	639	211	28193	Cpq|1.62176757185;Rims2|1.39783022994;Kcnb1|1.51556595568;Ddrgk1|1.58825190354;Aldh1a1|0.827223724447;Crabp1|0.780290036733
maintenance of cell number	GO:0098727	0.348	2	164	211	28193	Lbh|1.22466811871;Paf1|0.81784989858
microtubule organizing center organization	GO:0031023	0.348	2	164	211	28193	Map9|1.20712430169;Rbm14|1.21610147307
positive regulation of leukocyte differentiation	GO:1902107	0.348	2	164	211	28193	Acin1|1.21016885689;Atp11c|1.26779770245
mast cell mediated immunity	GO:0002448	0.349	1	57	211	28193	Fer|1.20808247671
termination of signal transduction	GO:0023021	0.349	1	57	211	28193	Grk5|1.20465765883
microtubule depolymerization	GO:0007019	0.349	1	57	211	28193	Apc|1.21950682711
behavioral defense response	GO:0002209	0.349	1	57	211	28193	Dbi|1.21135386045
regulation of establishment of protein localization to plasma membrane	GO:0090003	0.349	1	57	211	28193	Clip3|1.3617026485
negative regulation of JAK-STAT cascade	GO:0046426	0.349	1	57	211	28193	Lrrtm4|0.782976882728
negative regulation of mitochondrion organization	GO:0010823	0.349	1	57	211	28193	Bnip3|1.46158590599
positive chemotaxis	GO:0050918	0.349	1	57	211	28193	Angpt2|0.765296498409
mast cell degranulation	GO:0043303	0.349	1	57	211	28193	Fer|1.20808247671
metaphase/anaphase transition of mitotic cell cycle	GO:0007091	0.349	1	57	211	28193	Apc|1.21950682711
regulation of metaphase/anaphase transition of cell cycle	GO:1902099	0.349	1	57	211	28193	Apc|1.21950682711
positive regulation of DNA repair	GO:0045739	0.349	1	57	211	28193	Babam1|1.22011000396
negative regulation of cellular metabolic process	GO:0031324	0.349	23	2798	211	28193	H2afy|1.22477321792;Apc|1.21950682711;Pdcl3|1.22603116149;Hmga1|1.20693229562;U2af2|1.35899883429;Acin1|1.21016885689;Bnip3|1.46158590599;Crkl|1.25522820054;Btrc|1.36588227597;Smarca4|1.36252660358;Itih2|1.37069184207;Iqgap1|1.34593311037;Rbm10|1.53416425297;Nfxl1|1.37858322169;Itm2c|1.45798503338;Hdac6|1.76295586838;H2afx|0.765901134992;Lrrtm4|0.782976882728;Eif2ak2|0.798045533519;Ubr2|0.7793959…
regulation of viral process	GO:0050792	0.35	2	165	211	28193	Smarca4|1.36252660358;Eif2ak2|0.798045533519
transition metal ion homeostasis	GO:0055076	0.35	2	165	211	28193	FTH1|1.22761239208;Slc39a7|0.826776493952
regulation of regulated secretory pathway	GO:1903305	0.35	2	165	211	28193	Kcnb1|1.51556595568;Fer|1.20808247671
mitotic sister chromatid segregation	GO:0000070	0.35	2	165	211	28193	H2afy|1.22477321792;Apc|1.21950682711
translation	GO:0006412	0.351	11	1267	211	28193	Hars|1.20987061381;Eif3j|1.32234704581;Abcf1|1.29921744886;Rpl37a|1.23435347535;Eif3m|1.21400060372;Eif2s3y|1.3263935964;NCK1|1.25372467679;Dhx29|1.98035094505;CARS|1.5606039489;Ogfod1|1.3095600915;Eif2ak2|0.798045533519
negative regulation of cell motility	GO:2000146	0.351	3	281	211	28193	Tmeff2|1.24644029609;Pdcd10|0.832394100559;Angpt2|0.765296498409
canonical Wnt signaling pathway	GO:0060070	0.351	3	281	211	28193	Apc|1.21950682711;Btrc|1.36588227597;Stk4|0.829611522199
cell projection organization	GO:0030030	0.352	13	1522	211	28193	Rims2|1.39783022994;Cdkl5|1.30443526074;Arfgef1|1.30044912606;Fer|1.20808247671;Iqgap1|1.34593311037;Shank1|1.20422754158;Itm2c|1.45798503338;Cdh4|1.3077222532;Hdac6|1.76295586838;Fscn1|0.779303894013;Raph1|0.768397348805;Rab29|0.740871287836;Spg20|0.721404359032
synaptic vesicle cycle	GO:0099504	0.353	2	166	211	28193	Rims2|1.39783022994;Ppp3cc|1.68219842503
vesicle fusion	GO:0006906	0.353	2	166	211	28193	Stx8|1.27565548306;Tbc1d9b|0.832594326917
peptidyl-tyrosine dephosphorylation	GO:0035335	0.353	2	166	211	28193	Ptpn12|1.66549518826;Rngtt|0.806065109696
establishment of protein localization to plasma membrane	GO:0090002	0.353	2	166	211	28193	Clip3|1.3617026485;Kcnb1|1.51556595568
regulation of membrane lipid distribution	GO:0097035	0.353	1	58	211	28193	Atp11c|1.26779770245
inositol phosphate metabolic process	GO:0043647	0.353	1	58	211	28193	Synj2|1.31607509137
regulation of cilium assembly	GO:1902017	0.353	1	58	211	28193	Cdkl5|1.30443526074
telomere maintenance via telomerase	GO:0007004	0.353	1	58	211	28193	Fbxo4|1.56074283539
regulation of striated muscle cell apoptotic process	GO:0010662	0.353	1	58	211	28193	Bnip3|1.46158590599
positive regulation of stem cell differentiation	GO:2000738	0.353	1	58	211	28193	Lbh|1.22466811871
alcohol metabolic process	GO:0006066	0.355	4	402	211	28193	Ephx1|1.49956121022;Dbi|1.21135386045;Synj2|1.31607509137;Aldh1a1|0.827223724447
negative regulation of apoptotic process	GO:0043066	0.355	9	1020	211	28193	Tyro3|1.37436361616;Pak5|1.39677582912;Rb1cc1|1.24665774562;Bnip3|1.46158590599;Ddrgk1|1.58825190354;Grk5|1.20465765883;Pea15|0.830059709702;Pdcd10|0.832394100559;Eif2ak2|0.798045533519
cellular protein complex disassembly	GO:0043624	0.356	2	167	211	28193	Apc|1.21950682711;Ogfod1|1.3095600915
negative regulation of cyclin-dependent protein kinase activity	GO:1904030	0.358	1	59	211	28193	Apc|1.21950682711
mast cell activation involved in immune response	GO:0002279	0.358	1	59	211	28193	Fer|1.20808247671
histone H3-K4 methylation	GO:0051568	0.358	1	59	211	28193	H2afy|1.22477321792
regulation of toll-like receptor signaling pathway	GO:0034121	0.358	1	59	211	28193	Tyro3|1.37436361616
metaphase/anaphase transition of cell cycle	GO:0044784	0.358	1	59	211	28193	Apc|1.21950682711
peptide cross-linking	GO:0018149	0.358	1	59	211	28193	TGM2|1.22062669499
synaptic vesicle endocytosis	GO:0048488	0.358	1	59	211	28193	Ppp3cc|1.68219842503
positive regulation of myeloid leukocyte differentiation	GO:0002763	0.358	1	59	211	28193	Acin1|1.21016885689
cellular response to glucose starvation	GO:0042149	0.358	1	59	211	28193	Pik3c3|0.728562547364
positive regulation of mRNA metabolic process	GO:1903313	0.358	1	59	211	28193	Paf1|0.81784989858
regulation of myeloid leukocyte mediated immunity	GO:0002886	0.358	1	59	211	28193	Fer|1.20808247671
regulation of substrate adhesion-dependent cell spreading	GO:1900024	0.358	1	59	211	28193	Crkl|1.25522820054
positive regulation of chromatin modification	GO:1903310	0.358	1	59	211	28193	Paf1|0.81784989858
mammary gland morphogenesis	GO:0060443	0.358	1	59	211	28193	Btrc|1.36588227597
positive regulation of endocytosis	GO:0045807	0.359	2	168	211	28193	Clip3|1.3617026485;Ppp3cc|1.68219842503
angiogenesis	GO:0001525	0.36	5	527	211	28193	Pdcl3|1.22603116149;Htatip2|1.28809982789;Pdcd10|0.832394100559;Angpt2|0.765296498409;Stk4|0.829611522199
positive regulation of I-kappaB kinase/NF-kappaB signaling	GO:0043123	0.361	2	169	211	28193	TGM2|1.22062669499;Ddrgk1|1.58825190354
negative regulation of RNA metabolic process	GO:0051253	0.361	12	1405	211	28193	H2afy|1.22477321792;Hmga1|1.20693229562;U2af2|1.35899883429;Acin1|1.21016885689;Btrc|1.36588227597;Smarca4|1.36252660358;Rbm10|1.53416425297;Nfxl1|1.37858322169;H2afx|0.765901134992;Ubr2|0.779395940684;Zgpat|0.817219712408;Paf1|0.81784989858
regulation of molecular function	GO:0065009	0.362	29	3594	211	28193	H2afy|1.22477321792;Gapvd1|1.20249916136;Dock7|1.26203657603;Tsc2|1.23877990124;Apc|1.21950682711;Pak5|1.39677582912;Stx8|1.27565548306;Cdkl5|1.30443526074;Arfgef1|1.30044912606;Rabep2|1.24197773683;Shoc2|1.54161031326;Smarca4|1.36252660358;Itih2|1.37069184207;Fer|1.20808247671;Ddrgk1|1.58825190354;Iqgap1|1.34593311037;Shank1|1.20422754158;Magi3|1.34248450547;Hcn1|1.27904356611;Dock4|0.7860825828…
regulation of neuron apoptotic process	GO:0043523	0.362	3	286	211	28193	Tyro3|1.37436361616;Kcnb1|1.51556595568;Nqo2|1.2016348094
ATP-dependent chromatin remodeling	GO:0043044	0.363	1	60	211	28193	Smarca4|1.36252660358
neuronal action potential	GO:0019228	0.363	1	60	211	28193	Scn1a|1.22517605392
negative regulation of Ras protein signal transduction	GO:0046580	0.363	1	60	211	28193	Mapkap1|1.42297651548
fear response	GO:0042596	0.363	1	60	211	28193	Dbi|1.21135386045
response to copper ion	GO:0046688	0.363	1	60	211	28193	Map1lc3a|0.75113781835
positive regulation of protein localization to plasma membrane	GO:1903078	0.363	1	60	211	28193	Clip3|1.3617026485
positive regulation of Ras protein signal transduction	GO:0046579	0.363	1	60	211	28193	Shoc2|1.54161031326
regulation of mitotic sister chromatid separation	GO:0010965	0.363	1	60	211	28193	Apc|1.21950682711
vascular endothelial growth factor receptor signaling pathway	GO:0048010	0.363	1	60	211	28193	Grb10|0.719852941176
positive regulation of mitotic nuclear division	GO:0045840	0.363	1	60	211	28193	H2afy|1.22477321792
response to carbohydrate	GO:0009743	0.363	4	407	211	28193	Kcnb1|1.51556595568;Smarca4|1.36252660358;Ddrgk1|1.58825190354;Angpt2|0.765296498409
epithelial cell migration	GO:0010631	0.364	3	287	211	28193	Krt2|1.24621981602;Pdcd10|0.832394100559;Angpt2|0.765296498409
regulation of wound healing	GO:0061041	0.364	2	170	211	28193	Arfgef1|1.30044912606;Lbh|1.22466811871
head development	GO:0060322	0.365	9	1029	211	28193	Tyro3|1.37436361616;Pcdh9|1.25717833516;Ppp3cc|1.68219842503;Bnip3|1.46158590599;Mapkap1|1.42297651548;Dbi|1.21135386045;Mdga1|1.63273029305;Synj2|1.31607509137;H2afx|0.765901134992
epithelium migration	GO:0090132	0.368	3	289	211	28193	Krt2|1.24621981602;Pdcd10|0.832394100559;Angpt2|0.765296498409
endosomal transport	GO:0016197	0.368	3	289	211	28193	Stx8|1.27565548306;Pik3c3|0.728562547364;Rab29|0.740871287836
positive regulation of wound healing	GO:0090303	0.368	1	61	211	28193	Arfgef1|1.30044912606
positive regulation of cation channel activity	GO:2001259	0.368	1	61	211	28193	Hcn1|1.27904356611
viral gene expression	GO:0019080	0.368	1	61	211	28193	Smarca4|1.36252660358
cellular extravasation	GO:0045123	0.368	1	61	211	28193	Fer|1.20808247671
response to hyperoxia	GO:0055093	0.368	1	61	211	28193	Bnip3|1.46158590599
positive regulation of NIK/NF-kappaB signaling	GO:1901224	0.368	1	61	211	28193	Eif2ak2|0.798045533519
endoplasmic reticulum to cytosol transport	GO:1903513	0.368	1	61	211	28193	Ubac2|0.729565994786
cellular response to radiation	GO:0071478	0.369	2	172	211	28193	Fbxo4|1.56074283539;H2afx|0.765901134992
negative regulation of leukocyte activation	GO:0002695	0.369	2	172	211	28193	Tyro3|1.37436361616;Fer|1.20808247671
protein localization to plasma membrane	GO:0072659	0.37	3	290	211	28193	Stx8|1.27565548306;Clip3|1.3617026485;Kcnb1|1.51556595568
organelle membrane fusion	GO:0090174	0.372	2	173	211	28193	Stx8|1.27565548306;Tbc1d9b|0.832594326917
endothelial cell development	GO:0001885	0.373	1	62	211	28193	Tjp2|1.41326649978
histone phosphorylation	GO:0016572	0.373	1	62	211	28193	H2afy|1.22477321792
mitotic sister chromatid separation	GO:0051306	0.373	1	62	211	28193	Apc|1.21950682711
response to iron ion	GO:0010039	0.373	1	62	211	28193	Map1lc3a|0.75113781835
cardiac muscle cell apoptotic process	GO:0010659	0.373	1	62	211	28193	Bnip3|1.46158590599
cardiac muscle cell action potential	GO:0086001	0.373	1	62	211	28193	Scn1a|1.22517605392
aspartate family amino acid metabolic process	GO:0009066	0.373	1	62	211	28193	Aasdhppt|0.756313740083
myeloid cell development	GO:0061515	0.373	1	62	211	28193	Tjp2|1.41326649978
potassium ion transmembrane transport	GO:0071805	0.374	3	292	211	28193	Kcnb1|1.51556595568;Hcn1|1.27904356611;Kcna3|0.829982456778
cellular potassium ion transport	GO:0071804	0.374	3	292	211	28193	Kcnb1|1.51556595568;Hcn1|1.27904356611;Kcna3|0.829982456778
morphogenesis of embryonic epithelium	GO:0016331	0.375	2	174	211	28193	Aldh1a1|0.827223724447;Stk4|0.829611522199
negative regulation of programmed cell death	GO:0043069	0.375	9	1039	211	28193	Tyro3|1.37436361616;Pak5|1.39677582912;Rb1cc1|1.24665774562;Bnip3|1.46158590599;Ddrgk1|1.58825190354;Grk5|1.20465765883;Pea15|0.830059709702;Pdcd10|0.832394100559;Eif2ak2|0.798045533519
peptide biosynthetic process	GO:0043043	0.376	11	1294	211	28193	Hars|1.20987061381;Eif3j|1.32234704581;Abcf1|1.29921744886;Rpl37a|1.23435347535;Eif3m|1.21400060372;Eif2s3y|1.3263935964;NCK1|1.25372467679;Dhx29|1.98035094505;CARS|1.5606039489;Ogfod1|1.3095600915;Eif2ak2|0.798045533519
vesicle docking involved in exocytosis	GO:0006904	0.377	1	63	211	28193	Kcnb1|1.51556595568
protein peptidyl-prolyl isomerization	GO:0000413	0.377	1	63	211	28193	Ppig|1.41696343675
alcohol catabolic process	GO:0046164	0.377	1	63	211	28193	Synj2|1.31607509137
regulation of focal adhesion assembly	GO:0051893	0.377	1	63	211	28193	Iqgap1|1.34593311037
response to amphetamine	GO:0001975	0.377	1	63	211	28193	Hdac6|1.76295586838
sister chromatid cohesion	GO:0007062	0.377	1	63	211	28193	H2afy|1.22477321792
neural nucleus development	GO:0048857	0.377	1	63	211	28193	Mapkap1|1.42297651548
regulation of cell-substrate junction assembly	GO:0090109	0.377	1	63	211	28193	Iqgap1|1.34593311037
meiosis I	GO:0007127	0.377	1	63	211	28193	Ubr2|0.779395940684
regulation of ion transmembrane transport	GO:0034765	0.379	6	664	211	28193	Scn1a|1.22517605392;Kcnb1|1.51556595568;Shank1|1.20422754158;Hcn1|1.27904356611;Kcna3|0.829982456778;Tspan13|0.803713800578
cell cycle process	GO:0022402	0.379	11	1297	211	28193	H2afy|1.22477321792;Map9|1.20712430169;Apc|1.21950682711;Babam1|1.22011000396;Fbxo4|1.56074283539;Rbm14|1.21610147307;Pea15|0.830059709702;H2afx|0.765901134992;Pik3c3|0.728562547364;Ubr2|0.779395940684;Paf1|0.81784989858
cytoskeleton organization	GO:0007010	0.379	14	1681	211	28193	Dock7|1.26203657603;Map9|1.20712430169;Apc|1.21950682711;Pak5|1.39677582912;Clip3|1.3617026485;Arfgef1|1.30044912606;Sorbs2|1.22998431408;Fer|1.20808247671;Mapkap1|1.42297651548;Shank1|1.20422754158;Rbm14|1.21610147307;Tmeff2|1.24644029609;Hdac6|1.76295586838;Fscn1|0.779303894013
morphogenesis of an epithelium	GO:0002009	0.379	5	540	211	28193	Btrc|1.36588227597;Tmeff2|1.24644029609;Aldh1a1|0.827223724447;Pdcd10|0.832394100559;Stk4|0.829611522199
epithelial cell differentiation	GO:0030855	0.38	6	665	211	28193	H2afy|1.22477321792;Krt2|1.24621981602;Tjp2|1.41326649978;Tagln|1.73284143542;Lbh|1.22466811871;Stk4|0.829611522199
positive regulation of macromolecule biosynthetic process	GO:0010557	0.38	17	2068	211	28193	Abcf1|1.29921744886;Hmga1|1.20693229562;Prpf6|1.30060459378;Arfgef1|1.30044912606;Btrc|1.36588227597;Smarca4|1.36252660358;Fer|1.20808247671;Ddrgk1|1.58825190354;Lbh|1.22466811871;Fbxo4|1.56074283539;Dhx29|1.98035094505;Rbm14|1.21610147307;Eif2ak2|0.798045533519;Kmt2d|0.820991170991;Ddx58|0.767238242618;Paf1|0.81784989858;Fntb|0.833406196121
immune response-regulating signaling pathway	GO:0002764	0.38	4	417	211	28193	Tyro3|1.37436361616;Fer|1.20808247671;Rab29|0.740871287836;Ddx58|0.767238242618
lipid modification	GO:0030258	0.382	3	296	211	28193	Echs1|1.28197566883;Synj2|1.31607509137;Pik3c3|0.728562547364
embryonic digit morphogenesis	GO:0042733	0.382	1	64	211	28193	GNA12|1.219676305
oligosaccharide metabolic process	GO:0009311	0.382	1	64	211	28193	St8sia3|1.25235631745
regulation of interleukin-8 production	GO:0032677	0.382	1	64	211	28193	Ddx58|0.767238242618
regulation of sprouting angiogenesis	GO:1903670	0.382	1	64	211	28193	Pdcd10|0.832394100559
phospholipid dephosphorylation	GO:0046839	0.382	1	64	211	28193	Synj2|1.31607509137
calcium ion-regulated exocytosis of neurotransmitter	GO:0048791	0.382	1	64	211	28193	Rims2|1.39783022994
inositol phosphate-mediated signaling	GO:0048016	0.382	1	64	211	28193	Ppp3cc|1.68219842503
striated muscle cell apoptotic process	GO:0010658	0.382	1	64	211	28193	Bnip3|1.46158590599
serine family amino acid metabolic process	GO:0009069	0.382	1	64	211	28193	Mpst|1.20991424896
protein kinase B signaling	GO:0043491	0.383	2	177	211	28193	Tyro3|1.37436361616;Arfgef1|1.30044912606
tissue migration	GO:0090130	0.384	3	297	211	28193	Krt2|1.24621981602;Pdcd10|0.832394100559;Angpt2|0.765296498409
cell development	GO:0048468	0.386	22	2723	211	28193	Tyro3|1.37436361616;Dock7|1.26203657603;Tjp2|1.41326649978;Rims2|1.39783022994;Cdkl5|1.30443526074;Arfgef1|1.30044912606;Crkl|1.25522820054;Smarca4|1.36252660358;Fer|1.20808247671;Lrfn3|1.41466819153;Iqgap1|1.34593311037;Shank1|1.20422754158;Itm2c|1.45798503338;Lbh|1.22466811871;Cdh4|1.3077222532;Myh11|1.76955063716;Hdac6|1.76295586838;Angpt2|0.765296498409;Raph1|0.768397348805;Rab29|0.7408712878…
phosphatidylinositol phosphorylation	GO:0046854	0.387	1	65	211	28193	Pik3c3|0.728562547364
regulation of vesicle fusion	GO:0031338	0.387	1	65	211	28193	Tbc1d9b|0.832594326917
cardiac muscle cell contraction	GO:0086003	0.387	1	65	211	28193	Scn1a|1.22517605392
mRNA-containing ribonucleoprotein complex export from nucleus	GO:0071427	0.387	1	65	211	28193	Nup214|1.22272284041
detection of mechanical stimulus	GO:0050982	0.387	1	65	211	28193	Scn1a|1.22517605392
mRNA export from nucleus	GO:0006406	0.387	1	65	211	28193	Nup214|1.22272284041
negative regulation of insulin secretion	GO:0046676	0.387	1	65	211	28193	Kcnb1|1.51556595568
mRNA 3'-end processing	GO:0031124	0.387	1	65	211	28193	Paf1|0.81784989858
positive regulation of protein localization to cell periphery	GO:1904377	0.387	1	65	211	28193	Clip3|1.3617026485
protein localization to cell periphery	GO:1990778	0.388	3	299	211	28193	Stx8|1.27565548306;Clip3|1.3617026485;Kcnb1|1.51556595568
response to cytokine	GO:0034097	0.388	9	1051	211	28193	Tjp2|1.41326649978;Hist2h2be|1.42505332619;Stx8|1.27565548306;Fer|1.20808247671;Hcn1|1.27904356611;Pdcd10|0.832394100559;Lrrtm4|0.782976882728;Eif2ak2|0.798045533519;Fntb|0.833406196121
cell cycle phase transition	GO:0044770	0.389	4	422	211	28193	H2afy|1.22477321792;Apc|1.21950682711;Babam1|1.22011000396;Paf1|0.81784989858
regulation of catalytic activity	GO:0050790	0.389	23	2858	211	28193	H2afy|1.22477321792;Gapvd1|1.20249916136;Dock7|1.26203657603;Tsc2|1.23877990124;Apc|1.21950682711;Pak5|1.39677582912;Cdkl5|1.30443526074;Arfgef1|1.30044912606;Rabep2|1.24197773683;Shoc2|1.54161031326;Itih2|1.37069184207;Ddrgk1|1.58825190354;Iqgap1|1.34593311037;Magi3|1.34248450547;Dock4|0.786082582817;Pdcd10|0.832394100559;Syap1|0.830364522342;Lrrtm4|0.782976882728;Eif2ak2|0.798045533519;Zgpat|0.…
response to peptide hormone	GO:0043434	0.389	6	672	211	28193	Apc|1.21950682711;Cad|1.22927126918;Fer|1.20808247671;Iqgap1|1.34593311037;Syap1|0.830364522342;Grb10|0.719852941176
primary alcohol metabolic process	GO:0034308	0.391	1	66	211	28193	Aldh1a1|0.827223724447
negative regulation of nuclear division	GO:0051784	0.391	1	66	211	28193	Apc|1.21950682711
negative regulation of reactive oxygen species metabolic process	GO:2000378	0.391	1	66	211	28193	Bnip3|1.46158590599
modification by host of symbiont morphology or physiology	GO:0051851	0.391	1	66	211	28193	Smarca4|1.36252660358
negative regulation of small GTPase mediated signal transduction	GO:0051058	0.391	1	66	211	28193	Mapkap1|1.42297651548
positive regulation of viral life cycle	GO:1903902	0.391	1	66	211	28193	Smarca4|1.36252660358
telomere maintenance via telomere lengthening	GO:0010833	0.391	1	66	211	28193	Fbxo4|1.56074283539
neuromuscular process controlling balance	GO:0050885	0.391	1	66	211	28193	Shank1|1.20422754158
regulation of adherens junction organization	GO:1903391	0.391	1	66	211	28193	Iqgap1|1.34593311037
dendritic spine morphogenesis	GO:0060997	0.391	1	66	211	28193	Shank1|1.20422754158
release of cytochrome c from mitochondria	GO:0001836	0.391	1	66	211	28193	Bnip3|1.46158590599
positive regulation of glucose transport	GO:0010828	0.391	1	66	211	28193	Clip3|1.3617026485
lipid biosynthetic process	GO:0008610	0.392	6	674	211	28193	Ggps1|1.3641596432;Pld1|1.50184681794;Cds1|2.18705937365;St8sia3|1.25235631745;Aldh1a1|0.827223724447;Pik3c3|0.728562547364
amine metabolic process	GO:0009308	0.393	2	181	211	28193	Dbi|1.21135386045;Q7TP38|1.20456659583
negative regulation of multicellular organismal process	GO:0051241	0.395	11	1313	211	28193	Tjp2|1.41326649978;Itm2c|1.45798503338;Mdga1|1.63273029305;Hdac6|1.76295586838;Dock4|0.786082582817;Pdcd10|0.832394100559;Angpt2|0.765296498409;Rab29|0.740871287836;Paf1|0.81784989858;Spg20|0.721404359032;Stk4|0.829611522199
histone modification	GO:0016570	0.396	5	551	211	28193	H2afy|1.22477321792;Rbm14|1.21610147307;Hdac6|1.76295586838;Ubr2|0.779395940684;Paf1|0.81784989858
social behavior	GO:0035176	0.396	1	67	211	28193	Shank1|1.20422754158
mitotic spindle assembly	GO:0090307	0.396	1	67	211	28193	Map9|1.20712430169
intraspecies interaction between organisms	GO:0051703	0.396	1	67	211	28193	Shank1|1.20422754158
response to increased oxygen levels	GO:0036296	0.396	1	67	211	28193	Bnip3|1.46158590599
protein localization to synapse	GO:0035418	0.396	1	67	211	28193	Shank1|1.20422754158
natural killer cell activation	GO:0030101	0.396	1	67	211	28193	Tyro3|1.37436361616
adult behavior	GO:0030534	0.396	2	182	211	28193	Scn1a|1.22517605392;Shank1|1.20422754158
neuron migration	GO:0001764	0.396	2	182	211	28193	Cdkl5|1.30443526074;Mdga1|1.63273029305
rRNA metabolic process	GO:0016072	0.396	3	303	211	28193	H2afy|1.22477321792;Smarca4|1.36252660358;Nop56|1.41137641262
response to virus	GO:0009615	0.398	3	304	211	28193	Bnip3|1.46158590599;Eif2ak2|0.798045533519;Ddx58|0.767238242618
response to calcium ion	GO:0051592	0.399	2	183	211	28193	Iqgap1|1.34593311037;Hcn1|1.27904356611
receptor metabolic process	GO:0043112	0.399	2	183	211	28193	Ankrd13c|1.35931292508;Rab29|0.740871287836
behavior	GO:0007610	0.399	8	933	211	28193	Pak5|1.39677582912;Scn1a|1.22517605392;Nqo2|1.2016348094;Shank1|1.20422754158;Dbi|1.21135386045;Hcn1|1.27904356611;Hdac6|1.76295586838;Angpt2|0.765296498409
intracellular protein transmembrane transport	GO:0065002	0.4	1	68	211	28193	Tomm20|0.791641945334
ethanolamine-containing compound metabolic process	GO:0042439	0.4	1	68	211	28193	Dbi|1.21135386045
cellular response to calcium ion	GO:0071277	0.4	1	68	211	28193	Iqgap1|1.34593311037
transcription elongation from RNA polymerase II promoter	GO:0006368	0.4	1	68	211	28193	Paf1|0.81784989858
positive regulation of epithelial cell differentiation	GO:0030858	0.4	1	68	211	28193	H2afy|1.22477321792
regulation of defense response to virus	GO:0050688	0.4	1	68	211	28193	Ddx58|0.767238242618
branching morphogenesis of an epithelial tube	GO:0048754	0.401	2	184	211	28193	Btrc|1.36588227597;Stk4|0.829611522199
tissue development	GO:0009888	0.405	17	2100	211	28193	H2afy|1.22477321792;Krt2|1.24621981602;Tjp2|1.41326649978;Cpq|1.62176757185;Tagln|1.73284143542;Btrc|1.36588227597;Smarca4|1.36252660358;Dbi|1.21135386045;Ptpn12|1.66549518826;Lbh|1.22466811871;Tmeff2|1.24644029609;Myh11|1.76955063716;Aldh1a1|0.827223724447;Pdcd10|0.832394100559;Paf1|0.81784989858;Spg20|0.721404359032;Stk4|0.829611522199
regulation of osteoclast differentiation	GO:0045670	0.405	1	69	211	28193	Tjp2|1.41326649978
regulation of telomere maintenance	GO:0032204	0.405	1	69	211	28193	Fbxo4|1.56074283539
positive regulation of DNA biosynthetic process	GO:2000573	0.405	1	69	211	28193	Fbxo4|1.56074283539
regulation of transmembrane transport	GO:0034762	0.407	6	685	211	28193	Scn1a|1.22517605392;Kcnb1|1.51556595568;Shank1|1.20422754158;Hcn1|1.27904356611;Kcna3|0.829982456778;Tspan13|0.803713800578
protein modification by small protein conjugation	GO:0032446	0.408	8	941	211	28193	Pdcl3|1.22603116149;U2af2|1.35899883429;Btrc|1.36588227597;Ddrgk1|1.58825190354;Fbxo4|1.56074283539;Ubr2|0.779395940684;Kbtbd3|0.832439558597;Paf1|0.81784989858
positive regulation of binding	GO:0051099	0.409	2	187	211	28193	Syap1|0.830364522342;Stk4|0.829611522199
positive regulation of small GTPase mediated signal transduction	GO:0051057	0.409	1	70	211	28193	Shoc2|1.54161031326
telencephalon cell migration	GO:0022029	0.409	1	70	211	28193	Mdga1|1.63273029305
positive regulation of regulated secretory pathway	GO:1903307	0.409	1	70	211	28193	Kcnb1|1.51556595568
SMAD protein signal transduction	GO:0060395	0.409	1	70	211	28193	Rbm14|1.21610147307
interleukin-8 production	GO:0032637	0.409	1	70	211	28193	Ddx58|0.767238242618
muscle fiber development	GO:0048747	0.409	1	70	211	28193	Myh11|1.76955063716
alternative mRNA splicing, via spliceosome	GO:0000380	0.409	1	70	211	28193	Rbm10|1.53416425297
glycolipid biosynthetic process	GO:0009247	0.409	1	70	211	28193	St8sia3|1.25235631745
cell differentiation	GO:0030154	0.411	36	4597	211	28193	H2afy|1.22477321792;Armc6|1.24415030762;Krt2|1.24621981602;Tyro3|1.37436361616;Dock7|1.26203657603;Tjp2|1.41326649978;Rims2|1.39783022994;Cdkl5|1.30443526074;Clip3|1.3617026485;Arfgef1|1.30044912606;Tagln|1.73284143542;Acin1|1.21016885689;Bnip3|1.46158590599;Crkl|1.25522820054;Smarca4|1.36252660358;Fer|1.20808247671;GNA12|1.219676305;Lrfn3|1.41466819153;Iqgap1|1.34593311037;Shank1|1.20422754158;A…
inositol lipid-mediated signaling	GO:0048017	0.412	2	188	211	28193	Pld1|1.50184681794;Pik3c3|0.728562547364
synaptic vesicle recycling	GO:0036465	0.414	1	71	211	28193	Ppp3cc|1.68219842503
protein export from nucleus	GO:0006611	0.414	1	71	211	28193	Nup214|1.22272284041
interaction with symbiont	GO:0051702	0.414	1	71	211	28193	Smarca4|1.36252660358
regulation of response to DNA damage stimulus	GO:2001020	0.414	2	189	211	28193	Babam1|1.22011000396;Fbxo4|1.56074283539
positive regulation of angiogenesis	GO:0045766	0.414	2	189	211	28193	Pdcl3|1.22603116149;Angpt2|0.765296498409
learning	GO:0007612	0.414	2	189	211	28193	Pak5|1.39677582912;Shank1|1.20422754158
JAK-STAT cascade	GO:0007259	0.414	2	189	211	28193	Fer|1.20808247671;Lrrtm4|0.782976882728
protein import into nucleus	GO:0006606	0.416	3	313	211	28193	Ipo4|1.27870755194;Nup214|1.22272284041;Ddx58|0.767238242618
protein targeting to nucleus	GO:0044744	0.416	3	313	211	28193	Ipo4|1.27870755194;Nup214|1.22272284041;Ddx58|0.767238242618
regulation of homeostatic process	GO:0032844	0.416	5	565	211	28193	Smarca4|1.36252660358;Ddrgk1|1.58825190354;Fbxo4|1.56074283539;P4htm|1.29254991986;Hcn1|1.27904356611
neural retina development	GO:0003407	0.418	1	72	211	28193	Smarca4|1.36252660358
regulation of type I interferon production	GO:0032479	0.418	1	72	211	28193	Ddx58|0.767238242618
regulation of chromatin organization	GO:1902275	0.419	2	191	211	28193	H2afy|1.22477321792;Paf1|0.81784989858
negative regulation of response to external stimulus	GO:0032102	0.42	3	315	211	28193	Tyro3|1.37436361616;Hdac6|1.76295586838;Angpt2|0.765296498409
second-messenger-mediated signaling	GO:0019932	0.42	3	315	211	28193	Rims2|1.39783022994;Ppp3cc|1.68219842503;Ksr2|1.20323503521
sodium ion transport	GO:0006814	0.422	3	316	211	28193	Scn1a|1.22517605392;Slc23a2|1.64789598104;Hcn1|1.27904356611
positive regulation of receptor-mediated endocytosis	GO:0048260	0.423	1	73	211	28193	Ppp3cc|1.68219842503
negative regulation of actin filament polymerization	GO:0030837	0.423	1	73	211	28193	Arfgef1|1.30044912606
neuroblast proliferation	GO:0007405	0.423	1	73	211	28193	Dock7|1.26203657603
circadian regulation of gene expression	GO:0032922	0.423	1	73	211	28193	Gfpt1|1.55088179864
regulation of insulin receptor signaling pathway	GO:0046626	0.423	1	73	211	28193	Grb10|0.719852941176
axo-dendritic transport	GO:0008088	0.423	1	73	211	28193	Hdac6|1.76295586838
sister chromatid segregation	GO:0000819	0.424	2	193	211	28193	H2afy|1.22477321792;Apc|1.21950682711
calcium ion regulated exocytosis	GO:0017156	0.424	2	193	211	28193	Rims2|1.39783022994;Kcnb1|1.51556595568
organic anion transport	GO:0015711	0.425	5	571	211	28193	Slc25a42|1.31567723133;Car4|1.54916639505;Slc23a2|1.64789598104;Atp11c|1.26779770245;Prelid3a|1.2321168663
cellular response to stimulus	GO:0051716	0.425	81	10585	211	28193	Trappc8|1.27087033221;Gapvd1|1.20249916136;Ankmy2|1.20598995894;Tyro3|1.37436361616;Dock7|1.26203657603;Fam131b|1.20217032925;Tsc2|1.23877990124;Tjp2|1.41326649978;Apc|1.21950682711;Pak5|1.39677582912;Cad|1.22927126918;Hmga1|1.20693229562;Hist2h2be|1.42505332619;Rims2|1.39783022994;Pick1|1.32095309467;Stx8|1.27565548306;Rb1cc1|1.24665774562;Arfgef1|1.30044912606;Acin1|1.21016885689;Shoc2|1.541610…
negative regulation of immune system process	GO:0002683	0.426	4	444	211	28193	Tyro3|1.37436361616;Tjp2|1.41326649978;Fer|1.20808247671;Paf1|0.81784989858
response to acid chemical	GO:0001101	0.427	5	572	211	28193	Igf2r|1.20857749702;Hcn1|1.27904356611;Pik3c3|0.728562547364;Tomm20|0.791641945334;Ubr2|0.779395940684
defense response to Gram-negative bacterium	GO:0050829	0.427	1	74	211	28193	Hist2h2be|1.42505332619
iron ion transport	GO:0006826	0.427	1	74	211	28193	FTH1|1.22761239208
positive regulation of organelle assembly	GO:1902117	0.427	1	74	211	28193	Fscn1|0.779303894013
mitochondrial translation	GO:0032543	0.427	1	74	211	28193	Hars|1.20987061381
regulation of synapse structure or activity	GO:0050803	0.428	3	319	211	28193	Kcnb1|1.51556595568;Dbi|1.21135386045;Mdga1|1.63273029305
cellular lipid metabolic process	GO:0044255	0.428	10	1218	211	28193	Echs1|1.28197566883;Ggps1|1.3641596432;Pld1|1.50184681794;Cds1|2.18705937365;Dbi|1.21135386045;Synj2|1.31607509137;St8sia3|1.25235631745;Aldh1a1|0.827223724447;Pik3c3|0.728562547364;Crabp1|0.780290036733
regulation of symbiosis, encompassing mutualism through parasitism	GO:0043903	0.43	2	195	211	28193	Smarca4|1.36252660358;Eif2ak2|0.798045533519
RNA-dependent DNA biosynthetic process	GO:0006278	0.431	1	75	211	28193	Fbxo4|1.56074283539
type I interferon production	GO:0032606	0.431	1	75	211	28193	Ddx58|0.767238242618
protein localization to chromosome	GO:0034502	0.431	1	75	211	28193	H2afy|1.22477321792
protein monoubiquitination	GO:0006513	0.431	1	75	211	28193	Paf1|0.81784989858
positive regulation of nuclear division	GO:0051785	0.431	1	75	211	28193	H2afy|1.22477321792
regulation of catecholamine secretion	GO:0050433	0.431	1	75	211	28193	Kcnb1|1.51556595568
negative regulation of macromolecule biosynthetic process	GO:0010558	0.433	13	1614	211	28193	H2afy|1.22477321792;Hmga1|1.20693229562;Btrc|1.36588227597;Smarca4|1.36252660358;Rbm10|1.53416425297;Nfxl1|1.37858322169;Itm2c|1.45798503338;Tmeff2|1.24644029609;H2afx|0.765901134992;Eif2ak2|0.798045533519;Ubr2|0.779395940684;Zgpat|0.817219712408;Paf1|0.81784989858
lipid phosphorylation	GO:0046834	0.435	1	76	211	28193	Pik3c3|0.728562547364
regulation of viral genome replication	GO:0045069	0.435	1	76	211	28193	Eif2ak2|0.798045533519
cellular response to peptide hormone stimulus	GO:0071375	0.436	4	450	211	28193	Apc|1.21950682711;Fer|1.20808247671;Syap1|0.830364522342;Grb10|0.719852941176
cell-cell adhesion via plasma-membrane adhesion molecules	GO:0098742	0.436	3	323	211	28193	Pcdh9|1.25717833516;Pcdhgc3|2.68361769591;Cdh4|1.3077222532
peptide hormone secretion	GO:0030072	0.436	3	323	211	28193	Rims2|1.39783022994;Kcnb1|1.51556595568;Ddrgk1|1.58825190354
endothelial cell migration	GO:0043542	0.437	2	198	211	28193	Pdcd10|0.832394100559;Angpt2|0.765296498409
regulation of actin filament polymerization	GO:0030833	0.437	2	198	211	28193	Arfgef1|1.30044912606;Fer|1.20808247671
cytoplasmic translation	GO:0002181	0.437	2	198	211	28193	Eif3j|1.32234704581;Eif3m|1.21400060372
negative regulation of cell activation	GO:0050866	0.437	2	198	211	28193	Tyro3|1.37436361616;Fer|1.20808247671
neuron differentiation	GO:0030182	0.438	14	1750	211	28193	Dock7|1.26203657603;Rims2|1.39783022994;Cdkl5|1.30443526074;Arfgef1|1.30044912606;Lrfn3|1.41466819153;Iqgap1|1.34593311037;Shank1|1.20422754158;Itm2c|1.45798503338;Mdga1|1.63273029305;Cdh4|1.3077222532;Hdac6|1.76295586838;Raph1|0.768397348805;Rab29|0.740871287836;Spg20|0.721404359032
mast cell activation	GO:0045576	0.44	1	77	211	28193	Fer|1.20808247671
organic hydroxy compound catabolic process	GO:1901616	0.44	1	77	211	28193	Synj2|1.31607509137
leukocyte degranulation	GO:0043299	0.44	1	77	211	28193	Fer|1.20808247671
tyrosine phosphorylation of STAT protein	GO:0007260	0.44	1	77	211	28193	Fer|1.20808247671
negative regulation of peptide hormone secretion	GO:0090278	0.44	1	77	211	28193	Kcnb1|1.51556595568
negative regulation of proteolysis involved in cellular protein catabolic process	GO:1903051	0.44	1	77	211	28193	Pdcl3|1.22603116149
spermatogenesis	GO:0007283	0.44	5	581	211	28193	Tyro3|1.37436361616;Smarca4|1.36252660358;Igf2r|1.20857749702;H2afx|0.765901134992;Ubr2|0.779395940684
positive regulation of growth	GO:0045927	0.442	3	326	211	28193	Rims2|1.39783022994;Cdkl5|1.30443526074;Cdh4|1.3077222532
protein alkylation	GO:0008213	0.442	2	200	211	28193	H2afy|1.22477321792;Paf1|0.81784989858
protein methylation	GO:0006479	0.442	2	200	211	28193	H2afy|1.22477321792;Paf1|0.81784989858
cellular response to lipid	GO:0071396	0.443	7	842	211	28193	Smarca4|1.36252660358;Ephx1|1.49956121022;Ddrgk1|1.58825190354;Lbh|1.22466811871;Osbpl7|2.62217580214;Kmt2d|0.820991170991;Paf1|0.81784989858
obsolete cell-type specific apoptotic process	GO:0097285	0.444	4	455	211	28193	Tyro3|1.37436361616;Bnip3|1.46158590599;Kcnb1|1.51556595568;Stk4|0.829611522199
[truncated: 877 more rows]

## Sheet: GO-CC_Dep-Sus
GO_Name	GO_ID	Pvalue	Count	Pop_Hit	List_Total	Background_Genes	Genes
cytoplasmic part	GO:0044444	3.18e-12	130	10509	220	29087	Erc2|1.21939696586;Hbb|1.81187563382;Nlrx1|1.20238091355;Hars|1.20987061381;Pmpca|1.2805246529;Echs1|1.28197566883;Hba-a2|1.61088253945;Mpst|1.20991424896;Eif3j|1.32234704581;Armc6|1.24415030762;ENSRNOG00000031230|1.4267839371;Krt2|1.24621981602;Aifm3|1.33649770161;Trappc8|1.27087033221;Gapvd1|1.20249916136;Abcf1|1.29921744886;LOC100910056|1.3861352074;Isca2|1.23418044248;Hs1bp3|1.23893467217;Lam…
membrane-bounded organelle	GO:0043227	4.6e-12	161	14686	220	29087	Erc2|1.21939696586;LOC100360846|1.25646797157;Nlrx1|1.20238091355;Hars|1.20987061381;Pmpca|1.2805246529;Echs1|1.28197566883;Mpst|1.20991424896;Tceal5|1.26047344021;H2afy|1.22477321792;Krt2|1.24621981602;Aifm3|1.33649770161;Trappc8|1.27087033221;Abcf1|1.29921744886;LOC100910056|1.3861352074;Isca2|1.23418044248;Hs1bp3|1.23893467217;Lamp5|1.50906638419;Ipo4|1.27870755194;Dock7|1.26203657603;Itfg1|1.…
intracellular part	GO:0044424	1.72e-11	184	18378	220	29087	Erc2|1.21939696586;Hbb|1.81187563382;LOC100360846|1.25646797157;Nlrx1|1.20238091355;Hars|1.20987061381;Pmpca|1.2805246529;Echs1|1.28197566883;Hba-a2|1.61088253945;Mpst|1.20991424896;Tceal5|1.26047344021;H2afy|1.22477321792;Eif3j|1.32234704581;Armc6|1.24415030762;ENSRNOG00000031230|1.4267839371;Krt2|1.24621981602;Aifm3|1.33649770161;Trappc8|1.27087033221;Gapvd1|1.20249916136;Abcf1|1.29921744886;LO…
cytoplasm	GO:0005737	7.96e-11	150	13568	220	29087	Erc2|1.21939696586;Hbb|1.81187563382;LOC100360846|1.25646797157;Nlrx1|1.20238091355;Hars|1.20987061381;Pmpca|1.2805246529;Echs1|1.28197566883;Hba-a2|1.61088253945;Mpst|1.20991424896;Eif3j|1.32234704581;Armc6|1.24415030762;ENSRNOG00000031230|1.4267839371;Krt2|1.24621981602;Aifm3|1.33649770161;Trappc8|1.27087033221;Gapvd1|1.20249916136;Abcf1|1.29921744886;LOC100910056|1.3861352074;Isca2|1.234180442…
intracellular	GO:0005622	1.15e-10	189	19492	220	29087	Erc2|1.21939696586;Hbb|1.81187563382;LOC100360846|1.25646797157;Nlrx1|1.20238091355;Hars|1.20987061381;Pmpca|1.2805246529;Echs1|1.28197566883;Hba-a2|1.61088253945;Mpst|1.20991424896;Tceal5|1.26047344021;H2afy|1.22477321792;Eif3j|1.32234704581;Armc6|1.24415030762;ENSRNOG00000031230|1.4267839371;Krt2|1.24621981602;Aifm3|1.33649770161;Trappc8|1.27087033221;Gapvd1|1.20249916136;Abcf1|1.29921744886;LO…
intracellular membrane-bounded organelle	GO:0043231	1.2e-09	146	13443	220	29087	Erc2|1.21939696586;LOC100360846|1.25646797157;Nlrx1|1.20238091355;Hars|1.20987061381;Pmpca|1.2805246529;Echs1|1.28197566883;Mpst|1.20991424896;Tceal5|1.26047344021;H2afy|1.22477321792;Krt2|1.24621981602;Aifm3|1.33649770161;Trappc8|1.27087033221;Abcf1|1.29921744886;LOC100910056|1.3861352074;Isca2|1.23418044248;Hs1bp3|1.23893467217;Lamp5|1.50906638419;Ipo4|1.27870755194;Dock7|1.26203657603;Abhd11|1…
organelle	GO:0043226	8.72e-09	168	16887	220	29087	Erc2|1.21939696586;LOC100360846|1.25646797157;Nlrx1|1.20238091355;Hars|1.20987061381;Pmpca|1.2805246529;Echs1|1.28197566883;Mpst|1.20991424896;Tceal5|1.26047344021;H2afy|1.22477321792;Krt2|1.24621981602;Aifm3|1.33649770161;Trappc8|1.27087033221;Abcf1|1.29921744886;LOC100910056|1.3861352074;Isca2|1.23418044248;Hs1bp3|1.23893467217;Lamp5|1.50906638419;Ipo4|1.27870755194;Dock7|1.26203657603;Map9|1.2…
cytosol	GO:0005829	2.98e-07	59	4036	220	29087	Hbb|1.81187563382;Hars|1.20987061381;Hba-a2|1.61088253945;Mpst|1.20991424896;Eif3j|1.32234704581;Armc6|1.24415030762;ENSRNOG00000031230|1.4267839371;Aifm3|1.33649770161;Gapvd1|1.20249916136;Abcf1|1.29921744886;LOC100910056|1.3861352074;Fam131b|1.20217032925;Tsc2|1.23877990124;Tjp2|1.41326649978;Pdcl3|1.22603116149;Cad|1.22927126918;Adhfe1|1.22441385461;Hist2h2be|1.42505332619;Pick1|1.32095309467;…
intracellular organelle	GO:0043229	5.33e-07	155	15761	220	29087	Erc2|1.21939696586;LOC100360846|1.25646797157;Nlrx1|1.20238091355;Hars|1.20987061381;Pmpca|1.2805246529;Echs1|1.28197566883;Mpst|1.20991424896;Tceal5|1.26047344021;H2afy|1.22477321792;Krt2|1.24621981602;Aifm3|1.33649770161;Trappc8|1.27087033221;Abcf1|1.29921744886;LOC100910056|1.3861352074;Isca2|1.23418044248;Hs1bp3|1.23893467217;Lamp5|1.50906638419;Ipo4|1.27870755194;Dock7|1.26203657603;Map9|1.2…
intracellular organelle part	GO:0044446	1.8e-06	107	9700	220	29087	Nlrx1|1.20238091355;Pmpca|1.2805246529;Echs1|1.28197566883;Mpst|1.20991424896;H2afy|1.22477321792;Krt2|1.24621981602;Aifm3|1.33649770161;Trappc8|1.27087033221;Abcf1|1.29921744886;LOC100910056|1.3861352074;Lamp5|1.50906638419;Ipo4|1.27870755194;Dock7|1.26203657603;Map9|1.20712430169;Fam131b|1.20217032925;Apc|1.21950682711;Pak5|1.39677582912;Cad|1.22927126918;Scn1a|1.22517605392;Hmga1|1.20693229562…
endomembrane system	GO:0012505	8.92e-06	58	4373	220	29087	Erc2|1.21939696586;Krt2|1.24621981602;Aifm3|1.33649770161;Trappc8|1.27087033221;Abcf1|1.29921744886;LOC100910056|1.3861352074;Hs1bp3|1.23893467217;Lamp5|1.50906638419;Ipo4|1.27870755194;Tsc2|1.23877990124;Pdxdc1|1.24510745292;Cpq|1.62176757185;Atp6v1g2|1.33290775081;Reps1|1.35997160812;Stx8|1.27565548306;Rb1cc1|1.24665774562;Clip3|1.3617026485;Arfgef1|1.30044912606;Ssr4|1.44357910497;Rab33a|1.264…
organelle part	GO:0044422	9.32e-06	107	10017	220	29087	Nlrx1|1.20238091355;Pmpca|1.2805246529;Echs1|1.28197566883;Mpst|1.20991424896;H2afy|1.22477321792;Krt2|1.24621981602;Aifm3|1.33649770161;Trappc8|1.27087033221;Abcf1|1.29921744886;LOC100910056|1.3861352074;Lamp5|1.50906638419;Ipo4|1.27870755194;Dock7|1.26203657603;Map9|1.20712430169;Fam131b|1.20217032925;Apc|1.21950682711;Pak5|1.39677582912;Cad|1.22927126918;Scn1a|1.22517605392;Hmga1|1.20693229562…
hemoglobin complex	GO:0005833	2.52e-05	4	23	220	29087	Hbb|1.81187563382;Hba-a2|1.61088253945;ENSRNOG00000031230|1.4267839371;Q63011|1.74782450007
nucleoplasm	GO:0005654	3.28e-05	43	3013	220	29087	H2afy|1.22477321792;Abcf1|1.29921744886;Fam131b|1.20217032925;Pak5|1.39677582912;Cad|1.22927126918;Scn1a|1.22517605392;Srrm2|1.29802284206;Hist2h2be|1.42505332619;Prpf6|1.30060459378;U2af2|1.35899883429;Cdkl5|1.30443526074;Arfgef1|1.30044912606;Acin1|1.21016885689;Sorbs2|1.22998431408;Shoc2|1.54161031326;Bnip3|1.46158590599;Crkl|1.25522820054;Nqo2|1.2016348094;Mapkap1|1.42297651548;Iqgap1|1.34593…
whole membrane	GO:0098805	3.58e-05	37	2438	220	29087	Erc2|1.21939696586;Nlrx1|1.20238091355;Lamp5|1.50906638419;Apc|1.21950682711;Atp6v1g2|1.33290775081;Reps1|1.35997160812;Pick1|1.32095309467;Stx8|1.27565548306;Cdkl5|1.30443526074;Rb1cc1|1.24665774562;Clip3|1.3617026485;Bnip3|1.46158590599;Kcnb1|1.51556595568;Emd|1.21329211836;Car4|1.54916639505;Lrfn3|1.41466819153;Iqgap1|1.34593311037;Slc23a2|1.64789598104;Pld1|1.50184681794;Shank1|1.20422754158;…
nuclear part	GO:0044428	5.9e-05	57	4553	220	29087	H2afy|1.22477321792;Abcf1|1.29921744886;Ipo4|1.27870755194;Dock7|1.26203657603;Fam131b|1.20217032925;Pak5|1.39677582912;Cad|1.22927126918;Scn1a|1.22517605392;Srrm2|1.29802284206;Hist2h2be|1.42505332619;Prpf6|1.30060459378;U2af2|1.35899883429;Cdkl5|1.30443526074;Rb1cc1|1.24665774562;Arfgef1|1.30044912606;Acin1|1.21016885689;Sorbs2|1.22998431408;Shoc2|1.54161031326;Babam1|1.22011000396;Bnip3|1.4615…
intracellular organelle lumen	GO:0070013	0.000109	55	4438	220	29087	Pmpca|1.2805246529;Echs1|1.28197566883;H2afy|1.22477321792;Abcf1|1.29921744886;Ipo4|1.27870755194;Fam131b|1.20217032925;Pak5|1.39677582912;Cad|1.22927126918;Scn1a|1.22517605392;Srrm2|1.29802284206;Hist2h2be|1.42505332619;Prpf6|1.30060459378;Tbrg4|1.22554906866;U2af2|1.35899883429;Cdkl5|1.30443526074;Arfgef1|1.30044912606;Acin1|1.21016885689;Sorbs2|1.22998431408;Shoc2|1.54161031326;Bnip3|1.4615859…
organelle lumen	GO:0043233	0.000119	55	4452	220	29087	Pmpca|1.2805246529;Echs1|1.28197566883;H2afy|1.22477321792;Abcf1|1.29921744886;Ipo4|1.27870755194;Fam131b|1.20217032925;Pak5|1.39677582912;Cad|1.22927126918;Scn1a|1.22517605392;Srrm2|1.29802284206;Hist2h2be|1.42505332619;Prpf6|1.30060459378;Tbrg4|1.22554906866;U2af2|1.35899883429;Cdkl5|1.30443526074;Arfgef1|1.30044912606;Acin1|1.21016885689;Sorbs2|1.22998431408;Shoc2|1.54161031326;Bnip3|1.4615859…
membrane-enclosed lumen	GO:0031974	0.000124	55	4459	220	29087	Pmpca|1.2805246529;Echs1|1.28197566883;H2afy|1.22477321792;Abcf1|1.29921744886;Ipo4|1.27870755194;Fam131b|1.20217032925;Pak5|1.39677582912;Cad|1.22927126918;Scn1a|1.22517605392;Srrm2|1.29802284206;Hist2h2be|1.42505332619;Prpf6|1.30060459378;Tbrg4|1.22554906866;U2af2|1.35899883429;Cdkl5|1.30443526074;Arfgef1|1.30044912606;Acin1|1.21016885689;Sorbs2|1.22998431408;Shoc2|1.54161031326;Bnip3|1.4615859…
cell	GO:0005623	0.000124	201	23985	220	29087	Erc2|1.21939696586;Hbb|1.81187563382;LOC100360846|1.25646797157;Nlrx1|1.20238091355;Hars|1.20987061381;Pmpca|1.2805246529;Echs1|1.28197566883;Hba-a2|1.61088253945;Mpst|1.20991424896;Tceal5|1.26047344021;H2afy|1.22477321792;Eif3j|1.32234704581;Armc6|1.24415030762;ENSRNOG00000031230|1.4267839371;Krt2|1.24621981602;Aifm3|1.33649770161;Trappc8|1.27087033221;Gmpr|1.27214979071;Gapvd1|1.20249916136;Abc…
Golgi apparatus	GO:0005794	0.00014	26	1561	220	29087	Krt2|1.24621981602;Trappc8|1.27087033221;LOC100910056|1.3861352074;Tsc2|1.23877990124;Pdxdc1|1.24510745292;Cpq|1.62176757185;Stx8|1.27565548306;Clip3|1.3617026485;Arfgef1|1.30044912606;Rab33a|1.26463982137;Igf2r|1.20857749702;Car4|1.54916639505;Mapkap1|1.42297651548;Pld1|1.50184681794;Itm2c|1.45798503338;Mdga1|1.63273029305;St8sia3|1.25235631745;Sec16a|1.38696488696;Ccdc91|1.74809160305;Ap2s1|0.7…
extracellular exosome	GO:0070062	0.00016	34	2326	220	29087	Mpst|1.20991424896;H2afy|1.22477321792;Krt2|1.24621981602;Itfg1|1.48890597874;Cpq|1.62176757185;Cad|1.22927126918;RGD:1559786|1.25597029239;Rims2|1.39783022994;Ssr4|1.44357910497;Ppp3cc|1.68219842503;Crkl|1.25522820054;Igf2r|1.20857749702;Car4|1.54916639505;Nqo2|1.2016348094;Itih2|1.37069184207;Iqgap1|1.34593311037;Gfpt1|1.55088179864;Dbi|1.21135386045;Ctsf|1.38388322649;Pcdhgc3|2.68361769591;Itm…
nuclear lumen	GO:0031981	0.00016	50	3963	220	29087	H2afy|1.22477321792;Abcf1|1.29921744886;Ipo4|1.27870755194;Fam131b|1.20217032925;Pak5|1.39677582912;Cad|1.22927126918;Scn1a|1.22517605392;Srrm2|1.29802284206;Hist2h2be|1.42505332619;Prpf6|1.30060459378;U2af2|1.35899883429;Cdkl5|1.30443526074;Arfgef1|1.30044912606;Acin1|1.21016885689;Sorbs2|1.22998431408;Shoc2|1.54161031326;Bnip3|1.46158590599;Uchl5|1.35747445275;Crkl|1.25522820054;Smarca4|1.36252…
extracellular vesicle	GO:1903561	0.000186	34	2345	220	29087	Mpst|1.20991424896;H2afy|1.22477321792;Krt2|1.24621981602;Itfg1|1.48890597874;Cpq|1.62176757185;Cad|1.22927126918;RGD:1559786|1.25597029239;Rims2|1.39783022994;Ssr4|1.44357910497;Ppp3cc|1.68219842503;Crkl|1.25522820054;Igf2r|1.20857749702;Car4|1.54916639505;Nqo2|1.2016348094;Itih2|1.37069184207;Iqgap1|1.34593311037;Gfpt1|1.55088179864;Dbi|1.21135386045;Ctsf|1.38388322649;Pcdhgc3|2.68361769591;Itm…
extracellular organelle	GO:0043230	0.000192	34	2349	220	29087	Mpst|1.20991424896;H2afy|1.22477321792;Krt2|1.24621981602;Itfg1|1.48890597874;Cpq|1.62176757185;Cad|1.22927126918;RGD:1559786|1.25597029239;Rims2|1.39783022994;Ssr4|1.44357910497;Ppp3cc|1.68219842503;Crkl|1.25522820054;Igf2r|1.20857749702;Car4|1.54916639505;Nqo2|1.2016348094;Itih2|1.37069184207;Iqgap1|1.34593311037;Gfpt1|1.55088179864;Dbi|1.21135386045;Ctsf|1.38388322649;Pcdhgc3|2.68361769591;Itm…
protein complex	GO:0043234	0.000198	72	6454	220	29087	Erc2|1.21939696586;Hbb|1.81187563382;LOC100360846|1.25646797157;Hba-a2|1.61088253945;H2afy|1.22477321792;Eif3j|1.32234704581;ENSRNOG00000031230|1.4267839371;Krt2|1.24621981602;Trappc8|1.27087033221;Gmpr|1.27214979071;LOC100910056|1.3861352074;Ipo4|1.27870755194;Dock7|1.26203657603;Map9|1.20712430169;Tsc2|1.23877990124;Apc|1.21950682711;Cad|1.22927126918;Scn1a|1.22517605392;Atp6v1g2|1.33290775081;…
bounding membrane of organelle	GO:0098588	0.000216	31	2073	220	29087	Nlrx1|1.20238091355;Lamp5|1.50906638419;Atp6v1g2|1.33290775081;Stx8|1.27565548306;Rb1cc1|1.24665774562;Clip3|1.3617026485;Arfgef1|1.30044912606;Ssr4|1.44357910497;Bnip3|1.46158590599;Emc7|1.36598264065;Ephx1|1.49956121022;Emd|1.21329211836;Car4|1.54916639505;Ddrgk1|1.58825190354;Pld1|1.50184681794;Cds1|2.18705937365;Atp11c|1.26779770245;Itm2c|1.45798503338;Pex11b|1.26365266822;Srpra|1.50665074828…
mitochondrion	GO:0005739	0.000225	34	2369	220	29087	Nlrx1|1.20238091355;Hars|1.20987061381;Pmpca|1.2805246529;Echs1|1.28197566883;Mpst|1.20991424896;Aifm3|1.33649770161;Isca2|1.23418044248;Hs1bp3|1.23893467217;Abhd11|1.33057636984;Pak5|1.39677582912;Adhfe1|1.22441385461;Pick1|1.32095309467;Tbrg4|1.22554906866;Kif1bp|1.20128610896;Slc25a36|1.3865789886;Bnip3|1.46158590599;A0A0G2JZJ9|1.22392395288;Slc25a42|1.31567723133;TGM2|1.22062669499;Hdhd3|1.29…
leading edge membrane	GO:0031256	0.000234	7	161	220	29087	Lamp5|1.50906638419;Apc|1.21950682711;Cdkl5|1.30443526074;Kcnb1|1.51556595568;Synj2|1.31607509137;Hcn1|1.27904356611;Ddx58|0.767238242618
organelle outer membrane	GO:0031968	0.000246	8	215	220	29087	Nlrx1|1.20238091355;Bnip3|1.46158590599;Emd|1.21329211836;Synj2|1.31607509137;Tomm20|0.791641945334;Snn|0.82958816997;Msto1|0.762596623349;Spg20|0.721404359032
nuclear speck	GO:0016607	0.000266	10	337	220	29087	Srrm2|1.29802284206;Prpf6|1.30060459378;U2af2|1.35899883429;Acin1|1.21016885689;Rbm10|1.53416425297;Ppig|1.41696343675;Rbm14|1.21610147307;Bcas2|1.49880210015;Aagab|1.2367174538;H2afx|0.765901134992
eukaryotic 43S preinitiation complex	GO:0016282	0.000268	3	17	220	29087	Eif3j|1.32234704581;Eif3m|1.21400060372;Dhx29|1.98035094505
outer membrane	GO:0019867	0.000278	8	219	220	29087	Nlrx1|1.20238091355;Bnip3|1.46158590599;Emd|1.21329211836;Synj2|1.31607509137;Tomm20|0.791641945334;Snn|0.82958816997;Msto1|0.762596623349;Spg20|0.721404359032
translation preinitiation complex	GO:0070993	0.00032	3	18	220	29087	Eif3j|1.32234704581;Eif3m|1.21400060372;Dhx29|1.98035094505
cell part	GO:0044464	0.000339	199	23860	220	29087	Erc2|1.21939696586;Hbb|1.81187563382;LOC100360846|1.25646797157;Nlrx1|1.20238091355;Hars|1.20987061381;Pmpca|1.2805246529;Echs1|1.28197566883;Hba-a2|1.61088253945;Mpst|1.20991424896;Tceal5|1.26047344021;H2afy|1.22477321792;Eif3j|1.32234704581;Armc6|1.24415030762;ENSRNOG00000031230|1.4267839371;Krt2|1.24621981602;Aifm3|1.33649770161;Trappc8|1.27087033221;Gmpr|1.27214979071;Gapvd1|1.20249916136;Abc…
pre-autophagosomal structure	GO:0000407	0.000341	4	44	220	29087	Trappc8|1.27087033221;Rb1cc1|1.24665774562;Pik3c3|0.728562547364;Map1lc3a|0.75113781835
macromolecular complex	GO:0032991	0.000384	84	8016	220	29087	Erc2|1.21939696586;Hbb|1.81187563382;LOC100360846|1.25646797157;Hba-a2|1.61088253945;H2afy|1.22477321792;Eif3j|1.32234704581;ENSRNOG00000031230|1.4267839371;Krt2|1.24621981602;Trappc8|1.27087033221;Gmpr|1.27214979071;Abcf1|1.29921744886;LOC100910056|1.3861352074;Ipo4|1.27870755194;Dock7|1.26203657603;Map9|1.20712430169;Tsc2|1.23877990124;Apc|1.21950682711;Rpl37a|1.23435347535;Cad|1.22927126918;Sc…
cell leading edge	GO:0031252	0.000416	11	424	220	29087	Lamp5|1.50906638419;Apc|1.21950682711;Cdkl5|1.30443526074;Kcnb1|1.51556595568;Fer|1.20808247671;Iqgap1|1.34593311037;Synj2|1.31607509137;Hcn1|1.27904356611;Fscn1|0.779303894013;Raph1|0.768397348805;Ddx58|0.767238242618
organelle membrane	GO:0031090	0.000432	40	3067	220	29087	Nlrx1|1.20238091355;Pmpca|1.2805246529;Mpst|1.20991424896;Aifm3|1.33649770161;Lamp5|1.50906638419;Ipo4|1.27870755194;Atp6v1g2|1.33290775081;Stx8|1.27565548306;Rb1cc1|1.24665774562;Clip3|1.3617026485;Arfgef1|1.30044912606;Ssr4|1.44357910497;Slc25a36|1.3865789886;Bnip3|1.46158590599;Emc7|1.36598264065;A0A0G2JZJ9|1.22392395288;Slc25a42|1.31567723133;Ephx1|1.49956121022;Emd|1.21329211836;Car4|1.54916…
vesicle	GO:0031982	0.000455	48	3923	220	29087	Mpst|1.20991424896;H2afy|1.22477321792;Krt2|1.24621981602;Trappc8|1.27087033221;LOC100910056|1.3861352074;Lamp5|1.50906638419;Itfg1|1.48890597874;Cpq|1.62176757185;Cad|1.22927126918;RGD:1559786|1.25597029239;Atp6v1g2|1.33290775081;Rims2|1.39783022994;Stx8|1.27565548306;Clip3|1.3617026485;Ssr4|1.44357910497;Ppp3cc|1.68219842503;Crkl|1.25522820054;Igf2r|1.20857749702;Car4|1.54916639505;Nqo2|1.20163…
organelle envelope	GO:0031967	0.000528	23	1424	220	29087	Nlrx1|1.20238091355;Pmpca|1.2805246529;Mpst|1.20991424896;Aifm3|1.33649770161;Abcf1|1.29921744886;Ipo4|1.27870755194;Rb1cc1|1.24665774562;Slc25a36|1.3865789886;Bnip3|1.46158590599;A0A0G2JZJ9|1.22392395288;Slc25a42|1.31567723133;Emd|1.21329211836;Igf2r|1.20857749702;Htatip2|1.28809982789;Nup214|1.22272284041;Synj2|1.31607509137;Prelid3a|1.2321168663;Ndufaf3|1.37928849903;Tomm20|0.791641945334;Snn|…
envelope	GO:0031975	0.000544	23	1427	220	29087	Nlrx1|1.20238091355;Pmpca|1.2805246529;Mpst|1.20991424896;Aifm3|1.33649770161;Abcf1|1.29921744886;Ipo4|1.27870755194;Rb1cc1|1.24665774562;Slc25a36|1.3865789886;Bnip3|1.46158590599;A0A0G2JZJ9|1.22392395288;Slc25a42|1.31567723133;Emd|1.21329211836;Igf2r|1.20857749702;Htatip2|1.28809982789;Nup214|1.22272284041;Synj2|1.31607509137;Prelid3a|1.2321168663;Ndufaf3|1.37928849903;Tomm20|0.791641945334;Snn|…
mitochondrial outer membrane	GO:0005741	0.000615	7	189	220	29087	Nlrx1|1.20238091355;Bnip3|1.46158590599;Synj2|1.31607509137;Tomm20|0.791641945334;Snn|0.82958816997;Msto1|0.762596623349;Spg20|0.721404359032
perinuclear region of cytoplasm	GO:0048471	0.000905	15	777	220	29087	Tsc2|1.23877990124;Apc|1.21950682711;Stx8|1.27565548306;Cdkl5|1.30443526074;Arfgef1|1.30044912606;Igf2r|1.20857749702;Car4|1.54916639505;Dbi|1.21135386045;Itm2c|1.45798503338;Osbpl7|2.62217580214;Synj2|1.31607509137;Ankrd13c|1.35931292508;Syap1|0.830364522342;Rab29|0.740871287836;Eif2ak2|0.798045533519
cell projection membrane	GO:0031253	0.00102	9	332	220	29087	Lamp5|1.50906638419;Apc|1.21950682711;Cdkl5|1.30443526074;Kcnb1|1.51556595568;Car4|1.54916639505;Synj2|1.31607509137;Hcn1|1.27904356611;Fscn1|0.779303894013;Ddx58|0.767238242618
trans-Golgi network	GO:0005802	0.00117	7	211	220	29087	Stx8|1.27565548306;Clip3|1.3617026485;Arfgef1|1.30044912606;Igf2r|1.20857749702;Car4|1.54916639505;Ccdc91|1.74809160305;Rab29|0.740871287836
extracellular membrane-bounded organelle	GO:0065010	0.00176	26	1851	220	29087	Mpst|1.20991424896;H2afy|1.22477321792;Krt2|1.24621981602;Itfg1|1.48890597874;Cpq|1.62176757185;Cad|1.22927126918;RGD:1559786|1.25597029239;Rims2|1.39783022994;Ssr4|1.44357910497;Crkl|1.25522820054;Igf2r|1.20857749702;Nqo2|1.2016348094;Itih2|1.37069184207;Iqgap1|1.34593311037;Dbi|1.21135386045;Ctsf|1.38388322649;Itm2c|1.45798503338;Pex11b|1.26365266822;Srpra|1.50665074828;H2afx|0.765901134992;Gna…
U2-type spliceosomal complex	GO:0005684	0.00178	4	68	220	29087	Srrm2|1.29802284206;Prpf6|1.30060459378;U2af2|1.35899883429;Bcas2|1.49880210015
growth cone	GO:0030426	0.00187	7	229	220	29087	Erc2|1.21939696586;Lamp5|1.50906638419;Pcdh9|1.25717833516;Cdkl5|1.30443526074;Iqgap1|1.34593311037;Fscn1|0.779303894013;Syap1|0.830364522342
ruffle	GO:0001726	0.00203	6	172	220	29087	Apc|1.21950682711;Cdkl5|1.30443526074;Iqgap1|1.34593311037;Synj2|1.31607509137;Fscn1|0.779303894013;Ddx58|0.767238242618
mitochondrial envelope	GO:0005740	0.00212	16	935	220	29087	Nlrx1|1.20238091355;Pmpca|1.2805246529;Mpst|1.20991424896;Aifm3|1.33649770161;Slc25a36|1.3865789886;Bnip3|1.46158590599;A0A0G2JZJ9|1.22392395288;Slc25a42|1.31567723133;Synj2|1.31607509137;Prelid3a|1.2321168663;Ndufaf3|1.37928849903;Tomm20|0.791641945334;Snn|0.82958816997;Ndufv3|0.517975873536;Msto1|0.762596623349;Spg20|0.721404359032
site of polarized growth	GO:0030427	0.00216	7	235	220	29087	Erc2|1.21939696586;Lamp5|1.50906638419;Pcdh9|1.25717833516;Cdkl5|1.30443526074;Iqgap1|1.34593311037;Fscn1|0.779303894013;Syap1|0.830364522342
trans-Golgi network transport vesicle	GO:0030140	0.00234	3	35	220	29087	Igf2r|1.20857749702;Ap2s1|0.735649274735;Synrg|0.752905926222
autolysosome	GO:0044754	0.00246	2	10	220	29087	Pik3c3|0.728562547364;Map1lc3a|0.75113781835
Golgi apparatus part	GO:0044431	0.00251	14	777	220	29087	Trappc8|1.27087033221;LOC100910056|1.3861352074;Stx8|1.27565548306;Clip3|1.3617026485;Arfgef1|1.30044912606;Igf2r|1.20857749702;Car4|1.54916639505;St8sia3|1.25235631745;Sec16a|1.38696488696;Ccdc91|1.74809160305;Ap2s1|0.735649274735;Synrg|0.752905926222;Pdcd10|0.832394100559;Rab29|0.740871287836
nuclear body	GO:0016604	0.00252	13	693	220	29087	Scn1a|1.22517605392;Srrm2|1.29802284206;Prpf6|1.30060459378;U2af2|1.35899883429;Acin1|1.21016885689;Rbm10|1.53416425297;Ppig|1.41696343675;Rbm14|1.21610147307;Bcas2|1.49880210015;Aagab|1.2367174538;H2afx|0.765901134992;Raph1|0.768397348805;Stk4|0.829611522199
presynapse	GO:0098793	0.00283	11	539	220	29087	Erc2|1.21939696586;Lamp5|1.50906638419;Cad|1.22927126918;Atp6v1g2|1.33290775081;Rims2|1.39783022994;Pick1|1.32095309467;Ppp3cc|1.68219842503;Lrfn3|1.41466819153;Synj2|1.31607509137;Hcn1|1.27904356611;Syap1|0.830364522342
cell junction	GO:0030054	0.00285	21	1427	220	29087	Erc2|1.21939696586;Mpst|1.20991424896;Lamp5|1.50906638419;Dock7|1.26203657603;Tjp2|1.41326649978;Apc|1.21950682711;Scn1a|1.22517605392;Pcdh9|1.25717833516;Kcnb1|1.51556595568;Igf2r|1.20857749702;Fer|1.20808247671;Lrfn3|1.41466819153;Iqgap1|1.34593311037;Nup214|1.22272284041;Shank1|1.20422754158;Magi3|1.34248450547;Bcas2|1.49880210015;Fscn1|0.779303894013;Lrrtm4|0.782976882728;Ddx58|0.767238242618…
mitochondrial membrane	GO:0031966	0.00292	15	877	220	29087	Nlrx1|1.20238091355;Pmpca|1.2805246529;Mpst|1.20991424896;Aifm3|1.33649770161;Slc25a36|1.3865789886;Bnip3|1.46158590599;A0A0G2JZJ9|1.22392395288;Slc25a42|1.31567723133;Synj2|1.31607509137;Ndufaf3|1.37928849903;Tomm20|0.791641945334;Snn|0.82958816997;Ndufv3|0.517975873536;Msto1|0.762596623349;Spg20|0.721404359032
extrinsic component of membrane	GO:0019898	0.00319	9	393	220	29087	Apc|1.21950682711;Fer|1.20808247671;Iqgap1|1.34593311037;Snx11|1.34273338634;Synj2|1.31607509137;Gna14|0.829295529959;Syap1|0.830364522342;Pik3c3|0.728562547364;Map1lc3a|0.75113781835
dendrite membrane	GO:0032590	0.00319	3	39	220	29087	Lamp5|1.50906638419;Kcnb1|1.51556595568;Hcn1|1.27904356611
ruffle membrane	GO:0032587	0.00321	4	80	220	29087	Apc|1.21950682711;Cdkl5|1.30443526074;Synj2|1.31607509137;Ddx58|0.767238242618
membrane region	GO:0098589	0.00333	22	1543	220	29087	Erc2|1.21939696586;Lamp5|1.50906638419;Apc|1.21950682711;Reps1|1.35997160812;Pick1|1.32095309467;Cdkl5|1.30443526074;Clip3|1.3617026485;Kcnb1|1.51556595568;Car4|1.54916639505;Lrfn3|1.41466819153;Iqgap1|1.34593311037;Slc23a2|1.64789598104;Pld1|1.50184681794;Shank1|1.20422754158;Synj2|1.31607509137;Hcn1|1.27904356611;Ap2s1|0.735649274735;Fscn1|0.779303894013;Syap1|0.830364522342;Kcna3|0.82998245677…
nucleoplasm part	GO:0044451	0.00381	18	1177	220	29087	H2afy|1.22477321792;Scn1a|1.22517605392;Srrm2|1.29802284206;Prpf6|1.30060459378;U2af2|1.35899883429;Acin1|1.21016885689;Rbm10|1.53416425297;Ppig|1.41696343675;Polr1c|1.57792831066;Rbm14|1.21610147307;Bcas2|1.49880210015;Aagab|1.2367174538;H2afx|0.765901134992;Raph1|0.768397348805;Kmt2d|0.820991170991;Rprd2|0.739821251241;Paf1|0.81784989858;Stk4|0.829611522199
mitochondrial part	GO:0044429	0.00419	18	1188	220	29087	Nlrx1|1.20238091355;Pmpca|1.2805246529;Echs1|1.28197566883;Mpst|1.20991424896;Aifm3|1.33649770161;Tbrg4|1.22554906866;Slc25a36|1.3865789886;Bnip3|1.46158590599;A0A0G2JZJ9|1.22392395288;Slc25a42|1.31567723133;Synj2|1.31607509137;Prelid3a|1.2321168663;Ndufaf3|1.37928849903;Tomm20|0.791641945334;Snn|0.82958816997;Ndufv3|0.517975873536;Msto1|0.762596623349;Spg20|0.721404359032
secondary lysosome	GO:0005767	0.0042	2	13	220	29087	Pik3c3|0.728562547364;Map1lc3a|0.75113781835
Prp19 complex	GO:0000974	0.0042	2	13	220	29087	U2af2|1.35899883429;Bcas2|1.49880210015
clathrin coat of trans-Golgi network vesicle	GO:0030130	0.00488	2	14	220	29087	Ap2s1|0.735649274735;Synrg|0.752905926222
vacuole	GO:0005773	0.00544	12	673	220	29087	Tsc2|1.23877990124;Cpq|1.62176757185;Atp6v1g2|1.33290775081;Stx8|1.27565548306;Pld1|1.50184681794;Atp11c|1.26779770245;Ctsf|1.38388322649;Itm2c|1.45798503338;Osbpl7|2.62217580214;Pik3c3|0.728562547364;Map1lc3a|0.75113781835;Engase|0.807242153008
membrane-bounded vesicle	GO:0031988	0.00641	33	2783	220	29087	Mpst|1.20991424896;H2afy|1.22477321792;Krt2|1.24621981602;Lamp5|1.50906638419;Itfg1|1.48890597874;Cpq|1.62176757185;Cad|1.22927126918;RGD:1559786|1.25597029239;Atp6v1g2|1.33290775081;Rims2|1.39783022994;Ssr4|1.44357910497;Crkl|1.25522820054;Igf2r|1.20857749702;Car4|1.54916639505;Nqo2|1.2016348094;Itih2|1.37069184207;Mapkap1|1.42297651548;Iqgap1|1.34593311037;Dbi|1.21135386045;Ctsf|1.38388322649;I…
eukaryotic 48S preinitiation complex	GO:0033290	0.00719	2	17	220	29087	Eif3j|1.32234704581;Eif3m|1.21400060372
trans-Golgi network transport vesicle membrane	GO:0012510	0.00719	2	17	220	29087	Ap2s1|0.735649274735;Synrg|0.752905926222
nucleus	GO:0005634	0.00755	81	8448	220	29087	LOC100360846|1.25646797157;Tceal5|1.26047344021;H2afy|1.22477321792;Krt2|1.24621981602;Abcf1|1.29921744886;Ipo4|1.27870755194;Dock7|1.26203657603;Fam131b|1.20217032925;Tsc2|1.23877990124;Tjp2|1.41326649978;Apc|1.21950682711;Pak5|1.39677582912;Pdcl3|1.22603116149;Cad|1.22927126918;Scn1a|1.22517605392;Hmga1|1.20693229562;Srrm2|1.29802284206;Hist2h2be|1.42505332619;Prpf6|1.30060459378;U2af2|1.358998…
cytoplasmic side of nuclear pore	GO:1990876	0.00756	1	1	220	29087	Nup214|1.22272284041
TRAPPIII protein complex	GO:1990072	0.00756	1	1	220	29087	Trappc8|1.27087033221
neuronal postsynaptic density	GO:0097481	0.00757	3	53	220	29087	Pick1|1.32095309467;Bnip3|1.46158590599;Shank1|1.20422754158
presynaptic membrane	GO:0042734	0.0076	4	102	220	29087	Erc2|1.21939696586;Pick1|1.32095309467;Lrfn3|1.41466819153;Syap1|0.830364522342
catalytic step 2 spliceosome	GO:0071013	0.00896	4	107	220	29087	Srrm2|1.29802284206;Prpf6|1.30060459378;Bcas2|1.49880210015;Hnrnpf|0.824074784526
transport vesicle membrane	GO:0030658	0.00897	5	167	220	29087	Lamp5|1.50906638419;Atp6v1g2|1.33290775081;Car4|1.54916639505;Ap2s1|0.735649274735;Synrg|0.752905926222
lysosome	GO:0005764	0.00946	10	550	220	29087	Tsc2|1.23877990124;Cpq|1.62176757185;Stx8|1.27565548306;Pld1|1.50184681794;Atp11c|1.26779770245;Ctsf|1.38388322649;Itm2c|1.45798503338;Pik3c3|0.728562547364;Map1lc3a|0.75113781835;Engase|0.807242153008
lytic vacuole	GO:0000323	0.00958	10	551	220	29087	Tsc2|1.23877990124;Cpq|1.62176757185;Stx8|1.27565548306;Pld1|1.50184681794;Atp11c|1.26779770245;Ctsf|1.38388322649;Itm2c|1.45798503338;Pik3c3|0.728562547364;Map1lc3a|0.75113781835;Engase|0.807242153008
recycling endosome	GO:0055037	0.00964	5	170	220	29087	Lamp5|1.50906638419;Stx8|1.27565548306;Clip3|1.3617026485;Atp11c|1.26779770245;Rab29|0.740871287836
synapse	GO:0045202	0.0097	18	1293	220	29087	Erc2|1.21939696586;Mpst|1.20991424896;Lamp5|1.50906638419;Cad|1.22927126918;Atp6v1g2|1.33290775081;Rims2|1.39783022994;Pick1|1.32095309467;Cdkl5|1.30443526074;Ppp3cc|1.68219842503;Bnip3|1.46158590599;Kcnb1|1.51556595568;Lrfn3|1.41466819153;Shank1|1.20422754158;Synj2|1.31607509137;Hcn1|1.27904356611;Syap1|0.830364522342;Lrrtm4|0.782976882728;Spg20|0.721404359032
eukaryotic translation initiation factor 3 complex	GO:0005852	0.00989	2	20	220	29087	Eif3j|1.32234704581;Eif3m|1.21400060372
perinuclear endoplasmic reticulum	GO:0097038	0.00989	2	20	220	29087	Dbi|1.21135386045;Osbpl7|2.62217580214
endocytic vesicle	GO:0030139	0.0111	5	176	220	29087	Stx8|1.27565548306;Igf2r|1.20857749702;Pld1|1.50184681794;Ap2s1|0.735649274735;Pik3c3|0.728562547364
lateral plasma membrane	GO:0016328	0.0111	3	61	220	29087	Apc|1.21950682711;Kcnb1|1.51556595568;Iqgap1|1.34593311037
neuron projection membrane	GO:0032589	0.0116	3	62	220	29087	Lamp5|1.50906638419;Kcnb1|1.51556595568;Hcn1|1.27904356611
cell projection part	GO:0044463	0.0118	14	932	220	29087	Erc2|1.21939696586;Lamp5|1.50906638419;Cad|1.22927126918;Pcdh9|1.25717833516;Pick1|1.32095309467;Cdkl5|1.30443526074;Bnip3|1.46158590599;Kcnb1|1.51556595568;Iqgap1|1.34593311037;Shank1|1.20422754158;Synj2|1.31607509137;Hcn1|1.27904356611;Pik3c3|0.728562547364;Ddx58|0.767238242618
plasma membrane region	GO:0098590	0.0151	17	1255	220	29087	Erc2|1.21939696586;Lamp5|1.50906638419;Apc|1.21950682711;Pick1|1.32095309467;Cdkl5|1.30443526074;Kcnb1|1.51556595568;Car4|1.54916639505;Lrfn3|1.41466819153;Slc23a2|1.64789598104;Pld1|1.50184681794;Shank1|1.20422754158;Synj2|1.31607509137;Hcn1|1.27904356611;Fscn1|0.779303894013;Syap1|0.830364522342;Lrrtm4|0.782976882728;Ddx58|0.767238242618
U2-type catalytic step 2 spliceosome	GO:0071007	0.0164	2	26	220	29087	Srrm2|1.29802284206;Bcas2|1.49880210015
synapse part	GO:0044456	0.0173	15	1076	220	29087	Erc2|1.21939696586;Lamp5|1.50906638419;Cad|1.22927126918;Atp6v1g2|1.33290775081;Rims2|1.39783022994;Pick1|1.32095309467;Ppp3cc|1.68219842503;Bnip3|1.46158590599;Kcnb1|1.51556595568;Lrfn3|1.41466819153;Shank1|1.20422754158;Synj2|1.31607509137;Hcn1|1.27904356611;Syap1|0.830364522342;Lrrtm4|0.782976882728
clathrin coat	GO:0030118	0.0174	3	72	220	29087	Igf2r|1.20857749702;Ap2s1|0.735649274735;Synrg|0.752905926222
endoplasmic reticulum	GO:0005783	0.0177	22	1794	220	29087	Erc2|1.21939696586;Aifm3|1.33649770161;Hs1bp3|1.23893467217;Cpq|1.62176757185;Ssr4|1.44357910497;Bnip3|1.46158590599;Kcnb1|1.51556595568;Emc7|1.36598264065;Ephx1|1.49956121022;Car4|1.54916639505;Ddrgk1|1.58825190354;Cds1|2.18705937365;Dbi|1.21135386045;Atp11c|1.26779770245;NCK1|1.25372467679;Osbpl7|2.62217580214;Srpra|1.50665074828;Ankrd13c|1.35931292508;Sec16a|1.38696488696;Ubac2|0.729565994786;…
podosome	GO:0002102	0.0189	2	28	220	29087	Ptpn12|1.66549518826;Fscn1|0.779303894013
extrinsic component of plasma membrane	GO:0019897	0.0198	5	204	220	29087	Apc|1.21950682711;Fer|1.20808247671;Iqgap1|1.34593311037;Gna14|0.829295529959;Syap1|0.830364522342
integral component of mitochondrial outer membrane	GO:0031307	0.0202	2	29	220	29087	Bnip3|1.46158590599;Tomm20|0.791641945334
nuclear periphery	GO:0034399	0.0215	4	139	220	29087	Ipo4|1.27870755194;Cad|1.22927126918;Arfgef1|1.30044912606;Ppig|1.41696343675
intrinsic component of mitochondrial outer membrane	GO:0031306	0.0216	2	30	220	29087	Bnip3|1.46158590599;Tomm20|0.791641945334
Barr body	GO:0001740	0.0225	1	3	220	29087	H2afy|1.22477321792
ASAP complex	GO:0061574	0.0225	1	3	220	29087	Acin1|1.21016885689
protein farnesyltransferase complex	GO:0005965	0.0225	1	3	220	29087	Fntb|0.833406196121
clathrin vesicle coat	GO:0030125	0.0229	2	31	220	29087	Ap2s1|0.735649274735;Synrg|0.752905926222
rough endoplasmic reticulum membrane	GO:0030867	0.0243	2	32	220	29087	Ssr4|1.44357910497;Srpra|1.50665074828
sex chromosome	GO:0000803	0.0243	2	32	220	29087	H2afy|1.22477321792;H2afx|0.765901134992
spliceosomal complex	GO:0005681	0.0254	5	218	220	29087	Srrm2|1.29802284206;Prpf6|1.30060459378;U2af2|1.35899883429;Bcas2|1.49880210015;Hnrnpf|0.824074784526
integral component of organelle membrane	GO:0031301	0.0263	6	298	220	29087	Atp6v1g2|1.33290775081;Bnip3|1.46158590599;Emc7|1.36598264065;Pex11b|1.26365266822;St8sia3|1.25235631745;Tomm20|0.791641945334
axon	GO:0030424	0.0264	11	742	220	29087	Erc2|1.21939696586;Map9|1.20712430169;Cad|1.22927126918;Scn1a|1.22517605392;Kcnb1|1.51556595568;Lrfn3|1.41466819153;Iqgap1|1.34593311037;Synj2|1.31607509137;Hcn1|1.27904356611;Hdac6|1.76295586838;Kcna3|0.829982456778
neuron projection	GO:0043005	0.0296	20	1675	220	29087	Erc2|1.21939696586;Mpst|1.20991424896;Lamp5|1.50906638419;Map9|1.20712430169;Cad|1.22927126918;Scn1a|1.22517605392;Pcdh9|1.25717833516;Cdkl5|1.30443526074;Bnip3|1.46158590599;Kcnb1|1.51556595568;Lrfn3|1.41466819153;Iqgap1|1.34593311037;Shank1|1.20422754158;Synj2|1.31607509137;Hcn1|1.27904356611;Hdac6|1.76295586838;Fscn1|0.779303894013;Dock4|0.786082582817;Syap1|0.830364522342;Kcna3|0.829982456778
intrinsic component of organelle membrane	GO:0031300	0.0298	6	307	220	29087	Atp6v1g2|1.33290775081;Bnip3|1.46158590599;Emc7|1.36598264065;Pex11b|1.26365266822;St8sia3|1.25235631745;Tomm20|0.791641945334
senescence-associated heterochromatin focus	GO:0035985	0.0299	1	4	220	29087	Hmga1|1.20693229562
HCN channel complex	GO:0098855	0.0299	1	4	220	29087	Hcn1|1.27904356611
phosphatidylinositol 3-kinase complex, class III, type II	GO:0034272	0.0299	1	4	220	29087	Pik3c3|0.728562547364
phosphatidylinositol 3-kinase complex, class III, type I	GO:0034271	0.0299	1	4	220	29087	Pik3c3|0.728562547364
GMP reductase complex	GO:1902560	0.0299	1	4	220	29087	Gmpr|1.27214979071
U4/U6 snRNP	GO:0071001	0.0299	1	4	220	29087	Prpf6|1.30060459378
Golgi-associated vesicle	GO:0005798	0.0301	3	89	220	29087	Igf2r|1.20857749702;Ap2s1|0.735649274735;Synrg|0.752905926222
synaptic membrane	GO:0097060	0.0313	7	395	220	29087	Erc2|1.21939696586;Pick1|1.32095309467;Kcnb1|1.51556595568;Lrfn3|1.41466819153;Shank1|1.20422754158;Syap1|0.830364522342;Lrrtm4|0.782976882728
extrinsic component of cytoplasmic side of plasma membrane	GO:0031234	0.0317	4	157	220	29087	Fer|1.20808247671;Iqgap1|1.34593311037;Gna14|0.829295529959;Syap1|0.830364522342
chromatin	GO:0000785	0.0331	9	580	220	29087	H2afy|1.22477321792;Ipo4|1.27870755194;Hmga1|1.20693229562;Hist2h2be|1.42505332619;Uchl5|1.35747445275;Smarca4|1.36252660358;Fer|1.20808247671;H2afx|0.765901134992;Ubr2|0.779395940684
autophagosome	GO:0005776	0.0346	3	94	220	29087	Osbpl7|2.62217580214;Pik3c3|0.728562547364;Map1lc3a|0.75113781835
vacuolar membrane	GO:0005774	0.0359	6	321	220	29087	Atp6v1g2|1.33290775081;Stx8|1.27565548306;Pld1|1.50184681794;Atp11c|1.26779770245;Itm2c|1.45798503338;Map1lc3a|0.75113781835
early endosome	GO:0005769	0.0364	6	322	220	29087	LOC100910056|1.3861352074;Lamp5|1.50906638419;Stx8|1.27565548306;Clip3|1.3617026485;Igf2r|1.20857749702;Rab29|0.740871287836
neuron part	GO:0097458	0.0367	24	2154	220	29087	Erc2|1.21939696586;Mpst|1.20991424896;Lamp5|1.50906638419;Map9|1.20712430169;Cad|1.22927126918;Scn1a|1.22517605392;Atp6v1g2|1.33290775081;Rims2|1.39783022994;Pcdh9|1.25717833516;Pick1|1.32095309467;Cdkl5|1.30443526074;Ppp3cc|1.68219842503;Bnip3|1.46158590599;Kcnb1|1.51556595568;Lrfn3|1.41466819153;Iqgap1|1.34593311037;Shank1|1.20422754158;Synj2|1.31607509137;Hcn1|1.27904356611;Hdac6|1.76295586838…
aster	GO:0005818	0.0373	1	5	220	29087	Map9|1.20712430169
astral microtubule	GO:0000235	0.0373	1	5	220	29087	Map9|1.20712430169
extrinsic component of mitochondrial outer membrane	GO:0031315	0.0373	1	5	220	29087	Synj2|1.31607509137
BRISC complex	GO:0070552	0.0373	1	5	220	29087	Babam1|1.22011000396
symbiont-containing vacuole	GO:0020003	0.0373	1	5	220	29087	Rab29|0.740871287836
pre-snoRNP complex	GO:0070761	0.0373	1	5	220	29087	Nop56|1.41137641262
nuclear envelope	GO:0005635	0.041	8	510	220	29087	Abcf1|1.29921744886;Ipo4|1.27870755194;Rb1cc1|1.24665774562;Bnip3|1.46158590599;Emd|1.21329211836;Igf2r|1.20857749702;Htatip2|1.28809982789;Nup214|1.22272284041
vacuolar part	GO:0044437	0.0432	6	336	220	29087	Atp6v1g2|1.33290775081;Stx8|1.27565548306;Pld1|1.50184681794;Atp11c|1.26779770245;Itm2c|1.45798503338;Map1lc3a|0.75113781835
nucleosome	GO:0000786	0.0435	3	103	220	29087	H2afy|1.22477321792;Hist2h2be|1.42505332619;H2afx|0.765901134992
clathrin-coated vesicle membrane	GO:0030665	0.0438	2	44	220	29087	Ap2s1|0.735649274735;Synrg|0.752905926222
TSC1-TSC2 complex	GO:0033596	0.0445	1	6	220	29087	Tsc2|1.23877990124
eukaryotic translation initiation factor 2 complex	GO:0005850	0.0445	1	6	220	29087	Eif2s3y|1.3263935964
Sec61 translocon complex	GO:0005784	0.0445	1	6	220	29087	Ssr4|1.44357910497
signal recognition particle receptor complex	GO:0005785	0.0445	1	6	220	29087	Srpra|1.50665074828
translocon complex	GO:0071256	0.0445	1	6	220	29087	Ssr4|1.44357910497
AP-1 adaptor complex	GO:0030121	0.0445	1	6	220	29087	Ap2s1|0.735649274735
extracellular region part	GO:0044421	0.0471	41	4182	220	29087	Mpst|1.20991424896;H2afy|1.22477321792;Krt2|1.24621981602;Itfg1|1.48890597874;Cpq|1.62176757185;Cad|1.22927126918;RGD:1559786|1.25597029239;Hist2h2be|1.42505332619;Rims2|1.39783022994;Ssr4|1.44357910497;Ppp3cc|1.68219842503;Crkl|1.25522820054;Smarca4|1.36252660358;Igf2r|1.20857749702;Car4|1.54916639505;Nqo2|1.2016348094;Itih2|1.37069184207;Lrfn3|1.41466819153;Iqgap1|1.34593311037;Gfpt1|1.55088179…
precatalytic spliceosome	GO:0071011	0.0493	2	47	220	29087	Prpf6|1.30060459378;Bcas2|1.49880210015
nuclear matrix	GO:0016363	0.05	3	109	220	29087	Cad|1.22927126918;Arfgef1|1.30044912606;Ppig|1.41696343675
host	GO:0018995	0.05	3	109	220	29087	Htatip2|1.28809982789;Nup214|1.22272284041;Rab29|0.740871287836
host cell	GO:0043657	0.05	3	109	220	29087	Htatip2|1.28809982789;Nup214|1.22272284041;Rab29|0.740871287836
nuclear chromatin	GO:0000790	0.0508	6	350	220	29087	H2afy|1.22477321792;Ipo4|1.27870755194;Uchl5|1.35747445275;Smarca4|1.36252660358;Fer|1.20808247671;H2afx|0.765901134992
GARP complex	GO:0000938	0.0518	1	7	220	29087	LOC100910056|1.3861352074
X chromosome	GO:0000805	0.0518	1	7	220	29087	H2afy|1.22477321792
eukaryotic translation initiation factor 3 complex, eIF3m	GO:0071541	0.0518	1	7	220	29087	Eif3m|1.21400060372
U2AF	GO:0089701	0.0518	1	7	220	29087	U2af2|1.35899883429
DNA packaging complex	GO:0044815	0.0534	3	112	220	29087	H2afy|1.22477321792;Hist2h2be|1.42505332619;H2afx|0.765901134992
other organism part	GO:0044217	0.0558	3	114	220	29087	Htatip2|1.28809982789;Nup214|1.22272284041;Rab29|0.740871287836
other organism cell	GO:0044216	0.0558	3	114	220	29087	Htatip2|1.28809982789;Nup214|1.22272284041;Rab29|0.740871287836
other organism	GO:0044215	0.0558	3	114	220	29087	Htatip2|1.28809982789;Nup214|1.22272284041;Rab29|0.740871287836
phosphatidylinositol 3-kinase complex, class III	GO:0035032	0.0589	1	8	220	29087	Pik3c3|0.728562547364
host cell cytoplasm	GO:0030430	0.0589	1	8	220	29087	Rab29|0.740871287836
host cell cytoplasm part	GO:0033655	0.0589	1	8	220	29087	Rab29|0.740871287836
rough endoplasmic reticulum	GO:0005791	0.0593	3	117	220	29087	Ssr4|1.44357910497;Car4|1.54916639505;Srpra|1.50665074828
endosome	GO:0005768	0.0598	11	851	220	29087	LOC100910056|1.3861352074;Lamp5|1.50906638419;Stx8|1.27565548306;Clip3|1.3617026485;Igf2r|1.20857749702;Pld1|1.50184681794;Snx11|1.34273338634;Atp11c|1.26779770245;Pik3c3|0.728562547364;Map1lc3a|0.75113781835;Rab29|0.740871287836
Golgi-associated vesicle membrane	GO:0030660	0.061	2	53	220	29087	Ap2s1|0.735649274735;Synrg|0.752905926222
catalytic complex	GO:1902494	0.0625	18	1606	220	29087	H2afy|1.22477321792;Gmpr|1.27214979071;Rb1cc1|1.24665774562;Shoc2|1.54161031326;Uchl5|1.35747445275;A0A0G2JZJ9|1.22392395288;Btrc|1.36588227597;Fbxo4|1.56074283539;Polr1c|1.57792831066;Gna14|0.829295529959;Pik3c3|0.728562547364;Ubr2|0.779395940684;Ndufv3|0.517975873536;Kmt2d|0.820991170991;Rprd2|0.739821251241;Kbtbd3|0.832439558597;Paf1|0.81784989858;Fntb|0.833406196121
cell-cell junction	GO:0005911	0.0643	8	561	220	29087	Tjp2|1.41326649978;Apc|1.21950682711;Scn1a|1.22517605392;Pcdh9|1.25717833516;Iqgap1|1.34593311037;Magi3|1.34248450547;Fscn1|0.779303894013;Ddx58|0.767238242618
Cdc73/Paf1 complex	GO:0016593	0.0661	1	9	220	29087	Paf1|0.81784989858
commitment complex	GO:0000243	0.0661	1	9	220	29087	U2af2|1.35899883429
growth cone membrane	GO:0032584	0.0661	1	9	220	29087	Lamp5|1.50906638419
nuclear envelope lumen	GO:0005641	0.0661	1	9	220	29087	Igf2r|1.20857749702
ATG1/ULK1 kinase complex	GO:1990316	0.0661	1	9	220	29087	Rb1cc1|1.24665774562
transport vesicle	GO:0030133	0.0704	6	381	220	29087	Lamp5|1.50906638419;Atp6v1g2|1.33290775081;Igf2r|1.20857749702;Car4|1.54916639505;Ap2s1|0.735649274735;Synrg|0.752905926222
nuclear pore central transport channel	GO:0044613	0.0731	1	10	220	29087	Nup214|1.22272284041
ER-mitochondrion membrane contact site	GO:0044233	0.0731	1	10	220	29087	Tomm20|0.791641945334
BRCA1-A complex	GO:0070531	0.0731	1	10	220	29087	Babam1|1.22011000396
nuclear pore nuclear basket	GO:0044615	0.0731	1	10	220	29087	Nup214|1.22272284041
axon part	GO:0033267	0.0732	6	385	220	29087	Erc2|1.21939696586;Cad|1.22927126918;Scn1a|1.22517605392;Synj2|1.31607509137;Hcn1|1.27904356611;Hdac6|1.76295586838
mitochondrial membrane part	GO:0044455	0.0742	5	295	220	29087	Bnip3|1.46158590599;A0A0G2JZJ9|1.22392395288;Synj2|1.31607509137;Tomm20|0.791641945334;Ndufv3|0.517975873536
Golgi subcompartment	GO:0098791	0.0747	9	680	220	29087	Stx8|1.27565548306;Clip3|1.3617026485;Arfgef1|1.30044912606;Igf2r|1.20857749702;Car4|1.54916639505;Sec16a|1.38696488696;Ccdc91|1.74809160305;Pdcd10|0.832394100559;Rab29|0.740871287836
voltage-gated potassium channel complex	GO:0008076	0.0748	3	129	220	29087	Kcnb1|1.51556595568;Hcn1|1.27904356611;Kcna3|0.829982456778
proteasome complex	GO:0000502	0.0748	3	129	220	29087	LOC100360846|1.25646797157;Uchl5|1.35747445275;Q7TP38|1.20456659583
anchored component of plasma membrane	GO:0046658	0.0758	2	60	220	29087	Car4|1.54916639505;Mdga1|1.63273029305
recycling endosome membrane	GO:0055038	0.078	2	61	220	29087	Lamp5|1.50906638419;Clip3|1.3617026485
postsynaptic membrane	GO:0045211	0.0793	5	301	220	29087	Kcnb1|1.51556595568;Lrfn3|1.41466819153;Shank1|1.20422754158;Syap1|0.830364522342;Lrrtm4|0.782976882728
MLL3/4 complex	GO:0044666	0.0801	1	11	220	29087	Kmt2d|0.820991170991
intracellular region of host	GO:0043656	0.0801	1	11	220	29087	Rab29|0.740871287836
box C/D snoRNP complex	GO:0031428	0.0801	1	11	220	29087	Nop56|1.41137641262
host intracellular part	GO:0033646	0.0801	1	11	220	29087	Rab29|0.740871287836
protein-DNA complex	GO:0032993	0.0821	4	216	220	29087	H2afy|1.22477321792;Hist2h2be|1.42505332619;Bcas2|1.49880210015;H2afx|0.765901134992
membrane protein complex	GO:0098796	0.084	20	1898	220	29087	Apc|1.21950682711;Scn1a|1.22517605392;Atp6v1g2|1.33290775081;Stx8|1.27565548306;Ssr4|1.44357910497;Kcnb1|1.51556595568;Emc7|1.36598264065;A0A0G2JZJ9|1.22392395288;Igf2r|1.20857749702;Shank1|1.20422754158;Srpra|1.50665074828;Lrrc8d|1.39896010292;Hcn1|1.27904356611;Ap2s1|0.735649274735;Synrg|0.752905926222;Gna14|0.829295529959;Kcna3|0.829982456778;Pik3c3|0.728562547364;Tomm20|0.791641945334;Ndufv3|…
clathrin-coated vesicle	GO:0030136	0.0845	3	136	220	29087	Igf2r|1.20857749702;Ap2s1|0.735649274735;Synrg|0.752905926222
potassium channel complex	GO:0034705	0.0845	3	136	220	29087	Kcnb1|1.51556595568;Hcn1|1.27904356611;Kcna3|0.829982456778
membrane coat	GO:0030117	0.0859	3	137	220	29087	Igf2r|1.20857749702;Ap2s1|0.735649274735;Synrg|0.752905926222
coated membrane	GO:0048475	0.0859	3	137	220	29087	Igf2r|1.20857749702;Ap2s1|0.735649274735;Synrg|0.752905926222
transferase complex	GO:1990234	0.086	12	1016	220	29087	H2afy|1.22477321792;Rb1cc1|1.24665774562;Btrc|1.36588227597;Fbxo4|1.56074283539;Polr1c|1.57792831066;Pik3c3|0.728562547364;Ubr2|0.779395940684;Kmt2d|0.820991170991;Rprd2|0.739821251241;Kbtbd3|0.832439558597;Paf1|0.81784989858;Fntb|0.833406196121
organelle inner membrane	GO:0019866	0.0863	9	701	220	29087	Pmpca|1.2805246529;Mpst|1.20991424896;Aifm3|1.33649770161;Slc25a36|1.3865789886;A0A0G2JZJ9|1.22392395288;Slc25a42|1.31567723133;Emd|1.21329211836;Ndufaf3|1.37928849903;Ndufv3|0.517975873536
ER membrane protein complex	GO:0072546	0.0871	1	12	220	29087	Emc7|1.36598264065
catenin complex	GO:0016342	0.0871	1	12	220	29087	Apc|1.21950682711
mitotic spindle midzone	GO:1990023	0.0871	1	12	220	29087	Map9|1.20712430169
npBAF complex	GO:0071564	0.0871	1	12	220	29087	Smarca4|1.36252660358
late endosome	GO:0005770	0.0875	4	221	220	29087	Stx8|1.27565548306;Igf2r|1.20857749702;Pik3c3|0.728562547364;Map1lc3a|0.75113781835
axon terminus	GO:0043679	0.0886	4	222	220	29087	Erc2|1.21939696586;Cad|1.22927126918;Synj2|1.31607509137;Hcn1|1.27904356611
presynaptic active zone	GO:0048786	0.0915	2	67	220	29087	Erc2|1.21939696586;Rims2|1.39783022994
cytoplasmic microtubule	GO:0005881	0.0915	2	67	220	29087	Map9|1.20712430169;Synj2|1.31607509137
respiratory chain complex I	GO:0045271	0.0938	2	68	220	29087	A0A0G2JZJ9|1.22392395288;Ndufv3|0.517975873536
mitochondrial respiratory chain complex I	GO:0005747	0.0938	2	68	220	29087	A0A0G2JZJ9|1.22392395288;Ndufv3|0.517975873536
vesicle coat	GO:0030120	0.0938	2	68	220	29087	Ap2s1|0.735649274735;Synrg|0.752905926222
NADH dehydrogenase complex	GO:0030964	0.0938	2	68	220	29087	A0A0G2JZJ9|1.22392395288;Ndufv3|0.517975873536
host cell part	GO:0033643	0.094	1	13	220	29087	Rab29|0.740871287836
ciliary tip	GO:0097542	0.094	1	13	220	29087	Cdkl5|1.30443526074
bicellular tight junction	GO:0005923	0.0948	3	143	220	29087	Tjp2|1.41326649978;Apc|1.21950682711;Ddx58|0.767238242618
cell projection	GO:0042995	0.0992	21	2056	220	29087	Erc2|1.21939696586;Mpst|1.20991424896;Lamp5|1.50906638419;Cad|1.22927126918;Pcdh9|1.25717833516;Pick1|1.32095309467;Cdkl5|1.30443526074;Bnip3|1.46158590599;Kcnb1|1.51556595568;Fer|1.20808247671;Lrfn3|1.41466819153;Iqgap1|1.34593311037;Shank1|1.20422754158;Synj2|1.31607509137;Hcn1|1.27904356611;Hdac6|1.76295586838;Fscn1|0.779303894013;Dock4|0.786082582817;Angpt2|0.765296498409;Pik3c3|0.72856254736…
occluding junction	GO:0070160	0.101	3	147	220	29087	Tjp2|1.41326649978;Apc|1.21950682711;Ddx58|0.767238242618
mitochondrial outer membrane translocase complex	GO:0005742	0.101	1	14	220	29087	Tomm20|0.791641945334
AP-2 adaptor complex	GO:0030122	0.101	1	14	220	29087	Ap2s1|0.735649274735
proteasome activator complex	GO:0008537	0.101	1	14	220	29087	Q7TP38|1.20456659583
dendritic growth cone	GO:0044294	0.101	1	14	220	29087	Cdkl5|1.30443526074
cytoplasmic side of plasma membrane	GO:0009898	0.101	4	233	220	29087	Fer|1.20808247671;Iqgap1|1.34593311037;Gna14|0.829295529959;Syap1|0.830364522342
cytosolic proteasome complex	GO:0031597	0.108	1	15	220	29087	Uchl5|1.35747445275
beta-catenin destruction complex	GO:0030877	0.108	1	15	220	29087	Apc|1.21950682711
SCF ubiquitin ligase complex	GO:0019005	0.108	2	74	220	29087	Btrc|1.36588227597;Fbxo4|1.56074283539
neuron projection terminus	GO:0044306	0.111	4	241	220	29087	Erc2|1.21939696586;Cad|1.22927126918;Synj2|1.31607509137;Hcn1|1.27904356611
Golgi membrane	GO:0000139	0.113	7	535	220	29087	Clip3|1.3617026485;Arfgef1|1.30044912606;St8sia3|1.25235631745;Sec16a|1.38696488696;Ap2s1|0.735649274735;Synrg|0.752905926222;Pdcd10|0.832394100559
endoplasmic reticulum-Golgi intermediate compartment	GO:0005793	0.113	2	76	220	29087	Lamp5|1.50906638419;Car4|1.54916639505
lytic vacuole membrane	GO:0098852	0.113	4	243	220	29087	Stx8|1.27565548306;Pld1|1.50184681794;Atp11c|1.26779770245;Itm2c|1.45798503338
organelle membrane contact site	GO:0044232	0.114	1	16	220	29087	Tomm20|0.791641945334
U2-type precatalytic spliceosome	GO:0071005	0.114	1	16	220	29087	Prpf6|1.30060459378
TRAPP complex	GO:0030008	0.114	1	16	220	29087	Trappc8|1.27087033221
mitochondrial inner membrane	GO:0005743	0.116	8	643	220	29087	Pmpca|1.2805246529;Mpst|1.20991424896;Aifm3|1.33649770161;Slc25a36|1.3865789886;A0A0G2JZJ9|1.22392395288;Slc25a42|1.31567723133;Ndufaf3|1.37928849903;Ndufv3|0.517975873536
organelle subcompartment	GO:0031984	0.12	15	1417	220	29087	Stx8|1.27565548306;Clip3|1.3617026485;Arfgef1|1.30044912606;Ssr4|1.44357910497;Emc7|1.36598264065;Ephx1|1.49956121022;Igf2r|1.20857749702;Car4|1.54916639505;Ddrgk1|1.58825190354;Cds1|2.18705937365;Srpra|1.50665074828;Sec16a|1.38696488696;Ccdc91|1.74809160305;Pdcd10|0.832394100559;Rab29|0.740871287836
lysosomal membrane	GO:0005765	0.121	4	249	220	29087	Stx8|1.27565548306;Pld1|1.50184681794;Atp11c|1.26779770245;Itm2c|1.45798503338
DNA-directed RNA polymerase I complex	GO:0005736	0.121	1	17	220	29087	Polr1c|1.57792831066
node of Ranvier	GO:0033268	0.121	1	17	220	29087	Scn1a|1.22517605392
protein phosphatase type 1 complex	GO:0000164	0.121	1	17	220	29087	Shoc2|1.54161031326
XY body	GO:0001741	0.121	1	17	220	29087	H2afx|0.765901134992
DNA replication factor A complex	GO:0005662	0.121	1	17	220	29087	Bcas2|1.49880210015
pre-autophagosomal structure membrane	GO:0034045	0.121	1	17	220	29087	Rb1cc1|1.24665774562
chromosomal part	GO:0044427	0.123	11	975	220	29087	H2afy|1.22477321792;Ipo4|1.27870755194;Apc|1.21950682711;Hmga1|1.20693229562;Hist2h2be|1.42505332619;Uchl5|1.35747445275;Smarca4|1.36252660358;Fer|1.20808247671;Bcas2|1.49880210015;H2afx|0.765901134992;Ubr2|0.779395940684
clathrin-coated pit	GO:0005905	0.123	2	80	220	29087	Reps1|1.35997160812;Ap2s1|0.735649274735
cytoplasmic side of membrane	GO:0098562	0.125	4	252	220	29087	Fer|1.20808247671;Iqgap1|1.34593311037;Gna14|0.829295529959;Syap1|0.830364522342
nuclear DNA-directed RNA polymerase complex	GO:0055029	0.127	3	163	220	29087	Polr1c|1.57792831066;Rprd2|0.739821251241;Paf1|0.81784989858
clathrin coat of endocytic vesicle	GO:0030128	0.128	1	18	220	29087	Ap2s1|0.735649274735
TORC2 complex	GO:0031932	0.128	1	18	220	29087	Mapkap1|1.42297651548
intrinsic component of synaptic vesicle membrane	GO:0098563	0.128	1	18	220	29087	Atp6v1g2|1.33290775081
outer mitochondrial membrane protein complex	GO:0098799	0.128	1	18	220	29087	Tomm20|0.791641945334
DNA-directed RNA polymerase complex	GO:0000428	0.128	3	164	220	29087	Polr1c|1.57792831066;Rprd2|0.739821251241;Paf1|0.81784989858
transferase complex, transferring phosphorus-containing groups	GO:0061695	0.128	5	351	220	29087	Rb1cc1|1.24665774562;Polr1c|1.57792831066;Pik3c3|0.728562547364;Rprd2|0.739821251241;Paf1|0.81784989858
postsynapse	GO:0098794	0.129	8	659	220	29087	Erc2|1.21939696586;Pick1|1.32095309467;Bnip3|1.46158590599;Kcnb1|1.51556595568;Lrfn3|1.41466819153;Shank1|1.20422754158;Syap1|0.830364522342;Lrrtm4|0.782976882728
RNA polymerase complex	GO:0030880	0.13	3	165	220	29087	Polr1c|1.57792831066;Rprd2|0.739821251241;Paf1|0.81784989858
apical junction complex	GO:0043296	0.13	3	165	220	29087	Tjp2|1.41326649978;Apc|1.21950682711;Ddx58|0.767238242618
small nuclear ribonucleoprotein complex	GO:0030532	0.13	2	83	220	29087	Prpf6|1.30060459378;Arfgef1|1.30044912606
early endosome membrane	GO:0031901	0.13	2	83	220	29087	Lamp5|1.50906638419;Clip3|1.3617026485
nuclear chromosome part	GO:0044454	0.132	7	558	220	29087	H2afy|1.22477321792;Ipo4|1.27870755194;Uchl5|1.35747445275;Smarca4|1.36252660358;Fer|1.20808247671;Bcas2|1.49880210015;H2afx|0.765901134992
replication fork	GO:0005657	0.133	2	84	220	29087	Bcas2|1.49880210015;H2afx|0.765901134992
anchored component of external side of plasma membrane	GO:0031362	0.134	1	19	220	29087	Car4|1.54916639505
ESC/E(Z) complex	GO:0035098	0.134	1	19	220	29087	H2afy|1.22477321792
integral component of peroxisomal membrane	GO:0005779	0.134	1	19	220	29087	Pex11b|1.26365266822
microtubule	GO:0005874	0.135	6	458	220	29087	Map9|1.20712430169;Apc|1.21950682711;Emd|1.21329211836;Iqgap1|1.34593311037;Synj2|1.31607509137;Map1lc3a|0.75113781835
cell-cell contact zone	GO:0044291	0.136	2	85	220	29087	Scn1a|1.22517605392;Pcdh9|1.25717833516
phagocytic vesicle	GO:0045335	0.136	2	85	220	29087	Stx8|1.27565548306;Pik3c3|0.728562547364
integral component of mitochondrial membrane	GO:0032592	0.136	2	85	220	29087	Bnip3|1.46158590599;Tomm20|0.791641945334
intrinsic component of mitochondrial membrane	GO:0098573	0.138	2	86	220	29087	Bnip3|1.46158590599;Tomm20|0.791641945334
intrinsic component of peroxisomal membrane	GO:0031231	0.141	1	20	220	29087	Pex11b|1.26365266822
site of double-strand break	GO:0035861	0.141	1	20	220	29087	H2afx|0.765901134992
Ino80 complex	GO:0031011	0.141	1	20	220	29087	Uchl5|1.35747445275
axon initial segment	GO:0043194	0.141	1	20	220	29087	Scn1a|1.22517605392
U2-type prespliceosome	GO:0071004	0.141	1	20	220	29087	U2af2|1.35899883429
exon-exon junction complex	GO:0035145	0.141	1	20	220	29087	Acin1|1.21016885689
DNA helicase complex	GO:0033202	0.141	1	20	220	29087	Uchl5|1.35747445275
cell projection cytoplasm	GO:0032838	0.144	3	173	220	29087	Cdkl5|1.30443526074;Hdac6|1.76295586838;Pik3c3|0.728562547364
microbody	GO:0042579	0.146	3	174	220	29087	Nudt19|1.36254890557;Pex11b|1.26365266822;Pik3c3|0.728562547364
peroxisome	GO:0005777	0.146	3	174	220	29087	Nudt19|1.36254890557;Pex11b|1.26365266822;Pik3c3|0.728562547364
histone methyltransferase complex	GO:0035097	0.146	2	89	220	29087	H2afy|1.22477321792;Kmt2d|0.820991170991
midbody	GO:0030496	0.147	3	175	220	29087	Iqgap1|1.34593311037;Pik3c3|0.728562547364;Spg20|0.721404359032
TOR complex	GO:0038201	0.147	1	21	220	29087	Mapkap1|1.42297651548
clathrin-coated endocytic vesicle membrane	GO:0030669	0.147	1	21	220	29087	Ap2s1|0.735649274735
dendrite terminus	GO:0044292	0.147	1	21	220	29087	Cdkl5|1.30443526074
integral component of synaptic vesicle membrane	GO:0030285	0.147	1	21	220	29087	Atp6v1g2|1.33290775081
pericentric heterochromatin	GO:0005721	0.147	1	21	220	29087	H2afy|1.22477321792
invadopodium	GO:0071437	0.147	1	21	220	29087	Fscn1|0.779303894013
NMDA selective glutamate receptor complex	GO:0017146	0.147	1	21	220	29087	Shank1|1.20422754158
heterochromatin	GO:0000792	0.151	2	91	220	29087	H2afy|1.22477321792;Hmga1|1.20693229562
polysomal ribosome	GO:0042788	0.154	1	22	220	29087	Abcf1|1.29921744886
clathrin coat of coated pit	GO:0030132	0.154	1	22	220	29087	Ap2s1|0.735649274735
intrinsic component of external side of plasma membrane	GO:0031233	0.154	1	22	220	29087	Car4|1.54916639505
DNA-directed RNA polymerase III complex	GO:0005666	0.154	1	22	220	29087	Polr1c|1.57792831066
cytoplasmic vesicle part	GO:0044433	0.154	8	690	220	29087	LOC100910056|1.3861352074;Lamp5|1.50906638419;Atp6v1g2|1.33290775081;Stx8|1.27565548306;Clip3|1.3617026485;Car4|1.54916639505;Ap2s1|0.735649274735;Synrg|0.752905926222
exocytic vesicle membrane	GO:0099501	0.156	2	93	220	29087	Lamp5|1.50906638419;Atp6v1g2|1.33290775081
male germ cell nucleus	GO:0001673	0.16	1	23	220	29087	H2afx|0.765901134992
nuclear chromosome	GO:0000228	0.164	7	593	220	29087	H2afy|1.22477321792;Ipo4|1.27870755194;Uchl5|1.35747445275;Smarca4|1.36252660358;Fer|1.20808247671;Bcas2|1.49880210015;H2afx|0.765901134992
U5 snRNP	GO:0005682	0.167	1	24	220	29087	Prpf6|1.30060459378
prespliceosome	GO:0071010	0.167	1	24	220	29087	U2af2|1.35899883429
synaptic vesicle membrane	GO:0030672	0.167	2	97	220	29087	Lamp5|1.50906638419;Atp6v1g2|1.33290775081
coated vesicle membrane	GO:0030662	0.17	2	98	220	29087	Ap2s1|0.735649274735;Synrg|0.752905926222
organelle envelope lumen	GO:0031970	0.172	2	99	220	29087	Igf2r|1.20857749702;Prelid3a|1.2321168663
SWI/SNF complex	GO:0016514	0.173	1	25	220	29087	Smarca4|1.36252660358
apical dendrite	GO:0097440	0.173	1	25	220	29087	Hcn1|1.27904356611
cation channel complex	GO:0034703	0.18	5	394	220	29087	Scn1a|1.22517605392;Kcnb1|1.51556595568;Shank1|1.20422754158;Hcn1|1.27904356611;Kcna3|0.829982456778
ion channel complex	GO:0034702	0.181	6	501	220	29087	Scn1a|1.22517605392;Kcnb1|1.51556595568;Shank1|1.20422754158;Lrrc8d|1.39896010292;Hcn1|1.27904356611;Kcna3|0.829982456778
nuclear outer membrane	GO:0005640	0.185	1	27	220	29087	Emd|1.21329211836
intracellular vesicle	GO:0097708	0.19	17	1776	220	29087	Trappc8|1.27087033221;LOC100910056|1.3861352074;Lamp5|1.50906638419;Atp6v1g2|1.33290775081;Stx8|1.27565548306;Clip3|1.3617026485;Igf2r|1.20857749702;Car4|1.54916639505;Mapkap1|1.42297651548;Pld1|1.50184681794;Snx11|1.34273338634;Atp11c|1.26779770245;Ap2s1|0.735649274735;Synrg|0.752905926222;Pik3c3|0.728562547364;Map1lc3a|0.75113781835;Rab29|0.740871287836
intracellular ribonucleoprotein complex	GO:0030529	0.19	15	1539	220	29087	Eif3j|1.32234704581;Abcf1|1.29921744886;Rpl37a|1.23435347535;Srrm2|1.29802284206;Prpf6|1.30060459378;U2af2|1.35899883429;Eif3m|1.21400060372;Arfgef1|1.30044912606;Nop56|1.41137641262;Iqgap1|1.34593311037;Dhx29|1.98035094505;Metap1|1.21280681249;Ogfod1|1.3095600915;Bcas2|1.49880210015;Hnrnpf|0.824074784526
trans-Golgi network membrane	GO:0032588	0.192	1	28	220	29087	Clip3|1.3617026485
autophagosome membrane	GO:0000421	0.192	1	28	220	29087	Map1lc3a|0.75113781835
SWI/SNF superfamily-type complex	GO:0070603	0.197	2	108	220	29087	Uchl5|1.35747445275;Smarca4|1.36252660358
endoplasmic reticulum-Golgi intermediate compartment membrane	GO:0033116	0.198	1	29	220	29087	Lamp5|1.50906638419
germ cell nucleus	GO:0043073	0.198	1	29	220	29087	H2afx|0.765901134992
ribonucleoprotein complex	GO:1990904	0.198	13	1315	220	29087	Abcf1|1.29921744886;Rpl37a|1.23435347535;Srrm2|1.29802284206;Prpf6|1.30060459378;U2af2|1.35899883429;Eif3m|1.21400060372;Arfgef1|1.30044912606;Nop56|1.41137641262;Iqgap1|1.34593311037;Dhx29|1.98035094505;Ogfod1|1.3095600915;Bcas2|1.49880210015;Hnrnpf|0.824074784526
lamellipodium	GO:0030027	0.199	3	203	220	29087	Apc|1.21950682711;Fer|1.20808247671;Fscn1|0.779303894013
cytoplasmic vesicle membrane	GO:0030659	0.203	5	412	220	29087	Lamp5|1.50906638419;Atp6v1g2|1.33290775081;Car4|1.54916639505;Ap2s1|0.735649274735;Synrg|0.752905926222
mitochondrial respiratory chain	GO:0005746	0.208	2	112	220	29087	A0A0G2JZJ9|1.22392395288;Ndufv3|0.517975873536
chromosome	GO:0005694	0.208	11	1094	220	29087	H2afy|1.22477321792;Ipo4|1.27870755194;Apc|1.21950682711;Hmga1|1.20693229562;Hist2h2be|1.42505332619;Uchl5|1.35747445275;Smarca4|1.36252660358;Fer|1.20808247671;Bcas2|1.49880210015;H2afx|0.765901134992;Ubr2|0.779395940684
vacuolar proton-transporting V-type ATPase complex	GO:0016471	0.21	1	31	220	29087	Atp6v1g2|1.33290775081
INO80-type complex	GO:0097346	0.21	1	31	220	29087	Uchl5|1.35747445275
postsynaptic density	GO:0014069	0.21	4	311	220	29087	Erc2|1.21939696586;Pick1|1.32095309467;Bnip3|1.46158590599;Shank1|1.20422754158
coated vesicle	GO:0030135	0.211	3	209	220	29087	Igf2r|1.20857749702;Ap2s1|0.735649274735;Synrg|0.752905926222
cytosolic part	GO:0044445	0.214	7	641	220	29087	Hbb|1.81187563382;Hba-a2|1.61088253945;ENSRNOG00000031230|1.4267839371;Tsc2|1.23877990124;Uchl5|1.35747445275;Q63011|1.74782450007;Metap1|1.21280681249
U4/U6 x U5 tri-snRNP complex	GO:0046540	0.216	1	32	220	29087	Prpf6|1.30060459378
dendrite cytoplasm	GO:0032839	0.216	1	32	220	29087	Cdkl5|1.30443526074
phosphatidylinositol 3-kinase complex	GO:0005942	0.222	1	33	220	29087	Pik3c3|0.728562547364
nuclear replisome	GO:0043601	0.222	1	33	220	29087	Bcas2|1.49880210015
methyltransferase complex	GO:0034708	0.222	2	117	220	29087	H2afy|1.22477321792;Kmt2d|0.820991170991
cullin-RING ubiquitin ligase complex	GO:0031461	0.223	3	215	220	29087	Btrc|1.36588227597;Fbxo4|1.56074283539;Kbtbd3|0.832439558597
anchored component of membrane	GO:0031225	0.225	2	118	220	29087	Car4|1.54916639505;Mdga1|1.63273029305
spindle midzone	GO:0051233	0.228	1	34	220	29087	Map9|1.20712430169
small nucleolar ribonucleoprotein complex	GO:0005732	0.228	1	34	220	29087	Nop56|1.41137641262
extracellular region	GO:0005576	0.23	42	4951	220	29087	Mpst|1.20991424896;H2afy|1.22477321792;Krt2|1.24621981602;Itfg1|1.48890597874;Cpq|1.62176757185;Cad|1.22927126918;RGD:1559786|1.25597029239;Hist2h2be|1.42505332619;Rims2|1.39783022994;Ssr4|1.44357910497;Ppp3cc|1.68219842503;Crkl|1.25522820054;Smarca4|1.36252660358;Igf2r|1.20857749702;Car4|1.54916639505;Nqo2|1.2016348094;Itih2|1.37069184207;Lrfn3|1.41466819153;Iqgap1|1.34593311037;Gfpt1|1.55088179…
membrane	GO:0016020	0.232	120	15084	220	29087	Erc2|1.21939696586;Nlrx1|1.20238091355;Pmpca|1.2805246529;Mpst|1.20991424896;Krt2|1.24621981602;Aifm3|1.33649770161;Abcf1|1.29921744886;Lamp5|1.50906638419;Ipo4|1.27870755194;Tyro3|1.37436361616;Itfg1|1.48890597874;Tsc2|1.23877990124;Q8R462|1.37388240851;Tjp2|1.41326649978;Apc|1.21950682711;Cad|1.22927126918;Scn1a|1.22517605392;Atp6v1g2|1.33290775081;Hist2h2be|1.42505332619;Prpf6|1.30060459378;Pc…
replisome	GO:0030894	0.233	1	35	220	29087	Bcas2|1.49880210015
clathrin-coated endocytic vesicle	GO:0045334	0.233	1	35	220	29087	Ap2s1|0.735649274735
oxidoreductase complex	GO:1990204	0.235	3	221	220	29087	Gmpr|1.27214979071;A0A0G2JZJ9|1.22392395288;Ndufv3|0.517975873536
cytoplasmic vesicle	GO:0031410	0.245	17	1862	220	29087	Trappc8|1.27087033221;LOC100910056|1.3861352074;Lamp5|1.50906638419;Atp6v1g2|1.33290775081;Stx8|1.27565548306;Clip3|1.3617026485;Igf2r|1.20857749702;Car4|1.54916639505;Mapkap1|1.42297651548;Pld1|1.50184681794;Snx11|1.34273338634;Atp11c|1.26779770245;Ap2s1|0.735649274735;Synrg|0.752905926222;Pik3c3|0.728562547364;Map1lc3a|0.75113781835;Rab29|0.740871287836
neuronal cell body membrane	GO:0032809	0.245	1	37	220	29087	Kcnb1|1.51556595568
COP9 signalosome	GO:0008180	0.245	1	37	220	29087	Dock7|1.26203657603
vesicle membrane	GO:0012506	0.248	5	445	220	29087	Lamp5|1.50906638419;Atp6v1g2|1.33290775081;Car4|1.54916639505;Ap2s1|0.735649274735;Synrg|0.752905926222
mitochondrial protein complex	GO:0098798	0.251	3	229	220	29087	A0A0G2JZJ9|1.22392395288;Tomm20|0.791641945334;Ndufv3|0.517975873536
spliceosomal tri-snRNP complex	GO:0097526	0.251	1	38	220	29087	Prpf6|1.30060459378
cell body membrane	GO:0044298	0.251	1	38	220	29087	Kcnb1|1.51556595568
BAF-type complex	GO:0090544	0.251	1	38	220	29087	Smarca4|1.36252660358
microvillus	GO:0005902	0.255	2	129	220	29087	Fscn1|0.779303894013;Dock4|0.786082582817
terminal bouton	GO:0043195	0.261	2	131	220	29087	Erc2|1.21939696586;Cad|1.22927126918
DNA-directed RNA polymerase II, holoenzyme	GO:0016591	0.264	2	132	220	29087	Rprd2|0.739821251241;Paf1|0.81784989858
chromosome, telomeric region	GO:0000781	0.272	2	135	220	29087	H2afy|1.22477321792;H2afx|0.765901134992
dendrite	GO:0030425	0.275	8	813	220	29087	Lamp5|1.50906638419;Cdkl5|1.30443526074;Bnip3|1.46158590599;Kcnb1|1.51556595568;Lrfn3|1.41466819153;Shank1|1.20422754158;Hcn1|1.27904356611;Syap1|0.830364522342
extrinsic component of organelle membrane	GO:0031312	0.284	1	44	220	29087	Synj2|1.31607509137
voltage-gated sodium channel complex	GO:0001518	0.284	1	44	220	29087	Scn1a|1.22517605392
proteasome core complex	GO:0005839	0.29	1	45	220	29087	LOC100360846|1.25646797157
proteasome accessory complex	GO:0022624	0.29	1	45	220	29087	Q7TP38|1.20456659583
somatodendritic compartment	GO:0036477	0.293	11	1192	220	29087	Erc2|1.21939696586;Lamp5|1.50906638419;Cad|1.22927126918;Scn1a|1.22517605392;Cdkl5|1.30443526074;Bnip3|1.46158590599;Kcnb1|1.51556595568;Lrfn3|1.41466819153;Shank1|1.20422754158;Hcn1|1.27904356611;Syap1|0.830364522342
basal plasma membrane	GO:0009925	0.295	1	46	220	29087	Slc23a2|1.64789598104
endocytic vesicle membrane	GO:0030666	0.3	1	47	220	29087	Ap2s1|0.735649274735
clathrin adaptor complex	GO:0030131	0.3	1	47	220	29087	Ap2s1|0.735649274735
transmembrane transporter complex	GO:1902495	0.305	6	602	220	29087	Scn1a|1.22517605392;Kcnb1|1.51556595568;Shank1|1.20422754158;Lrrc8d|1.39896010292;Hcn1|1.27904356611;Kcna3|0.829982456778
excitatory synapse	GO:0060076	0.306	1	48	220	29087	Shank1|1.20422754158
nuclear replication fork	GO:0043596	0.311	1	49	220	29087	Bcas2|1.49880210015
transporter complex	GO:1990351	0.313	6	608	220	29087	Scn1a|1.22517605392;Kcnb1|1.51556595568;Shank1|1.20422754158;Lrrc8d|1.39896010292;Hcn1|1.27904356611;Kcna3|0.829982456778
aggresome	GO:0016235	0.316	1	50	220	29087	Pick1|1.32095309467
actin cytoskeleton	GO:0015629	0.32	6	613	220	29087	Fer|1.20808247671;Iqgap1|1.34593311037;Ptpn12|1.66549518826;Myh11|1.76955063716;Fscn1|0.779303894013;Ddx58|0.767238242618
cis-Golgi network	GO:0005801	0.321	1	51	220	29087	Rab29|0.740871287836
proton-transporting V-type ATPase complex	GO:0033176	0.321	1	51	220	29087	Atp6v1g2|1.33290775081
ubiquitin ligase complex	GO:0000151	0.326	4	381	220	29087	Btrc|1.36588227597;Fbxo4|1.56074283539;Ubr2|0.779395940684;Kbtbd3|0.832439558597
cytoplasmic stress granule	GO:0010494	0.326	1	52	220	29087	Ogfod1|1.3095600915
PcG protein complex	GO:0031519	0.326	1	52	220	29087	H2afy|1.22477321792
small-subunit processome	GO:0032040	0.326	1	52	220	29087	Nop56|1.41137641262
heterotrimeric G-protein complex	GO:0005834	0.337	1	54	220	29087	Gna14|0.829295529959
sodium channel complex	GO:0034706	0.342	1	55	220	29087	Scn1a|1.22517605392
polymeric cytoskeletal fiber	GO:0099513	0.343	7	752	220	29087	Krt2|1.24621981602;Map9|1.20712430169;Apc|1.21950682711;Emd|1.21329211836;Iqgap1|1.34593311037;Synj2|1.31607509137;Map1lc3a|0.75113781835
stereocilium	GO:0032420	0.356	1	58	220	29087	Dock4|0.786082582817
Cajal body	GO:0015030	0.356	1	58	220	29087	Srrm2|1.29802284206
postsynaptic specialization	GO:0099572	0.357	3	281	220	29087	Erc2|1.21939696586;Bnip3|1.46158590599;Shank1|1.20422754158
membrane microdomain	GO:0098857	0.359	4	400	220	29087	Clip3|1.3617026485;Iqgap1|1.34593311037;Synj2|1.31607509137;Kcna3|0.829982456778
nuclear inner membrane	GO:0005637	0.361	1	59	220	29087	Emd|1.21329211836
integral component of Golgi membrane	GO:0030173	0.361	1	59	220	29087	St8sia3|1.25235631745
focal adhesion	GO:0005925	0.362	4	402	220	29087	Dock7|1.26203657603;Igf2r|1.20857749702;Iqgap1|1.34593311037;Nup214|1.22272284041
asymmetric synapse	GO:0032279	0.37	3	287	220	29087	Erc2|1.21939696586;Bnip3|1.46158590599;Shank1|1.20422754158
neuron to neuron synapse	GO:0098984	0.37	3	287	220	29087	Erc2|1.21939696586;Bnip3|1.46158590599;Shank1|1.20422754158
microtubule cytoskeleton	GO:0015630	0.37	12	1400	220	29087	Map9|1.20712430169;Apc|1.21950682711;Cdkl5|1.30443526074;Emd|1.21329211836;Fer|1.20808247671;Iqgap1|1.34593311037;Synj2|1.31607509137;Bcas2|1.49880210015;Hdac6|1.76295586838;H2afx|0.765901134992;Map1lc3a|0.75113781835;Fntb|0.833406196121
axon cytoplasm	GO:1904115	0.371	1	61	220	29087	Hdac6|1.76295586838
intrinsic component of Golgi membrane	GO:0031228	0.371	1	61	220	29087	St8sia3|1.25235631745
cell-substrate adherens junction	GO:0005924	0.372	4	408	220	29087	Dock7|1.26203657603;Igf2r|1.20857749702;Iqgap1|1.34593311037;Nup214|1.22272284041
endoplasmic reticulum part	GO:0044432	0.373	9	1026	220	29087	Ssr4|1.44357910497;Emc7|1.36598264065;Ephx1|1.49956121022;Ddrgk1|1.58825190354;Cds1|2.18705937365;Dbi|1.21135386045;Osbpl7|2.62217580214;Srpra|1.50665074828;Tomm20|0.791641945334
neurotransmitter receptor complex	GO:0098878	0.376	1	62	220	29087	Shank1|1.20422754158
AP-type membrane coat adaptor complex	GO:0030119	0.38	1	63	220	29087	Ap2s1|0.735649274735
respiratory chain complex	GO:0098803	0.385	2	176	220	29087	A0A0G2JZJ9|1.22392395288;Ndufv3|0.517975873536
cell-substrate junction	GO:0030055	0.393	4	420	220	29087	Dock7|1.26203657603;Igf2r|1.20857749702;Iqgap1|1.34593311037;Nup214|1.22272284041
microbody membrane	GO:0031903	0.394	1	66	220	29087	Pex11b|1.26365266822
intercalated disc	GO:0014704	0.394	1	66	220	29087	Scn1a|1.22517605392
peroxisomal membrane	GO:0005778	0.394	1	66	220	29087	Pex11b|1.26365266822
basal part of cell	GO:0045178	0.394	1	66	220	29087	Slc23a2|1.64789598104
spindle microtubule	GO:0005876	0.394	1	66	220	29087	Map9|1.20712430169
contractile actin filament bundle	GO:0097517	0.394	1	66	220	29087	Fscn1|0.779303894013
endosome membrane	GO:0010008	0.396	3	300	220	29087	Lamp5|1.50906638419;Stx8|1.27565548306;Clip3|1.3617026485
SNARE complex	GO:0031201	0.399	1	67	220	29087	Stx8|1.27565548306
cluster of actin-based cell projections	GO:0098862	0.404	2	183	220	29087	Car4|1.54916639505;Dock4|0.786082582817
inner mitochondrial membrane protein complex	GO:0098800	0.404	2	183	220	29087	A0A0G2JZJ9|1.22392395288;Ndufv3|0.517975873536
protein serine/threonine phosphatase complex	GO:0008287	0.404	1	68	220	29087	Shoc2|1.54161031326
stereocilium bundle	GO:0032421	0.404	1	68	220	29087	Dock4|0.786082582817
adherens junction	GO:0005912	0.404	5	551	220	29087	Dock7|1.26203657603;Apc|1.21950682711;Igf2r|1.20857749702;Iqgap1|1.34593311037;Nup214|1.22272284041
phosphatase complex	GO:1903293	0.408	1	69	220	29087	Shoc2|1.54161031326
perikaryon	GO:0043204	0.409	2	185	220	29087	Kcnb1|1.51556595568;Syap1|0.830364522342
polysome	GO:0005844	0.413	1	70	220	29087	Abcf1|1.29921744886
nuclear outer membrane-endoplasmic reticulum membrane network	GO:0042175	0.417	8	939	220	29087	Ssr4|1.44357910497;Emc7|1.36598264065;Ephx1|1.49956121022;Emd|1.21329211836;Ddrgk1|1.58825190354;Cds1|2.18705937365;Srpra|1.50665074828;Tomm20|0.791641945334
anchoring junction	GO:0070161	0.421	5	562	220	29087	Dock7|1.26203657603;Apc|1.21950682711;Igf2r|1.20857749702;Iqgap1|1.34593311037;Nup214|1.22272284041
stress fiber	GO:0001725	0.421	1	72	220	29087	Fscn1|0.779303894013
transcription elongation factor complex	GO:0008023	0.421	1	72	220	29087	Paf1|0.81784989858
cytoplasmic, membrane-bounded vesicle	GO:0016023	0.424	9	1073	220	29087	Lamp5|1.50906638419;Atp6v1g2|1.33290775081;Igf2r|1.20857749702;Car4|1.54916639505;Mapkap1|1.42297651548;Ap2s1|0.735649274735;Synrg|0.752905926222;Pik3c3|0.728562547364;Rab29|0.740871287836
nucleolar part	GO:0044452	0.427	2	192	220	29087	Nop56|1.41137641262;Polr1c|1.57792831066
membrane raft	GO:0045121	0.428	4	441	220	29087	Clip3|1.3617026485;Iqgap1|1.34593311037;Synj2|1.31607509137;Kcna3|0.829982456778
cytoskeleton	GO:0005856	0.429	21	2627	220	29087	Erc2|1.21939696586;Krt2|1.24621981602;Map9|1.20712430169;Apc|1.21950682711;Cdkl5|1.30443526074;Emd|1.21329211836;Fer|1.20808247671;Iqgap1|1.34593311037;Ptpn12|1.66549518826;Synj2|1.31607509137;Arhgap39|1.43926107189;Bcas2|1.49880210015;Myh11|1.76955063716;Hdac6|1.76295586838;H2afx|0.765901134992;Fscn1|0.779303894013;Pik3c3|0.728562547364;Map1lc3a|0.75113781835;Rab29|0.740871287836;Ddx58|0.7672382…
condensed chromosome	GO:0000793	0.43	2	193	220	29087	H2afy|1.22477321792;H2afx|0.765901134992
T-tubule	GO:0030315	0.43	1	74	220	29087	Scn1a|1.22517605392
ionotropic glutamate receptor complex	GO:0008328	0.43	1	74	220	29087	Shank1|1.20422754158
dendritic shaft	GO:0043198	0.43	1	74	220	29087	Hcn1|1.27904356611
endosomal part	GO:0044440	0.439	3	321	220	29087	Lamp5|1.50906638419;Stx8|1.27565548306;Clip3|1.3617026485
plasma membrane	GO:0005886	0.439	58	7482	220	29087	Erc2|1.21939696586;Lamp5|1.50906638419;Tjp2|1.41326649978;Apc|1.21950682711;Cad|1.22927126918;Scn1a|1.22517605392;Hist2h2be|1.42505332619;Pcdh9|1.25717833516;Reps1|1.35997160812;Pick1|1.32095309467;Cdkl5|1.30443526074;Clip3|1.3617026485;Cnnm1|1.33363811007;Acin1|1.21016885689;Sorbs2|1.22998431408;Shoc2|1.54161031326;Kcnb1|1.51556595568;TGM2|1.22062669499;Ephx1|1.49956121022;Igf2r|1.20857749702;Ca…
nuclear membrane	GO:0031965	0.441	3	322	220	29087	Ipo4|1.27870755194;Rb1cc1|1.24665774562;Emd|1.21329211836
spliceosomal snRNP complex	GO:0097525	0.443	1	77	220	29087	Prpf6|1.30060459378
Cul3-RING ubiquitin ligase complex	GO:0031463	0.443	1	77	220	29087	Kbtbd3|0.832439558597
cytoplasmic ribonucleoprotein granule	GO:0036464	0.445	2	199	220	29087	Iqgap1|1.34593311037;Ogfod1|1.3095600915
nuclear pore	GO:0005643	0.447	1	78	220	29087	Nup214|1.22272284041
lipid particle	GO:0005811	0.447	1	78	220	29087	Spg20|0.721404359032
myelin sheath	GO:0043209	0.448	2	200	220	29087	Gstm1|1.51621696045;Fscn1|0.779303894013
sarcolemma	GO:0042383	0.45	2	201	220	29087	Scn1a|1.22517605392;Kcnb1|1.51556595568
actin filament bundle	GO:0032432	0.456	1	80	220	29087	Fscn1|0.779303894013
chromosome, centromeric region	GO:0000775	0.458	2	204	220	29087	H2afy|1.22477321792;Apc|1.21950682711
cytoskeletal part	GO:0044430	0.463	16	2022	220	29087	Krt2|1.24621981602;Map9|1.20712430169;Apc|1.21950682711;Cdkl5|1.30443526074;Emd|1.21329211836;Iqgap1|1.34593311037;Ptpn12|1.66549518826;Synj2|1.31607509137;Bcas2|1.49880210015;Myh11|1.76955063716;Hdac6|1.76295586838;H2afx|0.765901134992;Fscn1|0.779303894013;Pik3c3|0.728562547364;Map1lc3a|0.75113781835;Fntb|0.833406196121
supramolecular fiber	GO:0099512	0.467	8	983	220	29087	Krt2|1.24621981602;Map9|1.20712430169;Apc|1.21950682711;Scn1a|1.22517605392;Emd|1.21329211836;Iqgap1|1.34593311037;Synj2|1.31607509137;Map1lc3a|0.75113781835
chromosomal region	GO:0098687	0.468	3	336	220	29087	H2afy|1.22477321792;Apc|1.21950682711;H2afx|0.765901134992
brush border membrane	GO:0031526	0.472	1	84	220	29087	Car4|1.54916639505
mitochondrial matrix	GO:0005759	0.474	3	339	220	29087	Pmpca|1.2805246529;Echs1|1.28197566883;Tbrg4|1.22554906866
microbody part	GO:0044438	0.48	1	86	220	29087	Pex11b|1.26365266822
actomyosin	GO:0042641	0.48	1	86	220	29087	Fscn1|0.779303894013
peroxisomal part	GO:0044439	0.48	1	86	220	29087	Pex11b|1.26365266822
centrosome	GO:0005813	0.482	5	604	220	29087	Apc|1.21950682711;Cdkl5|1.30443526074;Bcas2|1.49880210015;Hdac6|1.76295586838;H2afx|0.765901134992
ribonucleoprotein granule	GO:0035770	0.483	2	214	220	29087	Iqgap1|1.34593311037;Ogfod1|1.3095600915
late endosome membrane	GO:0031902	0.484	1	87	220	29087	Stx8|1.27565548306
actin-based cell projection	GO:0098858	0.492	2	218	220	29087	Fscn1|0.779303894013;Dock4|0.786082582817
mitochondrial intermembrane space	GO:0005758	0.496	1	90	220	29087	Prelid3a|1.2321168663
mitotic spindle	GO:0072686	0.496	1	90	220	29087	Map9|1.20712430169
side of membrane	GO:0098552	0.498	5	615	220	29087	Car4|1.54916639505;Fer|1.20808247671;Iqgap1|1.34593311037;Gna14|0.829295529959;Syap1|0.830364522342
nucleolus	GO:0005730	0.5	8	1012	220	29087	H2afy|1.22477321792;Arfgef1|1.30044912606;Acin1|1.21016885689;Smarca4|1.36252660358;Nop56|1.41137641262;Ddrgk1|1.58825190354;Polr1c|1.57792831066;Dock4|0.786082582817
melanosome	GO:0042470	0.507	1	93	220	29087	Rab29|0.740871287836
pigment granule	GO:0048770	0.507	1	93	220	29087	Rab29|0.740871287836
inclusion body	GO:0016234	0.511	1	94	220	29087	Pick1|1.32095309467
cell periphery	GO:0071944	0.515	58	7645	220	29087	Erc2|1.21939696586;Lamp5|1.50906638419;Tjp2|1.41326649978;Apc|1.21950682711;Cad|1.22927126918;Scn1a|1.22517605392;Hist2h2be|1.42505332619;Pcdh9|1.25717833516;Reps1|1.35997160812;Pick1|1.32095309467;Cdkl5|1.30443526074;Clip3|1.3617026485;Cnnm1|1.33363811007;Acin1|1.21016885689;Sorbs2|1.22998431408;Shoc2|1.54161031326;Kcnb1|1.51556595568;TGM2|1.22062669499;Ephx1|1.49956121022;Igf2r|1.20857749702;Ca…
condensed nuclear chromosome	GO:0000794	0.522	1	97	220	29087	H2afx|0.765901134992
exocytic vesicle	GO:0070382	0.528	2	233	220	29087	Lamp5|1.50906638419;Atp6v1g2|1.33290775081
synaptic vesicle	GO:0008021	0.535	2	236	220	29087	Lamp5|1.50906638419;Atp6v1g2|1.33290775081
main axon	GO:0044304	0.536	1	101	220	29087	Scn1a|1.22517605392
endoplasmic reticulum membrane	GO:0005789	0.539	7	913	220	29087	Ssr4|1.44357910497;Emc7|1.36598264065;Ephx1|1.49956121022;Ddrgk1|1.58825190354;Cds1|2.18705937365;Srpra|1.50665074828;Tomm20|0.791641945334
cytoplasmic region	GO:0099568	0.539	3	374	220	29087	Cdkl5|1.30443526074;Fer|1.20808247671;Hdac6|1.76295586838
preribosome	GO:0030684	0.543	1	103	220	29087	Nop56|1.41137641262
secretory granule membrane	GO:0030667	0.55	1	105	220	29087	Car4|1.54916639505
nuclear chromosome, telomeric region	GO:0000784	0.55	1	105	220	29087	H2afy|1.22477321792
proton-transporting two-sector ATPase complex	GO:0016469	0.553	1	106	220	29087	Atp6v1g2|1.33290775081
respiratory chain	GO:0070469	0.555	2	245	220	29087	A0A0G2JZJ9|1.22392395288;Ndufv3|0.517975873536
intracellular non-membrane-bounded organelle	GO:0043232	0.559	42	5614	220	29087	Erc2|1.21939696586;H2afy|1.22477321792;Krt2|1.24621981602;Abcf1|1.29921744886;Ipo4|1.27870755194;Map9|1.20712430169;Apc|1.21950682711;Rpl37a|1.23435347535;Scn1a|1.22517605392;Hmga1|1.20693229562;Hist2h2be|1.42505332619;Cdkl5|1.30443526074;Arfgef1|1.30044912606;Acin1|1.21016885689;Bnip3|1.46158590599;Uchl5|1.35747445275;Smarca4|1.36252660358;Emd|1.21329211836;Fer|1.20808247671;Nop56|1.41137641262;…
non-membrane-bounded organelle	GO:0043228	0.559	42	5614	220	29087	Erc2|1.21939696586;H2afy|1.22477321792;Krt2|1.24621981602;Abcf1|1.29921744886;Ipo4|1.27870755194;Map9|1.20712430169;Apc|1.21950682711;Rpl37a|1.23435347535;Scn1a|1.22517605392;Hmga1|1.20693229562;Hist2h2be|1.42505332619;Cdkl5|1.30443526074;Arfgef1|1.30044912606;Acin1|1.21016885689;Bnip3|1.46158590599;Uchl5|1.35747445275;Smarca4|1.36252660358;Emd|1.21329211836;Fer|1.20808247671;Nop56|1.41137641262;…
filopodium	GO:0030175	0.567	1	110	220	29087	Fscn1|0.779303894013
serine/threonine protein kinase complex	GO:1902554	0.583	1	115	220	29087	Rb1cc1|1.24665774562
cell-cell adherens junction	GO:0005913	0.596	1	119	220	29087	Apc|1.21950682711
neuronal cell body	GO:0043025	0.597	6	826	220	29087	Erc2|1.21939696586;Cad|1.22927126918;Scn1a|1.22517605392;Kcnb1|1.51556595568;Hcn1|1.27904356611;Syap1|0.830364522342
apical plasma membrane	GO:0016324	0.602	3	410	220	29087	Car4|1.54916639505;Slc23a2|1.64789598104;Pld1|1.50184681794
axoneme	GO:0005930	0.611	1	124	220	29087	Pik3c3|0.728562547364
fibrillar center	GO:0001650	0.614	1	125	220	29087	Nop56|1.41137641262
ciliary plasm	GO:0097014	0.62	1	127	220	29087	Pik3c3|0.728562547364
endoplasmic reticulum subcompartment	GO:0098827	0.624	6	850	220	29087	Ssr4|1.44357910497;Emc7|1.36598264065;Ephx1|1.49956121022;Ddrgk1|1.58825190354;Cds1|2.18705937365;Srpra|1.50665074828
myosin complex	GO:0016459	0.631	1	131	220	29087	Myh11|1.76955063716
basolateral plasma membrane	GO:0016323	0.631	2	282	220	29087	Slc23a2|1.64789598104;Hcn1|1.27904356611
plasma membrane part	GO:0044459	0.639	28	3887	220	29087	Erc2|1.21939696586;Lamp5|1.50906638419;Apc|1.21950682711;Scn1a|1.22517605392;Pick1|1.32095309467;Cdkl5|1.30443526074;Kcnb1|1.51556595568;Car4|1.54916639505;Fer|1.20808247671;Lrfn3|1.41466819153;Iqgap1|1.34593311037;Slc23a2|1.64789598104;Pld1|1.50184681794;Shank1|1.20422754158;Pcdhgc3|2.68361769591;Mdga1|1.63273029305;Synj2|1.31607509137;Cdh4|1.3077222532;Lrrc8d|1.39896010292;Hcn1|1.27904356611;Ap…
ciliary basal body	GO:0036064	0.642	1	135	220	29087	Cdkl5|1.30443526074
protein kinase complex	GO:1902911	0.653	1	139	220	29087	Rb1cc1|1.24665774562
Z disc	GO:0030018	0.658	1	141	220	29087	Scn1a|1.22517605392
plasma membrane protein complex	GO:0098797	0.66	6	882	220	29087	Apc|1.21950682711;Kcnb1|1.51556595568;Shank1|1.20422754158;Ap2s1|0.735649274735;Gna14|0.829295529959;Kcna3|0.829982456778
keratin filament	GO:0045095	0.661	1	142	220	29087	Krt2|1.24621981602
kinetochore	GO:0000776	0.666	1	144	220	29087	Apc|1.21950682711
cell surface	GO:0009986	0.673	7	1038	220	29087	Tyro3|1.37436361616;Dip2a|1.44213048026;Kcnb1|1.51556595568;Igf2r|1.20857749702;Car4|1.54916639505;Lrfn3|1.41466819153;Hcn1|1.27904356611
brush border	GO:0005903	0.673	1	147	220	29087	Car4|1.54916639505
cell body	GO:0044297	0.697	6	918	220	29087	Erc2|1.21939696586;Cad|1.22927126918;Scn1a|1.22517605392;Kcnb1|1.51556595568;Hcn1|1.27904356611;Syap1|0.830364522342
I band	GO:0031674	0.702	1	159	220	29087	Scn1a|1.22517605392
integral component of endoplasmic reticulum membrane	GO:0030176	0.709	1	162	220	29087	Emc7|1.36598264065
microtubule organizing center	GO:0005815	0.711	5	785	220	29087	Apc|1.21950682711;Cdkl5|1.30443526074;Bcas2|1.49880210015;Hdac6|1.76295586838;H2afx|0.765901134992
intrinsic component of endoplasmic reticulum membrane	GO:0031227	0.72	1	167	220	29087	Emc7|1.36598264065
spindle	GO:0005819	0.721	2	334	220	29087	Map9|1.20712430169;Emd|1.21329211836
blood microparticle	GO:0072562	0.742	1	178	220	29087	Itih2|1.37069184207
apical part of cell	GO:0045177	0.757	3	521	220	29087	Car4|1.54916639505;Slc23a2|1.64789598104;Pld1|1.50184681794
microtubule associated complex	GO:0005875	0.804	1	214	220	29087	Fntb|0.833406196121
secretory vesicle	GO:0099503	0.815	3	578	220	29087	Lamp5|1.50906638419;Atp6v1g2|1.33290775081;Car4|1.54916639505
dendritic spine	GO:0043197	0.816	1	222	220	29087	Shank1|1.20422754158
plasma membrane receptor complex	GO:0098802	0.819	1	224	220	29087	Shank1|1.20422754158
neuron spine	GO:0044309	0.82	1	225	220	29087	Shank1|1.20422754158
sarcomere	GO:0030017	0.832	1	234	220	29087	Scn1a|1.22517605392
contractile fiber part	GO:0044449	0.857	1	255	220	29087	Scn1a|1.22517605392
myofibril	GO:0030016	0.871	1	268	220	29087	Scn1a|1.22517605392
intermediate filament	GO:0005882	0.873	1	271	220	29087	Krt2|1.24621981602
ciliary part	GO:0044441	0.881	2	481	220	29087	Cdkl5|1.30443526074;Pik3c3|0.728562547364
contractile fiber	GO:0043292	0.885	1	284	220	29087	Scn1a|1.22517605392
intrinsic component of plasma membrane	GO:0031226	0.89	12	2133	220	29087	Scn1a|1.22517605392;Kcnb1|1.51556595568;Car4|1.54916639505;Slc23a2|1.64789598104;Shank1|1.20422754158;Pcdhgc3|2.68361769591;Mdga1|1.63273029305;Cdh4|1.3077222532;Lrrc8d|1.39896010292;Hcn1|1.27904356611;Kcna3|0.829982456778;Tspan13|0.803713800578
extracellular space	GO:0005615	0.895	11	1994	220	29087	Krt2|1.24621981602;Cpq|1.62176757185;Hist2h2be|1.42505332619;Smarca4|1.36252660358;Igf2r|1.20857749702;Itih2|1.37069184207;Lrfn3|1.41466819153;Ctsf|1.38388322649;Mdga1|1.63273029305;Angpt2|0.765296498409;Cbln4|0.707203132938
cell cortex	GO:0005938	0.9	1	302	220	29087	Fer|1.20808247671
intermediate filament cytoskeleton	GO:0045111	0.918	1	327	220	29087	Krt2|1.24621981602
extracellular matrix	GO:0031012	0.929	2	564	220	29087	Lrfn3|1.41466819153;Tomm20|0.791641945334
external side of plasma membrane	GO:0009897	0.938	1	364	220	29087	Car4|1.54916639505
ribosome	GO:0005840	0.948	3	814	220	29087	Abcf1|1.29921744886;Rpl37a|1.23435347535;Metap1|1.21280681249
proteinaceous extracellular matrix	GO:0005578	0.948	1	386	220	29087	Lrfn3|1.41466819153
integral component of plasma membrane	GO:0005887	0.95	10	2044	220	29087	Scn1a|1.22517605392;Kcnb1|1.51556595568;Slc23a2|1.64789598104;Shank1|1.20422754158;Pcdhgc3|2.68361769591;Cdh4|1.3077222532;Lrrc8d|1.39896010292;Hcn1|1.27904356611;Kcna3|0.829982456778;Tspan13|0.803713800578
cilium	GO:0005929	0.952	2	626	220	29087	Cdkl5|1.30443526074;Pik3c3|0.728562547364
receptor complex	GO:0043235	0.955	1	406	220	29087	Shank1|1.20422754158
transcription factor complex	GO:0005667	0.956	1	409	220	29087	Rbm14|1.21610147307
secretory granule	GO:0030141	0.964	1	436	220	29087	Car4|1.54916639505
cytosolic ribosome	GO:0022626	0.973	1	471	220	29087	Metap1|1.21280681249
membrane part	GO:0044425	0.993	76	12344	220	29087	Erc2|1.21939696586;Lamp5|1.50906638419;Tyro3|1.37436361616;Itfg1|1.48890597874;Q8R462|1.37388240851;Apc|1.21950682711;Scn1a|1.22517605392;Atp6v1g2|1.33290775081;Pcdh9|1.25717833516;Reps1|1.35997160812;Pick1|1.32095309467;Stx8|1.27565548306;RGD1307830|1.45767777274;Cdkl5|1.30443526074;Clip3|1.3617026485;Cnnm1|1.33363811007;Ssr4|1.44357910497;Slc25a36|1.3865789886;Bnip3|1.46158590599;Cnnm3|1.264200…
intrinsic component of membrane	GO:0031224	1.00e+00	54	10712	220	29087	Lamp5|1.50906638419;Tyro3|1.37436361616;Itfg1|1.48890597874;Q8R462|1.37388240851;Scn1a|1.22517605392;Atp6v1g2|1.33290775081;Pcdh9|1.25717833516;Stx8|1.27565548306;RGD1307830|1.45767777274;Cnnm1|1.33363811007;Ssr4|1.44357910497;Slc25a36|1.3865789886;Bnip3|1.46158590599;Cnnm3|1.26420056282;Kcnb1|1.51556595568;Emc7|1.36598264065;Slc25a42|1.31567723133;Ephx1|1.49956121022;Emd|1.21329211836;Igf2r|1.20…
integral component of membrane	GO:0016021	1.00e+00	52	10586	220	29087	Lamp5|1.50906638419;Tyro3|1.37436361616;Itfg1|1.48890597874;Q8R462|1.37388240851;Scn1a|1.22517605392;Atp6v1g2|1.33290775081;Pcdh9|1.25717833516;Stx8|1.27565548306;RGD1307830|1.45767777274;Cnnm1|1.33363811007;Ssr4|1.44357910497;Slc25a36|1.3865789886;Bnip3|1.46158590599;Cnnm3|1.26420056282;Kcnb1|1.51556595568;Emc7|1.36598264065;Slc25a42|1.31567723133;Ephx1|1.49956121022;Emd|1.21329211836;Igf2r|1.20…

## Sheet: GO-MF_Dep-Sus
GO_Name	GO_ID	Pvalue	Count	Pop_Hit	List_Total	Background_Genes	Genes
protein binding	GO:0005515	3.65e-10	109	9496	198	28325	Erc2|1.21939696586;Hbb|1.81187563382;Hars|1.20987061381;Mpst|1.20991424896;Tceal5|1.26047344021;H2afy|1.22477321792;Gapvd1|1.20249916136;Ankmy2|1.20598995894;LOC100910056|1.3861352074;A0A0G2K613|1.21750592869;Ipo4|1.27870755194;Tyro3|1.37436361616;Dock7|1.26203657603;Map9|1.20712430169;Tsc2|1.23877990124;Tjp2|1.41326649978;Apc|1.21950682711;Pak5|1.39677582912;Pdcl3|1.22603116149;Cpq|1.62176757185…
enzyme binding	GO:0019899	2.08e-06	37	2335	198	28325	H2afy|1.22477321792;Ankmy2|1.20598995894;Ipo4|1.27870755194;Dock7|1.26203657603;Tsc2|1.23877990124;Apc|1.21950682711;Pak5|1.39677582912;Cad|1.22927126918;Rims2|1.39783022994;Pick1|1.32095309467;Stx8|1.27565548306;U2af2|1.35899883429;Cdkl5|1.30443526074;Rb1cc1|1.24665774562;Shoc2|1.54161031326;Ppp1r12c|1.61693985807;Bnip3|1.46158590599;TGM2|1.22062669499;Smarca4|1.36252660358;Ephx1|1.49956121022;I…
GTPase binding	GO:0051020	6.81e-06	13	409	198	28325	Ipo4|1.27870755194;Dock7|1.26203657603;Tsc2|1.23877990124;Pak5|1.39677582912;Rims2|1.39783022994;Cdkl5|1.30443526074;Bnip3|1.46158590599;Fer|1.20808247671;Mapkap1|1.42297651548;Iqgap1|1.34593311037;Dock4|0.786082582817;Rab29|0.740871287836;Tbc1d9b|0.832594326917
small GTPase binding	GO:0031267	1.23e-05	12	369	198	28325	Ipo4|1.27870755194;Dock7|1.26203657603;Tsc2|1.23877990124;Pak5|1.39677582912;Rims2|1.39783022994;Cdkl5|1.30443526074;Fer|1.20808247671;Mapkap1|1.42297651548;Iqgap1|1.34593311037;Dock4|0.786082582817;Rab29|0.740871287836;Tbc1d9b|0.832594326917
Rac GTPase binding	GO:0048365	3.16e-05	5	52	198	28325	Dock7|1.26203657603;Pak5|1.39677582912;Cdkl5|1.30443526074;Iqgap1|1.34593311037;Dock4|0.786082582817
Ras GTPase binding	GO:0017016	4.31e-05	11	354	198	28325	Ipo4|1.27870755194;Dock7|1.26203657603;Pak5|1.39677582912;Rims2|1.39783022994;Cdkl5|1.30443526074;Fer|1.20808247671;Mapkap1|1.42297651548;Iqgap1|1.34593311037;Dock4|0.786082582817;Rab29|0.740871287836;Tbc1d9b|0.832594326917
oxygen transporter activity	GO:0005344	5.51e-05	4	30	198	28325	Hbb|1.81187563382;Hba-a2|1.61088253945;ENSRNOG00000031230|1.4267839371;Q63011|1.74782450007
cadherin binding	GO:0045296	5.89e-05	9	244	198	28325	Gapvd1|1.20249916136;Tjp2|1.41326649978;Mb21d2|1.30583715199;Crkl|1.25522820054;Fer|1.20808247671;Nop56|1.41137641262;Iqgap1|1.34593311037;Dhx29|1.98035094505;Fscn1|0.779303894013
identical protein binding	GO:0042802	0.000229	26	1749	198	28325	Hars|1.20987061381;Mpst|1.20991424896;LOC100910056|1.3861352074;Tsc2|1.23877990124;Apc|1.21950682711;Cpq|1.62176757185;Cad|1.22927126918;Ggps1|1.3641596432;Bnip3|1.46158590599;Crkl|1.25522820054;Igf2r|1.20857749702;Nqo2|1.2016348094;Shank1|1.20422754158;Gstm1|1.51621696045;Fbxo4|1.56074283539;Pex11b|1.26365266822;St8sia3|1.25235631745;Hcn1|1.27904356611;RGD1564804|1.56641514806;Ccdc91|1.748091603…
farnesyltranstransferase activity	GO:0004311	0.000289	2	4	198	28325	Ggps1|1.3641596432;Fntb|0.833406196121
protein domain specific binding	GO:0019904	0.000373	16	858	198	28325	Erc2|1.21939696586;Tceal5|1.26047344021;Tjp2|1.41326649978;Srrm2|1.29802284206;Reps1|1.35997160812;Pick1|1.32095309467;U2af2|1.35899883429;Sorbs2|1.22998431408;TGM2|1.22062669499;Iqgap1|1.34593311037;Shank1|1.20422754158;Ptpn12|1.66549518826;Synj2|1.31607509137;Dock4|0.786082582817;Lrrfip2|0.815202551653;LDB1|0.749815724816
binding	GO:0005488	0.000375	162	20161	198	28325	Erc2|1.21939696586;Hbb|1.81187563382;Nlrx1|1.20238091355;Hars|1.20987061381;Pmpca|1.2805246529;Hba-a2|1.61088253945;Mpst|1.20991424896;Tceal5|1.26047344021;H2afy|1.22477321792;Pdp1|1.22184728779;Eif3j|1.32234704581;ENSRNOG00000031230|1.4267839371;Aifm3|1.33649770161;Gmpr|1.27214979071;Gapvd1|1.20249916136;Abcf1|1.29921744886;Ankmy2|1.20598995894;LOC100910056|1.3861352074;Isca2|1.23418044248;A0A0G…
catalytic activity	GO:0003824	0.000783	95	10416	198	28325	LOC102556347|1.23007804252;LOC100360846|1.25646797157;Hars|1.20987061381;Pmpca|1.2805246529;Echs1|1.28197566883;Mpst|1.20991424896;Pdp1|1.22184728779;Aifm3|1.33649770161;Gmpr|1.27214979071;Abcf1|1.29921744886;Tyro3|1.37436361616;Abhd11|1.33057636984;Pak5|1.39677582912;Pdcl3|1.22603116149;Pdxdc1|1.24510745292;Cpq|1.62176757185;Cad|1.22927126918;Hmga1|1.20693229562;Adhfe1|1.22441385461;Atp6v1g2|1.3…
Rho GTPase binding	GO:0017048	0.00164	5	121	198	28325	Dock7|1.26203657603;Pak5|1.39677582912;Cdkl5|1.30443526074;Iqgap1|1.34593311037;Dock4|0.786082582817
lipid binding	GO:0008289	0.00235	15	929	198	28325	Hs1bp3|1.23893467217;Hist2h2be|1.42505332619;Clip3|1.3617026485;Igf2r|1.20857749702;Fer|1.20808247671;Mapkap1|1.42297651548;Iqgap1|1.34593311037;Pld1|1.50184681794;Snx11|1.34273338634;Osbpl7|2.62217580214;Grk5|1.20465765883;Hcn1|1.27904356611;Crabp1|0.780290036733;Map1lc3a|0.75113781835;Fntb|0.833406196121
oxygen binding	GO:0019825	0.00315	4	86	198	28325	Hbb|1.81187563382;Hba-a2|1.61088253945;ENSRNOG00000031230|1.4267839371;Q63011|1.74782450007
phosphatidylinositol-3,4,5-trisphosphate binding	GO:0005547	0.00338	3	43	198	28325	Mapkap1|1.42297651548;Iqgap1|1.34593311037;Hcn1|1.27904356611
C2H2 zinc finger domain binding	GO:0070742	0.0036	2	13	198	28325	Srrm2|1.29802284206;U2af2|1.35899883429
translation initiation factor activity	GO:0003743	0.00386	4	91	198	28325	Eif3j|1.32234704581;Eif3m|1.21400060372;Eif2s3y|1.3263935964;Dhx29|1.98035094505
cell adhesion molecule binding	GO:0050839	0.00433	9	446	198	28325	Gapvd1|1.20249916136;Tjp2|1.41326649978;Mb21d2|1.30583715199;Crkl|1.25522820054;Fer|1.20808247671;Nop56|1.41137641262;Iqgap1|1.34593311037;Dhx29|1.98035094505;Fscn1|0.779303894013
protein complex scaffold activity	GO:0032947	0.00449	4	95	198	28325	Rb1cc1|1.24665774562;Shank1|1.20422754158;Magi3|1.34248450547;Ksr2|1.20323503521
isoprenoid binding	GO:0019840	0.00462	3	48	198	28325	Igf2r|1.20857749702;Crabp1|0.780290036733;Fntb|0.833406196121
gamma-catenin binding	GO:0045295	0.00481	2	15	198	28325	Apc|1.21950682711;Fer|1.20808247671
retinoic acid binding	GO:0001972	0.00481	2	15	198	28325	Igf2r|1.20857749702;Crabp1|0.780290036733
signal sequence binding	GO:0005048	0.00518	3	50	198	28325	Ipo4|1.27870755194;Nup214|1.22272284041;Tomm20|0.791641945334
anion binding	GO:0043168	0.00579	47	4692	198	28325	Nlrx1|1.20238091355;Hars|1.20987061381;Aifm3|1.33649770161;Abcf1|1.29921744886;Hs1bp3|1.23893467217;Tyro3|1.37436361616;Pak5|1.39677582912;Pdxdc1|1.24510745292;Cad|1.22927126918;Cdkl5|1.30443526074;Rab33a|1.26463982137;TGM2|1.22062669499;Smarca4|1.36252660358;Igf2r|1.20857749702;Nqo2|1.2016348094;Fer|1.20808247671;GNA12|1.219676305;Mapkap1|1.42297651548;Iqgap1|1.34593311037;Pld1|1.50184681794;Dbi…
outward rectifier potassium channel activity	GO:0015271	0.00617	2	17	198	28325	Kcnb1|1.51556595568;Kcna3|0.829982456778
protein kinase binding	GO:0019901	0.00655	12	747	198	28325	H2afy|1.22477321792;Apc|1.21950682711;Rb1cc1|1.24665774562;Ppp1r12c|1.61693985807;Fer|1.20808247671;Mapkap1|1.42297651548;Iqgap1|1.34593311037;Ksr2|1.20323503521;Dock4|0.786082582817;Pdcd10|0.832394100559;Angpt2|0.765296498409;Map4k2|0.80158045977
ganglioside binding	GO:0035594	0.00699	1	1	198	28325	Clip3|1.3617026485
N-acetylneuraminate lyase activity	GO:0008747	0.00699	1	1	198	28325	Npl|0.830543205977
mannosyl-glycoprotein endo-beta-N-acetylglucosaminidase activity	GO:0033925	0.00699	1	1	198	28325	Engase|0.807242153008
somatostatin receptor binding	GO:0031877	0.00699	1	1	198	28325	Shank1|1.20422754158
hemoglobin beta binding	GO:0031722	0.00699	1	1	198	28325	Hbb|1.81187563382
dihydronicotinamide riboside quinone reductase activity	GO:0001512	0.00699	1	1	198	28325	Nqo2|1.2016348094
triphosphatase activity	GO:0050355	0.00699	1	1	198	28325	Rngtt|0.806065109696
melatonin binding	GO:1904408	0.00699	1	1	198	28325	Nqo2|1.2016348094
holo-[acyl-carrier-protein] synthase activity	GO:0008897	0.00699	1	1	198	28325	Aasdhppt|0.756313740083
dihydroorotase activity	GO:0004151	0.00699	1	1	198	28325	Cad|1.22927126918
aspartate carbamoyltransferase activity	GO:0004070	0.00699	1	1	198	28325	Cad|1.22927126918
3-mercaptopyruvate sulfurtransferase activity	GO:0016784	0.00699	1	1	198	28325	Mpst|1.20991424896
hydroxyacid-oxoacid transhydrogenase activity	GO:0047988	0.00699	1	1	198	28325	Adhfe1|1.22441385461
[truncated: 621 more rows]

## Sheet: KEGG_Dep-Sus
Pathway Name	Pathway ID	Pvalue	Count	Pop Hit	List_Total	Background Genes	Genes
Terpenoid backbone biosynthesis	rno00900	0.00739	2	23	51	8992	Ggps1|1.3641596432;Fntb|0.833406196121
Spliceosome	rno03040	0.00799	4	140	51	8992	Prpf6|1.30060459378;U2af2|1.35899883429;Acin1|1.21016885689;Bcas2|1.49880210015
[truncated: 93 more rows]

## Sheet: GO-BP_Anx-Sus
GO_Name	GO_ID	Pvalue	Count	Pop_Hit	List_Total	Background_Genes	Genes
[truncated: 1,432 more rows]

[truncated: 7 more sheets: GO-CC_Anx-Sus, GO-MF_Anx-Sus, KEGG_Anx-Sus, GO-BP_Insus, GO-CC_Insus, GO-MF_Insus, KEGG_Insus]
